# Supplementary material for: Nuclear Fraction Proteome Analyses During rAAV Production of AAV2-Plasmid-Transfected HEK-293 Cells
Source: Int J Mol Sci. 2025 Jun 30;26(13):6315. doi: 10.3390/ijms26136315 (PMC12249828; doi:10.3390/ijms26136315)
Supplement: Supplementary file 1 [file ijms-26-06315-s001.zip]

Archive with 2 entries (2 files):
- Supplementary Table S2 PDv30.xlsx
- Supplementary Table S1 PDv24.xlsx
