# Supplementary material for: Nuclear Fraction Proteome Analyses During rAAV Production of AAV2-Plasmid-Transfected HEK-293 Cells
Source: Int J Mol Sci. 2025 Jun 30;26(13):6315. doi: 10.3390/ijms26136315 (PMC12249828; doi:10.3390/ijms26136315)
Supplement: Supplementary file 1 [file ijms-26-06315-s001.zip › Supplementary Table S2 PDv30.xlsx]

## Sheet: Proteins
Supplementary Material Table S1 for S. Golm et al. "Nuclear Fraction Proteome Analyses During rAAV Production of AAV2-Plasmid-Transfected HEK-293 Cells"; data evaluated with the software 'Proteome Discoverer' version 3.0; selected dataset; complete data are available at the PRIDE partner repository with identifier PXD062079; PSM = peptide spectrum match
Protein FDR Confidence: Combined	Accession	Description	Coverage [%]	# Peptides	# PSMs	# Unique Peptides	Gene Symbol	Abundance Ratio: AAV_24 / HEK_24	Abundance Ratio Adj. P-Value: AAV_24 / HEK_24	Abundance Ratio: AAV_24 / MOCK_24	Abundance Ratio Adj. P-Value: AAV_24 / MOCK_24	Abundance Ratio: AAV_72 / AAV_24	Abundance Ratio Adj. P-Value: AAV_72 / AAV_24	Abundance Ratio: AAV_72 / HEK_ 72	Abundance Ratio Adj. P-Value: AAV_72 / HEK_72	Abundance Ratio: HEK_72 / HEK_24	Abundance Ratio Adj. P-Value: HEK_72 / HEK_24	Abundance Ratio: MOCK_24 / HEK_24	Abundance Ratio Adj. P-Value: MOCK_24 / HEK_24	Abundance Ratio: MOCK_72 / HEK_72	Abundance Ratio Adj. P-Value: MOCK_72 / HEK_72	Abundance Ratio: AAV_72 / MOCK_72	Abundance Ratio Adj. P-Value: AAV_72 / MOCK_72	Modifications
High	A0AVT1-1	Ubiquitin-like modifier-activating enzyme 6 [OS=Homo sapiens]	7	6	13	6	UBA6; UBE1L2	0.517	1	0.392	1	9.332	0.0841069	6.885	0.18167	0.701	1	1.32	1	4.399	0.555053	1.565	1
High	A0FGR8-1	Extended synaptotagmin-2 [OS=Homo sapiens]	7	5	9	5	ESYT2	0.336	1	0.624	1	6.682	0.178367	2.741	1	0.82	1	0.539	1	1.602	1	1.711	1
High	A1L020	RNA-binding protein MEX3A [OS=Homo sapiens]	8	3	7	3	MEX3A	0.734	1	0.77	1	1.525	1	0.605	1	1.85	1	0.954	1	0.814	1	0.743	1
High	A1L390	Pleckstrin homology domain-containing family G member 3 [OS=Homo sapiens]	4	3	4	3	PLEKHG3	0.257	0.751678	0.759	1	0.01		0.01		0.184	0.875247	0.339	0.708622	0.571		0.01
High	A3KN83-1	protein strawberry notch homolog 1 [OS=Homo sapiens]	5	5	9	5	SBNO1	0.324		0.282	1	2.038	1	100		0.01		1.151		100		3.086	1
High	A4D1E9-1	GTP-binding protein 10 [OS=Homo sapiens]	15	4	21	4	GTPBP10	0.817	1	0.555	1	1.645	1	1.583	0.910136	0.849	1	1.472	0.971359	1.616	1	0.979	1
High	A5A3E0	POTE ankyrin domain family member F [OS=Homo sapiens]	10	8	337	2	POTEF	9.341		2.352		3.528		19.527	0.397689	1.688		3.972		1.818	1	10.742	1
High	A5YKK6	CCR4-NOT transcription complex subunit 1 [OS=Homo sapiens]	6	13	33	13	CNOT1	3.653	0.520284	1.243	1	3.02	0.563238	3.761	0.103933	2.934	1	2.938	0.663501	3.02	0.555053	1.245	1
High	A6ND91-1	putative L-aspartate dehydrogenase [OS=Homo sapiens]	3	2	3	2	ASPDH	1.091	1	0.904	1	1.004	1	1.664	0.535823	0.658	0.967669		1	1.281	1	1.299	1
High	A6NHR9-1	structural maintenance of chromosomes flexible hinge domain-containing protein 1 [OS=Homo sapiens]	29	42	293	42	SMCHD1	0.998	1	1.372	1	1.092	1	1.127	1	0.967	1	0.727	1	0.766	1	1.471	1	Met-loss+Acetyl [N-Term]
High	A6NKD9	Coiled-coil domain-containing protein 85C [OS=Homo sapiens]	30	8	13	8	CCDC85C	0.238	0.0543447	0.783	1	0.96	1	0.291	0.313259	0.786	1	0.304	0.243588	0.457	1	0.636	1	Met-loss+Acetyl [N-Term]
High	A6NKF1	SAC3 domain-containing protein 1 [OS=Homo sapiens]	12	3	6	3	SAC3D1	0.239	1	0.466	1	1.355	1	0.338	1	0.958	1	0.513	1	0.4	1	0.845	1
High	A7E2V4	Zinc finger SWIM domain-containing protein 8 [OS=Homo sapiens]	2	2	3	2	ZSWIM8	100		2.135		1.567		1.59	1	100		100		1.833	0.723224	0.867	1
High	A8CG34-1	Nuclear envelope pore membrane protein POM 121C [OS=Homo sapiens]	19	22	182	2	POM121C	0.876	1	0.846	1	0.805	1	0.751	0.892854	0.939	1	1.036	1	0.805	1	0.933	1	Met-loss [N-Term]
High	O00116	Alkyldihydroxyacetonephosphate synthase, peroxisomal [OS=Homo sapiens]	26	11	25	11	AGPS	1.589	1	2.315	1	5.645	0.0965566	4.404	0.100918	2.037	1	0.686	1	1.242	1	3.545	1
High	O00139-2	Isoform 2 of Kinesin-like protein KIF2A [OS=Homo sapiens]	47	20	176	20	KIF2A	0.731	0.0320195	0.901	1	0.983	1	1.235	0.361333	0.582	0.00433063	0.81	0.236518	1.065	0.946794	1.159	1
High	O00148	ATP-dependent RNA helicase DDX39A [OS=Homo sapiens]	60	26	567	11	DDX39A	0.409	0.0171132	1.26	1	1.407	0.749989	0.406	0.0460846	1.421	1	0.325	0.00849249	0.554	0.304976	0.732	1	Met-loss+Acetyl [N-Term]
High	O00151	PDZ and LIM domain protein 1 [OS=Homo sapiens]	55	8	24	8	PDLIM1	0.425	0.44379	0.871	1	1.731	1	0.667	0.751494	1.104	1	0.489	0.792178	0.49	0.647747	1.36	1
High	O00154-4	Isoform 4 of Cytosolic acyl coenzyme A thioester hydrolase [OS=Homo sapiens]	12	3	8	3	ACOT7	0.623	0.0393562	0.767	1	1.65	0.0627627	1.453	0.132718	0.708	0.229242	0.813	0.699057	1.256	1	1.157	1	Met-loss+Acetyl [N-Term]
High	O00161	Synaptosomal-associated protein 23 [OS=Homo sapiens]	76	12	62	12	SNAP23	0.18	0.000487329	1.239	1	0.513	0.234301	0.205	0.00125233	0.449	0.176183	0.145	0.000326974	0.266	0.0113533	0.772	1	Acetyl [N-Term]
High	O00178	GTP-binding protein 1 [OS=Homo sapiens]	10	5	17	5	GTPBP1	3.306	1	1.228	1	6.159	0.400268	5.696	0.578808	3.575	1	2.692	1	4.276	1	1.332	1
High	O00186	syntaxin-binding protein 3 [OS=Homo sapiens]	6	3	7	3	STXBP3	0.517	0.301238	1.019	1	1.894	0.458636	0.737	1	1.329	1	0.508	0.393505	0.784	1	0.94	1
High	O00193	Small acidic protein [OS=Homo sapiens]	26	5	44	5	SMAP	5.898	0.00897446	1.205	1	0.348	0.103194	1.646	1	1.246	1	4.896	0.00849249	1.365	1	1.206	1
High	O00203-1	AP-3 complex subunit beta-1 [OS=Homo sapiens]	16	15	54	15	AP3B1	0.962	1	0.84	1	0.776	1	1.201	1	0.621	0.887701	1.145	1	1.125	1	1.068	1
High	O00217	NADH dehydrogenase [ubiquinone] iron-sulfur protein 8, mitochondrial [OS=Homo sapiens]	45	6	54	6	NDUFS8	0.422	0.288018	1.161	1	3.475	0.177281	0.447	1	3.28	0.957046	0.363	0.0775823	0.385	0.824434	1.159	1
High	O00231	26S proteasome non-ATPase regulatory subunit 11 [OS=Homo sapiens]	44	14	81	14	PSMD11	0.388	1	1.047	1	10.291	0.0413276	5.543	0.35981	0.72	1	0.37	1	3.388	1	1.636	1	Met-loss+Acetyl [N-Term]
High	O00232-1	26s proteasome non-atpase regulatory subunit 12 [OS=Homo sapiens]	34	12	47	12	PSMD12	0.857	1	1.27	1	1.277	1	0.846	1	1.294	1	0.675	1	0.807	1	1.047	1
High	O00233-1	26S proteasome non-ATPase regulatory subunit 9 [OS=Homo sapiens]	11	2	5	2	PSMD9	100		100		1.54	1	0.813	1	100				0.31	1	2.62	1
High	O00255-1	Menin [OS=Homo sapiens]	28	11	152	11	MEN1	0.962	1	1.291	1	0.826	1	0.616	0.462961	1.29	1	0.745	1	0.712	1	0.866	1
High	O00257-1	E3 SUMO-protein ligase CBX4 [OS=Homo sapiens]	18	6	33	6	CBX4	0.599	0.718597	1.36	1	0.604	1	0.382	0.359519	0.947	1	0.441	0.973015	0.602	1	0.635	1	Acetyl [N-Term]
High	O00264	Membrane-associated progesterone receptor component 1 [OS=Homo sapiens]	54	9	86	8	PGRMC1	2.473	1	2.592	1	1.902	1	1.323	1	3.557	1	0.954	1	1.189	1	1.113	1
High	O00267	Transcription elongation factor Spt5 [OS=Homo sapiens]	59	54	660	54	SUPT5H	1.084	1	1.583	1	0.794	1	0.565	0.905441	1.522	1	0.685	1	0.55	1	1.028	1	Met-loss+Acetyl [N-Term]
High	O00268	Transcription initiation factor TFIID subunit 4 [OS=Homo sapiens]	27	19	87	19	TAF4	1.058	1	1.245	1	0.918	1	0.745	1	1.303	1	0.849	1	0.746	1	0.999	1	Met-loss+Acetyl [N-Term]
High	O00287	Regulatory factor X-associated protein [OS=Homo sapiens]	22	4	19	4	RFXAP	0.668	0.43905	2.445	0.222834	1.947	0.167619	0.914	1	1.421	1	0.273	0.00192554	0.642	0.747272	1.424	1
High	O00299	chloride intracellular channel protein 1 [OS=Homo sapiens]	54	9	50	9	CLIC1	0.981	1	1.648	1	4.467	0.0163342	1.605	0.388154	2.731	0.657597	0.595	0.52977	1.002	1	1.602	1	Met-loss+Acetyl [N-Term]
High	O00303	Eukaryotic translation initiation factor 3 subunit F [OS=Homo sapiens]	36	10	104	10	EIF3F	3.176	0.444759	0.804	1	2.874	0.818182	6.344	0.0275541	1.439	1	3.949	0.245614	3.901	0.14931	1.626	1
High	O00330-1	Pyruvate dehydrogenase protein X component, mitochondrial [OS=Homo sapiens]	13	5	12	5	PDHX	0.877	1	0.707	1	2.671	0.0574219	1.422	1	1.648	0.361169	1.241	1	1.245	1	1.142	1
High	O00410	Importin-5 [OS=Homo sapiens]	48	35	330	35	IPO5	0.871	1	1.57	1	0.802	1	0.732	1	0.955	1	0.554	0.755791	0.705	1	1.037	1	Met-loss+Acetyl [N-Term]
High	O00411	DNA-directed RNA polymerase, mitochondrial [OS=Homo sapiens]	12	10	54	10	POLRMT	0.298	0.0741902	0.331	0.639701	2.753	0.203671	0.57	0.974589	1.441	1	0.903	1	0.745	1	0.765	1
High	O00422	Histone deacetylase complex subunit SAP18 [OS=Homo sapiens]	73	14	351	14	SAP18	0.721	1	0.858	1	1.763	0.293776	0.829	1	1.532	0.410398	0.839	1	0.79	1	1.05	1
High	O00425	Insulin-like growth factor 2 mRNA-binding protein 3 [OS=Homo sapiens]	54	29	541	26	IGF2BP3	1.002	1	0.7	1	1.436	0.345121	0.808	1	1.782	0.292097	1.433	0.389616	1.223	1	0.66	1
High	O00429	Dynamin-1-like protein [OS=Homo sapiens]	9	5	8	5	DNM1L	0.478	1	2.802	1	3.247	1	4.017	1	0.386	1	0.17	0.852045	1.564	1	2.569	1	Acetyl [N-Term]
High	O00442	RNA 3'-terminal phosphate cyclase [OS=Homo sapiens]	8	2	7	2	RTCA	0.01				100		2.727	0.0355328	1.798	0.181808	0.01		0.01		100
High	O00458	Interferon-related developmental regulator 1 [OS=Homo sapiens]	11	3	4	3	IFRD1	1.114		0.773		1.92	0.852612	2.169		0.986		1.441		1.955		1.109	1
High	O00461	Golgi integral membrane protein 4 [OS=Homo sapiens]	4	2	2	2	GOLIM4
High	O00468	Agrin [OS=Homo sapiens]	4	6	16	6	AGRN	0.83		0.459	1	11.246	0.156789	2.206	1	4.231		1.807		1.892	1	1.166	1
High	O00470	Homeobox protein Meis1 [OS=Homo sapiens]	8	3	10	3	MEIS1	0.356	0.744201	0.79	1	1.975	1	0.351	1	1.999	1	0.45	1	0.557	1	0.631	1
High	O00479	High mobility group nucleosome-binding domain-containing protein 4 [OS=Homo sapiens]	46	5	39	4	HMGN4	1.574	1	1.613	1	0.401	0.1165	1.289	0.560254	0.489	0.0895509	0.976	1	1.212	1	1.064	1
High	O00483	Cytochrome c oxidase subunit NDUFA4 [OS=Homo sapiens]	56	5	32	5	NDUFA4	0.947	1	1.239	1	2.696	0.115971	0.521	0.59988	4.896	0.0220169	0.764	1	0.581	0.939177	0.897	1
High	O00487	26S proteasome non-ATPase regulatory subunit 14 [OS=Homo sapiens]	47	9	25	9	PSMD14	0.849	1	2.033	1	7.388	0.00165929	3.623	0.0181178	1.732	0.621037	0.418	0.0679199	2.156	0.639219	1.68	1
High	O00488	Zinc finger protein 593 [OS=Homo sapiens]	60	5	33	5	ZNF593	1.509	0.826112	1.822	1	0.664	0.58033	2.282	0.0982891	0.439	0.15225	0.828	1	1.497	1	1.524	1
High	O00505	Importin subunit alpha-4 [OS=Homo sapiens]	41	13	233	9	KPNA3	0.963	1	1.059	1	0.618	0.100381	0.805	1	0.74	0.4964	0.91	0.912896	0.768	1	1.048	1	Met-loss+Acetyl [N-Term]
High	O00541-1	Pescadillo homolog [OS=Homo sapiens]	47	33	507	33	PES1	0.987	1	1.045	1	0.648	0.0492447	0.91	1	0.703	0.0952429	0.945	1	0.783	1	1.161	1
High	O00560-1	Syntenin-1 [OS=Homo sapiens]	30	5	13	5	SDCBP	4.473	0.0603897	3.09	0.821206	1.032	1	3.512	0.35981	1.315	1	1.448	1	2.114	1	1.661	1	Met-loss+Acetyl [N-Term]
High	O00566	U3 small nucleolar ribonucleoprotein protein Mpp10 [OS=Homo sapiens]	51	36	486	36	MPHOSPH10	1.19	1	3.005	0.920679	0.261	0.144755	0.492	1	0.631	1	0.396	0.555843	0.388	1	1.269	1	Met-loss [N-Term]
High	O00567	Nucleolar protein 56 [OS=Homo sapiens]	74	46	1120	46	NOP56	1.965	1	1.564	1	0.57	0.946989	1.007	1	1.112	1	1.257	1	0.863	1	1.167	1
High	O00571	ATP-dependent RNA helicase DDX3X [OS=Homo sapiens]	80	56	1598	21	DDX3X	2.728	0.00184342	1.342	1	0.779	0.983811	2.567	0.00412315	0.827	1	2.033	0.00861781	2.173	0.0408595	1.181	1	Met-loss+Acetyl [N-Term]
High	O00629	Importin subunit alpha-3 [OS=Homo sapiens]	39	14	281	10	KPNA4	0.767	0.721025	0.784	1	1.069	1	0.866	1	0.947	1	0.978	1	0.792	1	1.093	1	Met-loss+Acetyl [N-Term]
High	O00712-1	Nuclear factor 1 B-type [OS=Homo sapiens]	13	5	18	3	NFIB	0.215	0.405369	0.812	1	6.791	0.155518	1.568	0.95554	0.932	1	0.265	0.519697	0.856	1	1.831	1
High	O00716	transcription factor E2F3 [OS=Homo sapiens]	7	3	5	3	E2F3	0.852	1	4.833	1	1.104	1	1.876	1	0.501	1	0.176	1	1.232	1	1.523	1
High	O00743	Serine/threonine-protein phosphatase 6 catalytic subunit [OS=Homo sapiens]	20	4	20	4	PPP6C	1.045	1	1.305	1	2.512	0.107154	2.81	0.0666727	0.934	1	0.801	1	1.096	1	2.564	1	Met-loss [N-Term]
High	O14497	AT-rich interactive domain-containing protein 1A [OS=Homo sapiens]	31	49	340	46	ARID1A	0.67	1	0.848	1	1.834	0.967253	0.763	1	1.611	1	0.79	1	0.913	1	0.836	1	Met-loss+Acetyl [N-Term]
High	O14519	Cyclin-dependent kinase 2-associated protein 1 [OS=Homo sapiens]	56	5	14	5	CDK2AP1	0.966	1	0.778	1	1.575	1	1.777	1	0.856	1	1.241	1	0.884	1	2.01	1
High	O14524-1	Nuclear envelope integral membrane protein 1 [OS=Homo sapiens]	7	3	9	3	NEMP1	0.978	1	0.557	1	1.259	1	0.765	1	1.611	1	1.757	0.788556	0.861	1	0.888	1
High	O14548	Cytochrome c oxidase subunit 7A-related protein, mitochondrial [OS=Homo sapiens]	19	2	9	2	COX7A2L	0.747	0.663878	1.127	1	1.609	0.980595	1.359	1	0.884	1	0.663	0.306564	1.261	1	1.078	1
High	O14561	Acyl carrier protein, mitochondrial [OS=Homo sapiens]	22	5	52	5	NDUFAB1	0.406	0.792582	0.944	1	2.656	1	1.094	1	0.985	1	0.43	1	1.122	1	0.975	1
High	O14578-4	Isoform 4 of Citron Rho-interacting kinase [OS=Homo sapiens]	2	3	4	3	CIT	1.183	1	1.549	1	0.553	0.992091	1.05	1	0.623	1	0.764	1	0.758	1	1.385	1
High	O14579-1	coatomer subunit epsilon [OS=Homo sapiens]	36	6	31	6	COPE	1.744	1	1.403	1	2.956	0.385693	2.052	0.433796	2.511	1	1.243	1	0.798	1	2.573	1	Met-loss [N-Term]
High	O14617-1	AP-3 complex subunit delta-1 [OS=Homo sapiens]	28	19	95	19	AP3D1	2.57	0.0532608	0.776	1	2.225	0.152529	6.812	0.00131976	0.84	1	3.311	0.0166701	4.564	0.0173664	1.492	1
High	O14639-1	Actin-binding LIM protein 1 [OS=Homo sapiens]	18	11	26	11	ABLIM1	0.788	1	0.616	1	0.762	0.798816	0.602	0.342708	0.998	1	1.279	1	0.88	1	0.685	1
High	O14641	Segment polarity protein dishevelled homolog DVL-2 [OS=Homo sapiens]	35	18	129	16	DVL2	0.732	1	1.004	1	2.514	0.118056	0.561	0.467713	3.281	0.0404669	0.73	1	0.788	1	0.712	1	Met-loss+Acetyl [N-Term]
High	O14646	Chromodomain-helicase-DNA-binding protein 1 [OS=Homo sapiens]	39	60	512	52	CHD1	0.863	1	1.081	1	1.033	1	0.815	1	1.094	1	0.799	1	0.991	1	0.823	1
High	O14647	Chromodomain-helicase-DNA-binding protein 2 [OS=Homo sapiens]	20	31	231	23	CHD2	1.509	0.691357	1.97	1	1.14	1	1.253	1	1.372	0.876789	0.766	1	1.122	1	1.117	1
High	O14686-1	Histone-lysine N-methyltransferase 2D [OS=Homo sapiens]	0	2	7	2	KMT2D	1.746	0.71214	1.164	1	1.341	0.818182	3.745	0.0110613	0.625	1	1.5	0.602682	2.719	0.200439	1.377	1
High	O14737	Programmed cell death protein 5 [OS=Homo sapiens]	21	2	24	2	PDCD5	0.642	1	4.814	0.209697	1.64	0.818182	0.829	1	1.269	1	0.133	0.00361469	0.62	1	1.338	1
High	O14744	Protein arginine N-methyltransferase 5 [OS=Homo sapiens]	29	12	42	12	PRMT5	1.453	1	1.128	1	0.912	1	0.995	1	1.332	1	1.288	1	0.96	1	1.037	1	Met-loss+Acetyl [N-Term]
High	O14776-1	Transcription elongation regulator 1 [OS=Homo sapiens]	28	32	341	32	TCERG1	0.538	1	0.592	1	3.023	0.80224	1.613	1	1.008	1	0.908	1	1.892	1	0.852	1
High	O14787-2	Isoform 2 of Transportin-2 [OS=Homo sapiens]	14	8	40	4	TNPO2	2.228	0.874212	3.185	1	0.697	1	0.442	1	3.51	1	0.7	1	0.355	1	1.246	1	Acetyl [N-Term]
High	O14802	DNA-directed RNA polymerase III subunit RPC1 [OS=Homo sapiens]	11	10	42	9	POLR3A	1.512	0.563923	2.295	0.509029	0.798	1	0.772	1	1.564	1	0.659	0.923983	0.777	1	0.993	1
High	O14818-1	Proteasome subunit alpha type-7 [OS=Homo sapiens]	31	5	30	5	HEL-S-276; PSMA7	0.478	1	1.098	1	2.713	0.204564	0.881	1	1.472	1	0.436	0.618104	0.643	1	1.371	1
High	O14867	Transcription regulator protein BACH1 [OS=Homo sapiens]	4	2	3	2	BACH1	0.459	1	1.005	1	1.429	1	1.321	1	0.496	1	0.457	1	0.456	1	2.898	1
High	O14874	[3-methyl-2-oxobutanoate dehydrogenase [lipoamide]] kinase, mitochondrial [OS=Homo sapiens]	17	5	31	5	BCKDK	0.602	0.348026	0.925	1	0.467	0.0289333	0.453	0.0683683	0.621	0.247209	0.651	0.362222	0.562	0.989714	0.806	1
High	O14880	Microsomal glutathione S-transferase 3 [OS=Homo sapiens]	21	3	57	3	MGST3	1.225	1	0.927	1	1.14	1	0.883	1	1.582	1	1.321	1	0.954	1	0.925	1
High	O14893	Gem-associated protein 2 [OS=Homo sapiens]	21	4	31	4	GEMIN2	1.408	1	0.814	1	0.487	0.967253	1.466	0.987497	0.468	0.589119	1.73	0.934566	1.976	1	0.742	1
High	O14908-1	PDZ domain-containing protein GIPC1 [OS=Homo sapiens]	8	2	9	2	GIPC1	0.588	0.682081	1.369	1	1.704	0.454127	0.684	0.64498	1.464	0.66245	0.429	0.0434929	0.697	1	0.982	1
High	O14929	histone acetyltransferase type B catalytic subunit [OS=Homo sapiens]	17	5	26	5	HAT1	0.872	1	1.134	1	3.302	0.137971	1.204	1	2.392	1	0.769	0.900554	0.837	1	1.438	1
High	O14936	peripheral plasma membrane protein CASK [OS=Homo sapiens]	18	11	37	11	CASK	0.108	0.0118339	0.099	0.0865806	1.38	1	0.167	0.0322779	0.891	1	1.086	1	0.222	0.134815	0.755	1	Met-loss+Acetyl [N-Term]
High	O14949	Cytochrome b-c1 complex subunit 8 [OS=Homo sapiens]	51	6	37	6	UQCRQ	0.329	0.0937323	0.739	1	3.207	0.11494	0.707	1	1.492	1	0.445	0.36798	0.957	1	0.739	1	Met-loss [N-Term]
High	O14950	Myosin regulatory light chain 12B [OS=Homo sapiens]	63	10	157	10	MYL12B	0.58	1	0.476	1	4.639	0.0608939	3.601	0.131832	0.747	1	1.218	1	1.911	1	1.884	1
High	O14965	Aurora kinase A [OS=Homo sapiens]	23	6	42	5	AURKA	0.782	1	1.094	1	1.084	1	1.694	1	0.501	1	0.715	1	1.888	1	0.897	1
High	O14974	Protein phosphatase 1 regulatory subunit 12A [OS=Homo sapiens]	29	21	119	21	PPP1R12A	0.59	0.342526	0.764	1	0.944	1	0.886	1	0.629	1	0.773	1	0.945	1	0.938	1
High	O14976	Cyclin-G-associated kinase [OS=Homo sapiens]	2	2	2	2	GAK					100		100						100		2.264	1
High	O14978	zinc finger protein 263 [OS=Homo sapiens]	8	4	6	2	ZNF263	0.639		1.904		1.082		0.884	1	0.782	1	0.335	0.0325721	0.644		1.371
High	O14979-1	Heterogeneous nuclear ribonucleoprotein D-like [OS=Homo sapiens]	49	26	585	5	HNRNPDL; HNRPDL	0.891	1	0.938	1	1.791	0.04246	0.816	0.946887	1.956	0.0323627	0.95	1	1.021	1	0.799	1
High	O14979-2	Isoform 2 of Heterogeneous nuclear ribonucleoprotein D-like [OS=Homo sapiens]	49	23	765	2	HNRNPDL	0.826	0.787761	1.577	1	1.287	1	0.787	1	1.351	1	0.524	0.0636893	0.653	1	1.205	1	Acetyl [N-Term]
High	O14980	Exportin-1 [OS=Homo sapiens]	22	17	140	17	XPO1	1.117	1	1.778	1	1.395	1	0.716	1	2.178	1	0.628	0.884512	0.593	1	1.206	1
High	O14981	TATA-binding protein-associated factor 172 [OS=Homo sapiens]	3	4	5	4	BTAF1	0.01		0.01		100		3.536	0.512862	1.228	1	0.465	0.936572	1.383	1	2.557	1
High	O15015	Zinc finger protein 646 [OS=Homo sapiens]	4	4	7	4	ZNF646	4.072	0.72602	1.278	1	1.272	1	1.067	1	4.855	1	3.186	1	0.797	1	1.339	1
High	O15020	Spectrin beta chain, non-erythrocytic 2 [OS=Homo sapiens]	36	59	302	48	SPTBN2	0.21	0.0279788	1.357	1	1.073	1	0.248	0.0236209	0.912	1	0.155	0.0274822	0.312	0.237456	0.793	1	Met-loss+Acetyl [N-Term]
High	O15027-1	Protein transport protein Sec16A [OS=Homo sapiens]	13	16	94	16	SEC16A	1.831	0.982141	1.112	1	1.25	1	1.003	1	2.282	0.424281	1.647	0.924275	0.864	1	1.161	1
High	O15031	Plexin-B2 [OS=Homo sapiens]	1	2	2	2	PLXNB2	2	0.127981	1.642	1	3.99	0.00877718	5.461	0.00177256	1.461	0.964215	1.218	1	3.223	0.0641334	1.695	1
High	O15047	Histone-lysine N-methyltransferase SETD1A [OS=Homo sapiens]	4	4	14	4	SETD1A	1.564	0.266923	1.169	1	1.594	1	1.255	1	1.986	0.403934	1.338	1	1.147	1	1.094	1
High	O15061-1	Synemin [OS=Homo sapiens]	7	8	14	8	SYNM	1.139	1	0.805	1	0.698	1	0.778	1	1.022	1	1.415	0.947085	0.87	1	0.894	1
High	O15067	Phosphoribosylformylglycinamidine synthase [OS=Homo sapiens]	5	3	3	3	PFAS	0.984		100		1.595		0.659	1	2.383	1	0.01		0.507	1	1.3	1
High	O15078-1	Centrosomal protein of 290 kDa [OS=Homo sapiens]	5	10	23	10	CEP290	0.615	1	0.959	1	1.455	1	0.948	1	0.945	1	0.641	1	0.849	1	1.116	1
High	O15131	importin subunit alpha-6 [OS=Homo sapiens]	25	12	123	3	KPNA5	0.904	1	1.555	1	1.138	1	0.859	1	1.197	1	0.581	1	0.566	1	1.519	1
High	O15144	Actin-related protein 2/3 complex subunit 2 [OS=Homo sapiens]	11	3	7	3	ARPC2	0.565	0.547246	1.781	1	1.455	1	2.203	1	0.373	0.830858	0.317	0.100212	1.455	1	1.513	1
High	O15145	Actin-related protein 2/3 complex subunit 3 [OS=Homo sapiens]	14	2	6	2	ARPC3	0.4	0.294525	1.51	1	1.34	1	0.887	1	0.604	1	0.265	0.0366818	0.666	1	1.333	1	Met-loss [N-Term]
High	O15160	DNA-directed RNA polymerases I and III subunit RPAC1 [OS=Homo sapiens]	55	12	183	12	POLR1C	1.075	1	2.219	0.231036	0.82	1	1.215	0.782249	0.726	0.578121	0.484	0.0233692	0.776	1	1.566	1	Met-loss+Acetyl [N-Term]
High	O15162	phospholipid scramblase 1 [OS=Homo sapiens]	9	2	7	2	PLSCR1	1.724	1	3.558	1	0.183	0.141987	0.679	1	0.466	1	0.485	1	0.577	1	1.176	1
High	O15164	Transcription intermediary factor 1-alpha [OS=Homo sapiens]	45	32	300	30	TRIM24	0.337	0.160896	1.22	1	0.949	1	0.277	0.0225848	1.156	1	0.277	0.0612891	0.646	1	0.429	1	Acetyl [N-Term]
High	O15173	Membrane-associated progesterone receptor component 2 [OS=Homo sapiens]	22	5	22	4	PGRMC2	0.405	1	1.231	1	8.411	0.849983	0.669	1	5.09	1	0.329	1	0.123	0.985211	5.445	1
High	O15182	Centrin-3 [OS=Homo sapiens]	13	2	19	2	CETN3	0.921	1	0.889	1	1.229	1	1.371	1	0.825	1	1.036	1	1.299	1	1.055	1
High	O15213	WD repeat-containing protein 46 [OS=Homo sapiens]	46	27	384	27	WDR46	1.089	1	1.039	1	0.685	0.501494	0.771	1	0.966	1	1.048	1	0.762	1	1.013	1	Acetyl [N-Term]
High	O15226	NF-kappa-B-repressing factor [OS=Homo sapiens]	71	49	524	49	NKRF	0.437	0.00283905	0.579	0.168444	1.599	0.0513122	0.564	0.0164903	1.239	0.547513	0.755	0.884512	0.862	1	0.654	1
High	O15235	28S ribosomal protein S12, mitochondrial [OS=Homo sapiens]	32	3	19	3	MRPS12	18.273	0.00818164	1.491	1	1.083	1	4.435	0.209931	4.462	0.324195	12.253	0.0100495	4.194	0.479607	1.057	1
High	O15260-1	surfeit locus protein 4 [OS=Homo sapiens]	15	3	34	3	SURF4	1.499	1	2.268	1	1.85	1	2.387	0.98645	1.162	1	0.661	0.992537	1.131	1	2.11	1	Met-loss [N-Term]
High	O15269	serine palmitoyltransferase 1 [OS=Homo sapiens]	9	3	7	3	SPTLC1	4.076		2.712	0.868979	2.218	1	3.486	0.2722	2.594		1.503		1.622	1	2.149	1
High	O15294	UDP-N-acetylglucosamine--peptide N-acetylglucosaminyltransferase 110 kDa subunit [OS=Homo sapiens]	23	19	84	19	OGT	0.636	0.835388	1.376	1	0.688	0.476242	0.677	0.276038	0.646	1	0.462	0.0730502	0.634	0.409771	1.068	1	Met-loss+Acetyl [N-Term]
High	O15297	protein phosphatase 1D [OS=Homo sapiens]	17	5	26	5	PPM1D	2.815	0.695675	1.973	1	0.07	0.00326881	0.084	0.00329899	2.357	1	1.426	1	0.527	1	0.16	0.172255
High	O15347	High mobility group protein B3 [OS=Homo sapiens]	29	8	74	8	HMGB3	0.897	1	1.054	1	1.859	0.0717362	1.385	0.60288	1.203	1	0.851	1	1.107	1	1.251	1
High	O15355	Protein phosphatase 1G [OS=Homo sapiens]	40	14	62	14	PPM1G	0.652	0.20017	1.1	1	0.996	1	0.437	0.0267344	1.486	0.964215	0.593	0.125822	0.599	0.461249	0.729	1
High	O15371	Eukaryotic translation initiation factor 3 subunit D [OS=Homo sapiens]	39	15	151	15	EIF3D	1.017	1	1.027	1	1.658	1	1.135	1	1.485	1	0.991	1	0.955	1	1.189	1
High	O15372	Eukaryotic translation initiation factor 3 subunit H [OS=Homo sapiens]	59	15	105	15	EIF3H	2.663	0.0568316	1.063	1	1.833	0.258818	4.77	0.00224241	1.023	1	2.506	0.0181542	3.508	0.0173664	1.36	1
High	O15379	Histone deacetylase 3 [OS=Homo sapiens]	8	3	9	2	HDAC3	1.207		1.893		0.857		0.877	1	1.179	1	0.637		0.916	1	0.957	1
High	O15381-1	Nuclear valosin-containing protein-like [OS=Homo sapiens]	60	44	652	44	NVL	0.587	0.369307	0.994	1	1.054	1	0.778	1	0.796	1	0.591	0.53049	0.622	1	1.25	1
High	O15392	baculoviral IAP repeat-containing protein 5 [OS=Homo sapiens]	77	11	94	11	BIRC5	1.276	1	2.017	1	0.602	0.662665	1.068	1	0.719	1	0.633	1	1.071	1	0.998	1	Met-loss+Acetyl [N-Term]
High	O15397-1	Importin-8 [OS=Homo sapiens]	5	4	7	4	IPO8	0.79	1	13.423	1	0.707	1	0.66	1	0.846	1	0.059	0.95567	0.13	1	5.083	1
High	O15400	Syntaxin-7 [OS=Homo sapiens]	26	4	21	4	STX7	1.142	1	0.884	1	1.76	1	0.524	1	3.835	0.844929	1.292	1	0.58	1	0.904	1	Met-loss+Acetyl [N-Term]
High	O15439-1	multidrug resistance-associated protein 4 [OS=Homo sapiens]	6	6	14	6	ABCC4	0.01		0.01		100		0.325	0.810669	0.792		0.138		0.01		100
High	O15446-1	DNA-directed RNA polymerase I subunit RPA34 [OS=Homo sapiens]	56	15	137	15	POLR1G	0.86	0.415521	1.33	1	1.061	1	1.378	0.27678	0.662	0.187359	0.646	0.0220916	0.898	1	1.535	0.509845	Acetyl [N-Term]
High	O15504	nucleoporin-like protein 2 [OS=Homo sapiens]	20	9	62	9	NUP42	0.958	1	1.366	0.87325	0.769	0.326501	0.831	0.582765	0.887	1	0.701	0.412046	0.794	1	1.047	1
High	O15511-1	Actin-related protein 2/3 complex subunit 5 [OS=Homo sapiens]	30	2	11	2	Arpc5; ARPC5	0.566		0.816		2.376		1.994	1	0.675	1	0.694	1	0.9	1	2.216	1
High	O15514	DNA-directed RNA polymerase II subunit RPB4 [OS=Homo sapiens]	80	13	197	13	POLR2D	0.473	1	1.777	1	1.032	1	0.658	1	0.743	1	0.266	0.57174	0.905	1	0.727	1
High	O15541	RING finger protein 113A [OS=Homo sapiens]	6	2	3	2	RNF113A	2.164	0.0558227	0.649	1	0.655	0.970956	1.892	0.353359	0.75	1	3.334	0.00593457	2.088	0.337456	0.906	1
High	O15550	Lysine-specific demethylase 6A [OS=Homo sapiens]	4	4	5	4	KDM6A	0.987	1	2.002	0.544981	0.805	0.903204	0.886	1	0.896	1	0.493	0.225954	1.019	1	0.869	1
High	O43143	Pre-mRNA-splicing factor ATP-dependent RNA helicase DHX15 [OS=Homo sapiens]	59	47	839	46	DHX15	0.895	1	0.919	1	0.854	1	0.631	0.190104	1.209	1	0.973	1	0.909	1	0.695	1
High	O43148-1	mRNA cap guanine-N7 methyltransferase [OS=Homo sapiens]	25	10	51	10	RNMT	0.581	0.0231955	0.949	1	1.593	0.0650224	0.552	0.0190322	1.675	0.0981085	0.612	0.0406712	0.711	0.297169	0.777	1
High	O43159	ribosomal rna-processing protein 8 [OS=Homo sapiens]	53	19	226	19	RRP8	1.757	1	3.053	1	0.599	1	0.511	1	2.058	1	0.575	1	0.643	1	0.795	1
High	O43166-1	Signal-induced proliferation-associated 1-like protein 1 [OS=Homo sapiens]	3	3	3	3	SIPA1L1	0.179	0.0171132	0.943	1	2.669	0.12761	1.834	0.46259	0.26	0.137577	0.19	0.00849249	1.204		1.523
High	O43167-1	Zinc finger and BTB domain-containing protein 24 [OS=Homo sapiens]	9	5	23	5	ZBTB24	0.728	1	0.75	1	1.136	1	0.843	1	0.98	1	0.971	1	0.944	1	0.893	1
High	O43169	Cytochrome b5 type B [OS=Homo sapiens]	32	2	31	2	CYB5B	0.729	1	0.868	1	2.958	0.574948	0.397	1	5.44	0.677924	0.84	1	0.391	1	1.014	1
High	O43172-1	U4/U6 small nuclear ribonucleoprotein Prp4 [OS=Homo sapiens]	61	26	337	26	PRPF4	0.435	0.0142344	0.757	1	1.039	1	0.376	0.0183475	1.202	1	0.575	0.0572947	0.526	0.169815	0.715	1
High	O43175	D-3-phosphoglycerate dehydrogenase [OS=Homo sapiens]	39	15	108	15	PHGDH	0.18	0.820715	0.24	1	36.016	0.0195661	1.093	1	5.943	0.328061	0.751	1	0.776	1	1.408	1
High	O43181	NADH dehydrogenase [ubiquinone] iron-sulfur protein 4, mitochondrial [OS=Homo sapiens]	29	5	65	5	NDUFS4	0.159	0.0751904	0.461	1	5.308	0.154077	0.595	1	1.415	1	0.345	0.343775	0.71	1	0.838	1
High	O43242	26S proteasome non-ATPase regulatory subunit 3 [OS=Homo sapiens]	51	24	108	24	PSMD3	0.75	1	1.251	1	1.612	0.74262	0.906	1	1.336	1	0.6	0.281232	0.69	1	1.314	1
High	O43251-8	Isoform 8 of RNA binding protein fox-1 homolog 2 [OS=Homo sapiens]	29	11	86	11	RBFOX2	0.425	0.015856	0.652	1	2.001	0.119884	0.667	0.530396	1.275	1	0.653	0.104609	0.68	1	0.982	1
High	O43257	zinc finger HIT domain-containing protein 1 [OS=Homo sapiens]	29	4	20	4	ZNHIT1	0.4	1	1.627	1	0.756	1	0.411	1	0.735	1	0.246	0.644179	0.634	1	0.649	1
High	O43264	Centromere/kinetochore protein zw10 homolog [OS=Homo sapiens]	5	3	5	3	ZW10	0.228	1	0.575	1	1.871	1	0.84	1	0.508	1	0.397	0.592137	0.771	1	1.089	1	Met-loss+Acetyl [N-Term]
High	O43290	U4/U6.U5 tri-snRNP-associated protein 1 [OS=Homo sapiens]	63	41	566	41	SART1	0.255	0.000450388	1.137	1	0.841	1	0.265	0.000872121	0.809	1	0.224	0.000334556	0.383	0.0150678	0.69	1
High	O43301	Heat shock 70 kDa protein 12A [OS=Homo sapiens]	4	2	4	2	HSPA12A	0.01				100		0.465	0.441893	2.229	0.775556	0.01		0.207	0.165255	2.241	1
High	O43324-1	Eukaryotic translation elongation factor 1 epsilon-1 [OS=Homo sapiens]	19	3	30	3	EEF1E1	1.423	1	1.298	1	3.498	0.0463045	3.346	0.0318351	1.487	1	1.096	1	1.736	1	1.928	1	Met-loss+Acetyl [N-Term]
High	O43347	RNA-binding protein Musashi homolog 1 [OS=Homo sapiens]	28	7	87	6	MSI1	0.687	0.919129	1.513	1	2.33	0.0402327	0.937	1	1.708	0.402711	0.454	0.108903	0.888	1	1.054	1	Acetyl [N-Term]
High	O43379-1	Wd repeat-containing protein 62 [OS=Homo sapiens]	2	2	3	2	WDR62
High	O43390-1	heterogeneous nuclear ribonucleoprotein r [OS=Homo sapiens]	60	47	1537	4	Hnrnpr; HNRNPR; LOC111154612	0.766	1	1.182	1	1.613	0.251264	0.711	1	1.738	0.648597	0.649	0.712698	0.812	1	0.876	1	Met-loss+Acetyl [N-Term]
High	O43390-2	Isoform 2 of Heterogeneous nuclear ribonucleoprotein R [OS=Homo sapiens]	60	45	1468	2	HNRNPR	0.368	0.122839	2.818	0.656907	1.914	0.468869	0.52	0.305964	1.355	1	0.131	0.00254555	0.628	0.87235	0.828	1	Met-loss+Acetyl [N-Term]
High	O43395	U4/U6 small nuclear ribonucleoprotein Prp3 [OS=Homo sapiens]	67	41	429	41	PRPF3	0.473	0.0102693	0.674	0.760606	0.958	1	0.539	0.0247276	0.839	1	0.701	0.449586	0.691	1	0.781	1
High	O43396	Thioredoxin-like protein 1 [OS=Homo sapiens]	27	5	14	5	TXNL1	100		1.517		11.49	0.139654	7.223	0.14436	100		100		3.985	0.781114	1.812	1	Met-loss [N-Term]
High	O43399	Tumor protein D54 [OS=Homo sapiens]	36	5	23	5	TPD52L2	0.425	0.373837	1.15	1	0.756	1	0.347	1	0.927	1	0.37	1	0.492	1	0.705	1
High	O43402	ER membrane protein complex subunit 8 [OS=Homo sapiens]	20	3	3	3	EMC8	0.587	1	0.847		2.17	0.750406	1.163	1	1.096	1	0.693		0.499	0.822638	2.328	1
High	O43427	Acidic fibroblast growth factor intracellular-binding protein [OS=Homo sapiens]	5	2	4	2	FIBP	1.173	1	1.312	1	2.093	1	1.204	1	2.038	1	0.894	1	1.075	1	1.12	1
High	O43447	peptidyl-prolyl cis-trans isomerase H [OS=Homo sapiens]	66	10	100	10	PPIH	0.494	0.0387262	0.903	1	1.156	1	0.53	0.0683683	1.078	1	0.547	0.0572947	0.613	0.210212	0.864	1	Met-loss+Acetyl [N-Term]
High	O43463	Histone-lysine N-methyltransferase SUV39H1 [OS=Homo sapiens]	26	8	29	8	SUV39H1	4.459	0.298179	2.422	1	0.434	0.753196	0.59	1	3.279	1	1.841	1	0.37	1	1.595	1
High	O43464	Serine protease HTRA2, mitochondrial [OS=Homo sapiens]	10	4	12	4	HTRA2	0.706	1	1.496	1	3.884	0.0195661	0.793	1	3.459	0.105485	0.472	0.300866	0.785	1	1.01	1
High	O43474	Krueppel-like factor 4 [OS=Homo sapiens]	19	6	55	6	KLF4	1.983	1	4.497	0.827847	0.209	0.251264	1.202	1	0.344	0.877044	0.441	0.890668	1.508	1	0.797	1
High	O43482	Protein Mis18-beta [OS=Homo sapiens]	18	3	18	3	OIP5	0.666	0.16434	0.937	1	0.748	0.366101	0.948	1	0.526	0.0577164	0.711	0.117299	0.93	1	1.019	1
High	O43491-1	band 4.1-like protein 2 [OS=Homo sapiens]	59	49	401	47	EPB41L2	0.731	0.229457	0.774	1	0.876	1	0.617	0.10627	1.038	1	0.945	1	0.675	0.345439	0.915	1	Met-loss+Acetyl [N-Term]
High	O43504	Ragulator complex protein LAMTOR5 [OS=Homo sapiens]	97	5	26	5	LAMTOR5	1.084	1	1.103	1	0.466	0.175465	0.856	0.913836	0.59	1	0.983	1	0.783	1	1.093	1	Acetyl [N-Term]
High	O43524	Forkhead box protein O3 [OS=Homo sapiens]	15	4	14	4	FOXO3	0.528	0.520055	2.861	1	1.78	0.681937	0.539	1	1.744	1	0.185	0.02479	0.541	1	0.998	1
High	O43583	density-regulated protein [OS=Homo sapiens]	25	3	9	3	DENR	0.293	0.151911	1.596	1	3.243	0.377235	0.8	1	1.19	1	0.184	0.0176642	0.774	1	1.033	1	Met-loss+Acetyl [N-Term]
High	O43615	Mitochondrial import inner membrane translocase subunit TIM44 [OS=Homo sapiens]	25	11	39	11	TIMM44	1.539	1	0.511	1	6.606	0.0495384	4.958	0.153247	2.05	0.65517	3.011	0.184263	2.905	0.669999	1.706	1
High	O43633	charged multivesicular body protein 2a [OS=Homo sapiens]	19	4	21	4	CHMP2A	3.48	0.0724686	1.7	1	1.377	1	2.751	0.204667	1.742	1	2.048	0.404571	0.854	1	3.222	1
High	O43660-1	Pleiotropic regulator 1 [OS=Homo sapiens]	61	24	320	24	PLRG1	0.788	1	3.418	0.668115	0.864	1	0.417	0.939618	1.632	1	0.231	0.0944073	0.524	1	0.796	1
High	O43663-1	Protein regulator of cytokinesis 1 [OS=Homo sapiens]	40	19	172	2	PRC1	1.679	0.999424	2.002	1	0.871	1	0.961	1	1.521	1	0.838	1	0.919	1	1.046	1
High	O43670-1	BUB3-interacting and GLEBS motif-containing protein ZNF207 [OS=Homo sapiens]	11	5	68	5	LOC111151255; Znf207; ZNF207	0.217	0.000245683	0.683	1	2.785	0.00335106	0.415	0.00990631	1.457	0.327103	0.318	0.00105006	0.56	0.0972563	0.742	1
High	O43674-1	NADH dehydrogenase [ubiquinone] 1 beta subcomplex subunit 5, mitochondrial [OS=Homo sapiens]	23	5	58	5	NDUFB5	0.919	1	1.378	1	0.973	1	0.63	0.968584	1.421	1	0.667	0.219803	0.792	1	0.795	1
High	O43676	NADH dehydrogenase [ubiquinone] 1 beta subcomplex subunit 3 [OS=Homo sapiens]	37	5	77	5	NDUFB3	0.8	0.792582	1.427	1	2.512	0.456012	0.578	1	3.473	1	0.56	0.596513	0.793	1	0.729	1
High	O43678	NADH dehydrogenase [ubiquinone] 1 alpha subcomplex subunit 2 [OS=Homo sapiens]	51	6	107	6	NDUFA2	0.383	0.0356131	0.802	1	2.654	0.07245	0.59	0.519766	1.725	1	0.477	0.0682668	0.836	1	0.706	1
High	O43681	ATPase ASNA1 [OS=Homo sapiens]	29	6	18	6	GET3	1.451	1	6.109	1	5.059	0.985436	2.435		3.015		0.238	1	1.083		2.249	1	Met-loss+Acetyl [N-Term]
High	O43684	Mitotic checkpoint protein BUB3 [OS=Homo sapiens]	56	14	175	14	BUB3	0.338	0.000129251	1.113	1	1.8	0.00659627	0.472	0.00152039	1.29	0.455822	0.304	6.83081e-05	0.56	0.00951467	0.842	1
High	O43707	Alpha-actinin-4 [OS=Homo sapiens]	66	54	500	40	ACTN4	0.079	0.000943557	1.3	1	0.966	1	0.097	0.00292886	0.792	1	0.061	0.00085029	0.112	0.00762701	0.86	1
High	O43709-1	Probable 18S rRNA (guanine-N(7))-methyltransferase [OS=Homo sapiens]	20	4	35	4	BUD23	0.607	0.0994199	0.86	1	1.042	1	1.22	1	0.519	0.178717	0.706	0.331636	1.109	1	1.099	1
High	O43719	HIV Tat-specific factor 1 [OS=Homo sapiens]	26	14	83	14	HTATSF1	1.777	0.412753	0.731	1	1.322	1	1.257	1	1.868	0.539764	2.432	0.0328878	0.984	1	1.278	1	Met-loss+Acetyl [N-Term]
High	O43765	Small glutamine-rich tetratricopeptide repeat-containing protein alpha [OS=Homo sapiens]	15	4	6	4	SGTA	0.373	1	1.144		18.23	0.0253836	4.727	0.175069	1.439	1	0.326		2.019	1	2.342	1
High	O43776	Asparagine--tRNA ligase, cytoplasmic [OS=Homo sapiens]	19	8	37	8	NARS1	0.205	0.00430795	0.394	0.428812	8.888	0.00198519	1.587	1	1.145	1	0.519	0.423737	1.119	1	1.418	1
High	O43790	Keratin, type II cuticular Hb6 [OS=Homo sapiens]	76	34	88	8	KRT86	0.615	1	0.584	1	0.718	1	0.487	1	0.905	1	1.053	1	0.586	1	0.832	1
High	O43791	Speckle-type POZ protein [OS=Homo sapiens]	11	3	14	3	SPOP	0.825	1	1.799	0.401511	0.958	1	0.974	1	0.812	1	0.458	0.0116182	0.928	1	1.049	1
High	O43795	Unconventional myosin-Ib [OS=Homo sapiens]	33	34	245	34	MYO1B	0.634	0.369307	0.91	1	2.167	0.0957879	1.427	1	0.962	1	0.696	0.744582	0.884	1	1.614	1
High	O43809	Cleavage and polyadenylation specificity factor subunit 5 [OS=Homo sapiens]	44	12	131	12	NUDT21	0.732	0.934749	0.902	1	2.642	0.00967111	0.727	1	2.658	0.0200958	0.811	1	0.852	1	0.853	1
High	O43815	striatin [OS=Homo sapiens]	3	2	2	2	STRN	0.709	1	1.557	1	2.439	0.400268	0.858	1	2.016	1	0.455	0.437349	0.473	1	1.812	1
High	O43818	U3 small nucleolar RNA-interacting protein 2 [OS=Homo sapiens]	50	21	269	21	RRP9	0.676	0.683905	0.771	1	1.269	0.9965	0.646	1	1.328	1	0.877	1	0.593	1	1.091	1
High	O43819	Protein SCO2 homolog, mitochondrial [OS=Homo sapiens]	9	2	11	2	SCO2	1.981	0.753408	2.054	1	0.915	1	1.168	1	1.552	1	0.964	1	0.868	1	1.344	1
High	O43823	A-kinase anchor protein 8 [OS=Homo sapiens]	43	24	344	24	AKAP8	0.502	0.955984	0.83	1	1.46	1	0.761	1	0.963	1	0.605	0.748428	0.789	1	0.965	1
High	O43824	Putative GTP-binding protein 6 [OS=Homo sapiens]	12	4	17	4	GTPBP6	0.695	0.751678	0.879	1	1.34	0.940979	0.797	1	1.169	1	0.791	1	0.977	1	0.816	1
High	O43829	Zinc finger and BTB domain-containing protein 14 [OS=Homo sapiens]	26	7	23	7	ZBTB14	0.629	0.249345	0.846	1	1.504	0.827634	0.716	1	1.321	1	0.743	0.666516	0.297	0.146574	2.409	1	Acetyl [N-Term]
High	O43837-1	isocitrate dehydrogenase [NAD] subunit beta, mitochondrial [OS=Homo sapiens]	15	3	5	3	IDH3B	100		100		14.38	0.576609	8.427		100				0.599		14.077	1
High	O43852	Calumenin [OS=Homo sapiens]	34	7	15	7	CALU	2.194	0.644677	1.493	1	1.285	1	1.581	1	1.783	1	1.469	1	1.003	1	1.577	1
High	O43865	S-adenosylhomocysteine hydrolase-like protein 1 [OS=Homo sapiens]	25	12	74	11	AHCYL1	3.381	0.187592	0.701	1	0.986	1	2.748	0.260685	1.213	1	4.825	0.0458756	3.017	0.320959	0.911	1
High	O43913	Origin recognition complex subunit 5 [OS=Homo sapiens]	28	9	60	9	ORC5	1.396	1	3.018	0.821206	1.959	1	1.917	1	1.426	1	0.463	0.934566	0.818	1	2.342	1	Met-loss [N-Term]
High	O43920	NADH dehydrogenase [ubiquinone] iron-sulfur protein 5 [OS=Homo sapiens]	51	7	100	7	NDUFS5	0.24	0.185536	0.553	1	6.786	0.0846448	0.764	1	2.132	1	0.434	0.440492	0.812	1	0.941	1	Met-loss [N-Term]
High	O43929	origin recognition complex subunit 4 [OS=Homo sapiens]	22	8	50	8	ORC4	1.431	0.651597	0.89	1	1.152	1	1.079	1	1.528	1	1.609	0.494465	1.028	1	1.05	1
High	O60216	Double-strand-break repair protein rad21 homolog [OS=Homo sapiens]	60	35	690	35	RAD21	0.574	0.120976	0.723	1	1.301	1	0.648	0.245384	1.152	1	0.794	0.713849	0.844	1	0.769	1
High	O60220	Mitochondrial import inner membrane translocase subunit Tim8 A [OS=Homo sapiens]	82	6	75	6	TIMM8A	1.551	1	1.544	1	0.866	1	0.887	1	1.514	1	1.004	1	0.935	1	0.949	1	Acetyl [N-Term]
High	O60231	Putative pre-mRNA-splicing factor ATP-dependent RNA helicase DHX16 [OS=Homo sapiens]	29	21	187	20	DHX16	0.53	0.210551	1.077	1	1.003	1	0.402	0.0400284	1.321	1	0.492	0.0627609	0.549	0.316482	0.733	1
High	O60232	Sjoegren syndrome/scleroderma autoantigen 1 [OS=Homo sapiens]	74	7	48	7	ZNRD2	72.999	0.000129251	17.331	0.0207455	0.585	0.51999	64.487	0.000331787	0.662	1	4.212	0.120022	4.051	0.156026	15.919	0.060512	Met-loss+Acetyl [N-Term]
High	O60244	Mediator of RNA polymerase II transcription subunit 14 [OS=Homo sapiens]	6	5	24	5	MED14	1.369	1	1.259	1	0.748	1	0.794	1	1.289	1	1.088	1	0.92	1	0.863	1
High	O60264	SWI/SNF-related matrix-associated actin-dependent regulator of chromatin subfamily A member 5 [OS=Homo sapiens]	64	83	1886	64	SMARCA5	0.994	1	1.464	1	0.546	0.413938	0.753	1	0.721	1	0.679	0.630611	0.787	1	0.957	1	Met-loss+Acetyl [N-Term]
High	O60281-1	zinc finger protein 292 [OS=Homo sapiens]	8	14	46	14	ZNF292	0.953	1	0.848	1	0.73	0.526195	0.629	0.668198	1.106	1	1.124	1	0.727	1	0.865	1
High	O60287	nucleolar pre-ribosomal-associated protein 1 [OS=Homo sapiens]	22	38	280	38	URB1	1.066	1	1.07	1	0.477	0.408037	0.976	1	0.521	1	0.996	1	0.422	0.432426	2.315	1
High	O60292	Signal-induced proliferation-associated 1-like protein 3 [OS=Homo sapiens]	4	5	11	5	SIPA1L3	0.424	0.598401	0.851	1	0.925	1	0.428	1	0.917	1	0.498	0.436336	0.669	1	0.64	1
High	O60293	Zinc finger C3H1 domain-containing protein [OS=Homo sapiens]	7	9	21	9	ZFC3H1	2.587	1	1.918	1	0.336	1	2.866		0.303		1.349	1	2.813		1.019	1
High	O60306	Intron-binding protein aquarius [OS=Homo sapiens]	38	46	391	46	AQR	1.287	1	1.275	1	1.364	1	1.663	0.299232	1.055	1	1.009	1	1.009	1	1.649	1
High	O60313-10	Isoform 4 of Dynamin-like 120 kDa protein, mitochondrial [OS=Homo sapiens]	22	15	83	15	OPA1	1.787	0.565949	1.233	1	0.917	1	1.554	1	1.054	1	1.449	0.382043	1.164	1	1.336	1
High	O60315-1	zinc finger E-box-binding homeobox 2 [OS=Homo sapiens]	4	4	5	2	ZEB2	1.244	1	1.668	1	0.756	1	0.826	1	1.138	1	0.746	1	0.362	0.664393	2.28	1
High	O60318	Germinal-center associated nuclear protein [OS=Homo sapiens]	24	27	208	27	MCM3AP	1.053	1	1.691	0.576766	0.873	1	0.63	0.425251	1.459	1	0.623	0.124065	0.55	0.14749	1.146	1
High	O60333-3	Isoform 3 of Kinesin-like protein KIF1B [OS=Homo sapiens]	2	2	4	2	KIF1B	0.6		0.542	1	1.786	1	1.004	1	1.067		1.106		0.225	1	4.46	1
High	O60341	Lysine-specific histone demethylase 1A [OS=Homo sapiens]	54	29	251	29	KDM1A	0.901	1	1.943	1	0.762	1	0.524	1	1.309	1	0.464	0.406765	0.743	1	0.705	1
High	O60506	Heterogeneous nuclear ribonucleoprotein Q [OS=Homo sapiens]	65	45	1516	34	SYNCRIP	0.804	0.682081	1.247	1	1.801	0.245529	0.838	1	1.728	1	0.645	0.0847358	0.84	1	0.998	1	Met-loss+Acetyl [N-Term]
High	O60508	pre-mRNA-processing factor 17 [OS=Homo sapiens]	73	36	398	36	CDC40	0.925	1	1.884	1	1.314	0.685603	0.681	0.398705	1.784	0.354127	0.491	0.0388157	0.719	1	0.947	1
High	O60563	Cyclin-T1 [OS=Homo sapiens]	5	2	10	2	CCNT1	1.949	0.590827	2.024	1	0.782	1	1.323	1	1.152	1	0.963	1	1.073	1	1.233	1
High	O60568	Procollagen-lysine,2-oxoglutarate 5-dioxygenase 3 [OS=Homo sapiens]	9	6	38	6	PLOD3	7.399	0.440573	0.663	1	0.59	1	1.18	1	3.699	1	11.155	0.162657	1.037	1	1.138	1
High	O60573	eukaryotic translation initiation factor 4E type 2 [OS=Homo sapiens]	18	3	6	3	EIF4E2	1.146	1	0.646	1	2.348	0.256356	2.279	0.139316	1.18	1	1.773	0.28007	1.573	1	1.449	1
High	O60610-1	Protein diaphanous homolog 1 [OS=Homo sapiens]	2	2	5	2	DIAPH1	1.426	1	2.307	1	2.875	0.849983	3.575	0.72233	1.147	1	0.618	1	2.848	1	1.255	1
High	O60675	Transcription factor MafK [OS=Homo sapiens]	31	4	23	2	MAFK	1.593	0.305856	1.079	1	1.147	1	1.683	0.0829418	1.085	1	1.476	0.117679	1.925	0.0597718	0.874	1
High	O60684	Importin subunit alpha-7 [OS=Homo sapiens]	56	24	227	12	KPNA6	0.808	0.614765	0.733	0.760606	1.353	0.326753	1.051	1	1.04	1	1.102	1	0.977	1	1.076	1	Acetyl [N-Term]
High	O60701	UDP-glucose 6-dehydrogenase [OS=Homo sapiens]	16	6	15	6	UGDH	1.152	1	1.016	1	2.858	0.494571	3.623	0.48047	0.909	1	1.134	1	2.004	1	1.808	1
High	O60716-3	Isoform 1AC of Catenin delta-1 [OS=Homo sapiens]	49	29	267	29	CTNND1	0.41	0.0356131	0.969	1	0.958	1	0.316	0.0225032	1.244	1	0.424	0.0337034	0.504	0.316742	0.627	1
High	O60763-1	General vesicular transport factor p115 [OS=Homo sapiens]	9	5	16	5	USO1	0.595	1	0.243	1	21.05	0.0816843	1.306	1	9.586	0.837914	2.45	1	0.614	1	2.127	1
High	O60783	28S ribosomal protein S14, mitochondrial [OS=Homo sapiens]	29	3	45	3	MRPS14	5.077	0.0609346	0.876	1	1.529	1	1.389	1	5.587	0.200617	5.796	0.0271557	1.297	1	1.071	1
High	O60828	Polyglutamine-binding protein 1 [OS=Homo sapiens]	38	7	107	7	PQBP1	0.969	1	1.219	1	0.642	0.487393	0.645	0.274974	0.964	1	0.795	1	0.857	1	0.752	1	Met-loss [N-Term]
High	O60830-1	Mitochondrial import inner membrane translocase subunit Tim17-B [OS=Homo sapiens]	20	2	9	2	TIMM17B	0.117		100		2.13	1	1.149	1	0.216		0.01		0.276	1	4.159	1
High	O60832-1	H/ACA ribonucleoprotein complex subunit 4 [OS=Homo sapiens]	54	29	354	29	DKC1	0.777	1	1.337	1	1.583	0.723582	0.986	1	1.248	1	0.581	1	0.86	1	1.146	1	Met-loss+Acetyl [N-Term]
High	O60841	Eukaryotic translation initiation factor 5B [OS=Homo sapiens]	38	37	271	37	EIF5B	1.784	0.142082	0.931	1	1.015	1	2.962	0.0324592	0.611	1	1.915	0.103005	1.899	0.300935	1.56	1
High	O60869-1	Endothelial differentiation-related factor 1 [OS=Homo sapiens]	45	7	50	7	EDF1; LOC101354658	0.944	1	0.986	1	1.196	1	1.033	1	1.093	1	0.957	1	1.083	1	0.953	1	Met-loss+Acetyl [N-Term]
High	O60870	DNA/RNA-binding protein KIN17 [OS=Homo sapiens]	19	8	73	8	KIN	0.762	0.743407	0.961	1	1.503	0.228605	1.025	1	1.117	1	0.792	0.715633	0.972	1	1.054	1
High	O60884	DnaJ homolog subfamily A member 2 [OS=Homo sapiens]	48	15	104	15	DNAJA2	1.715	1	1.571	1	3.254	0.245939	4.973	0.0490218	1.122	1	1.092	1	2.815	0.264072	1.766	1
High	O60885-1	Bromodomain-containing protein 4 [OS=Homo sapiens]	34	38	667	29	BRD4	0.791	0.462926	1.128	1	0.691	0.281853	0.908	1	0.602	0.0940734	0.702	0.177121	1.031	1	0.881	1
High	O60934	Nibrin [OS=Homo sapiens]	32	14	77	14	NBN	0.938	1	1.346	1	0.495	0.298465	0.676	1	0.687	1	0.697	0.838302	0.589	1	1.147	1
High	O75037	Kinesin-like protein KIF21B [OS=Homo sapiens]	2	3	35	3	KIF21B	1.435	1	0.646	1	1.101	1	2.1	0.322528	0.753	0.780498	2.22	0.394044	1.508	0.853013	1.393	1
High	O75083	WD repeat-containing protein 1 [OS=Homo sapiens]	40	16	98	16	WDR1	0.077	0.102598	0.662	1	4.415	0.84952	0.54	1	0.627	1	0.116	0.0532386	0.462	1	1.168	1
High	O75122	CLIP-associating protein 2 [OS=Homo sapiens]	4	4	21	3	CLASP2	4.495	0.0993875	1.569	1	1.03	1	1.684	1	2.749	0.723853	2.865	0.245528	1.348	1	1.249	1
High	O75131	Copine-3 [OS=Homo sapiens]	44	18	221	17	CPNE3	4.526	0.0309797	1.534	1	0.884	1	2.085	0.679971	1.919	0.974376	2.95	0.0958545	1.517	1	1.374	1	Met-loss+Acetyl [N-Term]
High	O75150	E3 ubiquitin-protein ligase BRE1B [OS=Homo sapiens]	7	5	38	5	RNF40	0.948	1	2.664	1	1.964	0.753146	1.916	0.602424	0.972	1	0.356	0.407104	1.012	1	1.892	1
High	O75151	lysine-specific demethylase phf2 [OS=Homo sapiens]	34	27	166	25	PHF2	0.82	1	0.8	1	0.545	1	1.107	1	0.404	0.873336	1.024	1	1.289	1	0.858	1	Met-loss+Acetyl [N-Term]
High	O75152	Zinc finger CCCH domain-containing protein 11A [OS=Homo sapiens]	61	43	463	43	ZC3H11A	0.578	0.0666226	0.993	1	1.655	0.233136	0.577	0.187652	1.659	0.819232	0.582	0.0366818	0.683	0.863026	0.845	1	Met-loss [N-Term]
High	O75179-1	Ankyrin repeat domain-containing protein 17 [OS=Homo sapiens]	8	12	38	12	ANKRD17	2.372	1	1.011	1	1.768	1	2.071	0.964945	2.025	1	2.346	1	1.151	1	1.8	1
High	O75182-1	paired amphipathic helix protein sin3b [OS=Homo sapiens]	10	7	17	7	SIN3B	0.442	0.222111	1.02	1	1.241	1	0.427	0.343681	1.282	1	0.433	0.127154	0.73	1	0.585	1
High	O75190	DnaJ homolog subfamily B member 6 [OS=Homo sapiens]	28	8	49	8	DNAJB6	0.998	1	0.829	1	1.754	0.327221	1.589	0.304313	1.102	1	1.205	1	1.304	1	1.219	1	Met-loss [N-Term]; Met-loss+Acetyl [N-Term]
High	O75251	NADH dehydrogenase [ubiquinone] iron-sulfur protein 7, mitochondrial [OS=Homo sapiens]	20	5	59	5	NDUFS7	0.577	0.199413	1.18	1	2.278	0.13745	0.77	1	1.707	1	0.489	0.111876	0.687	1	1.121	1
High	O75306-1	NADH dehydrogenase [ubiquinone] iron-sulfur protein 2, mitochondrial [OS=Homo sapiens]	44	18	218	18	NDUFS2	0.36	0.0510463	0.875	1	3.114	0.057359	0.59	0.658843	1.901	0.861481	0.412	0.0796057	0.671	1	0.88	1
High	O75319-1	RNA/RNP complex-1-interacting phosphatase [OS=Homo sapiens]	37	10	58	10	DUSP11	0.603	0.354939	0.985	1	1.366	0.527932	0.699	1	1.178	1	0.612	0.751337	1.008	1	0.693	1
High	O75347	Tubulin-specific chaperone A [OS=Homo sapiens]	42	4	15	4	TBCA	0.244		1.667		1.508		0.23	0.11002	1.598	1	0.146	0.048873	0.356	0.780685	0.646	1
High	O75348	V-type proton ATPase subunit G 1 [OS=Homo sapiens]	42	4	19	4	ATP6V1G1	2.474	0.0945968	1.01	1	0.861	1	2.024	0.244979	1.053	1	2.45	0.133354	1.823	0.841659	1.11	1	Met-loss+Acetyl [N-Term]
High	O75351	Vacuolar protein sorting-associated protein 4B [OS=Homo sapiens]	7	2	5	2	VPS4B	2.894		4.319		3.044		7	0.00808046	1.259	1	0.67	0.752727	2.876	0.289958	2.434	1
High	O75376-1	Nuclear receptor corepressor 1 [OS=Homo sapiens]	2	4	8	4	NCOR1	0.48	0.278741	1.315	1	4.097	0.0241985	2.58	0.083613	0.763	1	0.365	0.0546194	1.31	1	1.97	1
High	O75380	NADH dehydrogenase [ubiquinone] iron-sulfur protein 6, mitochondrial [OS=Homo sapiens]	61	7	78	7	NDUFS6	0.52	0.820579	1.574	1	1.399	1	0.36	0.562476	2.022	1	0.331	0.426614	0.402	1	0.895	1
High	O75381-1	Peroxisomal membrane protein PEX14 [OS=Homo sapiens]	23	4	21	4	PEX14	2.472	1	0.813	1	4.27	0.444533	2.61	0.638085	4.045	1	3.042	1	1.59	1	1.641	1	Met-loss+Acetyl [N-Term]
High	O75390	citrate synthase, mitochondrial [OS=Homo sapiens]	20	9	51	9	CS	2.574	0.227967	2.501	0.760606	0.909	1	1.013	1	2.308	0.877044	1.029	1	0.918	1	1.104	1
High	O75396	Vesicle-trafficking protein SEC22b [OS=Homo sapiens]	21	4	31	4	SEC22B	1.001	1	1.937	1	2.522	0.292243	0.878	1	2.874	0.641259	0.517	0.744582	0.643	1	1.365	1
High	O75400	pre-mRNA-processing factor 40 homolog A [OS=Homo sapiens]	43	42	766	2	PRPF40A	0.773	1	1.072	1	1.169	1	0.682	0.11024	1.326	0.292097	0.721	0.769387	0.702	0.413376	0.972	1
High	O75419	Cell division control protein 45 homolog [OS=Homo sapiens]	10	5	24	5	CDC45	0.37	0.0609421	0.681	1	2.413	0.129662	0.498	0.227479	1.79	0.650434	0.543	0.176212	0.515	0.551498	0.968	1
High	O75431	Metaxin-2 [OS=Homo sapiens]	41	10	144	10	MTX2	1.592	1	1.834	1	0.832	1	1.133	1	1.17	1	0.868	1	0.7	1	1.62	1	Met-loss+Acetyl [N-Term]
High	O75438	NADH dehydrogenase [ubiquinone] 1 beta subcomplex subunit 1 [OS=Homo sapiens]	21	2	13	2	NDUFB1	0.417	0.229639	0.53	1	4.969	0.0751556	0.752	1	2.754	1	0.786	1	0.835	1	0.901	1
High	O75439	mitochondrial-processing peptidase subunit beta [OS=Homo sapiens]	21	9	42	8	PMPCB	1.331	1	2.429	1	0.715	1	1.386	1	0.686	1	0.548	0.935139	0.943	1	1.47	1
High	O75446	Histone deacetylase complex subunit SAP30 [OS=Homo sapiens]	27	3	25	3	SAP30	0.868	1	2.985	1	0.804	1	1.108	1	0.63	1	0.291	1	0.864	1	1.282	1
High	O75448	Mediator of RNA polymerase II transcription subunit 24 [OS=Homo sapiens]	10	7	27	7	MED24	0.772	1	0.888	1	1.543	1	1.355	1	0.88	1	0.87	1	1.343	1	1.009	1
High	O75461-1	transcription factor E2F6 [OS=Homo sapiens]	28	4	17	4	E2F6	0.565	1	1.462	1	0.549	0.72793	0.415	0.537906	0.747	1	0.386	0.0961986	0.483	0.845658	0.86	1
High	O75475-1	PC4 and SFRS1-interacting protein [OS=Homo sapiens]	71	46	732	45	PSIP1	0.651	0.0847619	0.966	1	0.869	1	1.001	1	0.564	0.0433407	0.673	0.0393084	1.018	1	0.984	1	Met-loss [N-Term]
High	O75477	erlin-1 [OS=Homo sapiens]	30	12	81	9	ERLIN1	0.908	1	0.832	1	3.181	0.0495061	0.909	1	3.176	0.154092	1.091	1	0.907	1	1.002	1
High	O75487	Glypican-4 [OS=Homo sapiens]	19	7	21	6	GPC4	0.096	0.00406582	0.327	0.827847	3.369	0.222893	0.279	0.0773849	1.162	1	0.294	0.034497	0.376	0.18789	0.742	1
High	O75489	NADH dehydrogenase [ubiquinone] iron-sulfur protein 3, mitochondrial [OS=Homo sapiens]	56	16	194	16	NDUFS3	0.541	0.205802	1.73	1	2.086	0.469299	0.582	1	1.939	1	0.313	0.0490592	0.535	1	1.087	1
High	O75506	Heat shock factor-binding protein 1 [OS=Homo sapiens]	47	2	3	2	HSBP1	0.585	1	1.819	1	1.404	1	0.747	1	1.099	1	0.321	0.432137	0.656	1	1.139	1
High	O75521	Enoyl-CoA delta isomerase 2, mitochondrial [OS=Homo sapiens]	17	3	3	3	ECI2	100		5.26		2.217		12.607	0.0553316	100		100		6.993		1.803
High	O75525-1	KH domain-containing, RNA-binding, signal transduction-associated protein 3 [OS=Homo sapiens]	14	5	60	4	KHDRBS3	0.532	0.302652	1.043	1	1.407	0.936355	0.615	0.281831	1.217	1	0.51	0.306586	0.72	1	0.854	1
High	O75528	Transcriptional adapter 3 [OS=Homo sapiens]	22	5	26	5	TADA3	0.811	1	1.601	1	0.615	1	0.703	1	0.71	1	0.507	0.28007	0.85	1	0.827	1
High	O75529-1	TAF5-like RNA polymerase II p300/CBP-associated factor-associated factor 65 kDa subunit 5L [OS=Homo sapiens]	4	2	3	2	TAF5L	1.168	1	1.552	1	0.449	0.890494	0.547	1	0.96	1	0.752	0.665592	0.827	1	0.661	1
High	O75530	Polycomb protein EED [OS=Homo sapiens]	56	21	232	21	EED	1.069	1	0.969	1	1.244	0.673277	1.499	0.356526	0.887	1	1.103	1	1.28	0.959421	1.171	1	Met-loss+Acetyl [N-Term]
High	O75531	Barrier-to-autointegration factor [OS=Homo sapiens]	60	9	302	9	BANF1	7.155	0.000617422	1.233	1	0.619	0.543861	8.097	0.000567635	0.546	0.341961	5.804	0.00160598	6.343	0.00481069	1.277	1
High	O75533-1	splicing factor 3B subunit 1 [OS=Homo sapiens]	60	77	1543	77	LOC101357717; LOC111145177; Sf3b1; SF3B1	0.741	1	0.936	1	1.128	1	0.823	1	1.016	1	0.792	0.697479	0.83	1	0.992	1
High	O75534	cold shock domain-containing protein E1 [OS=Homo sapiens]	22	13	59	13	CSDE1	0.447	1	1.302	1	2.265	1	1.423	1	0.712	1	0.343	0.312416	0.81	1	1.756	1
High	O75569-1	Interferon-inducible double-stranded RNA-dependent protein kinase activator A [OS=Homo sapiens]	38	12	65	12	PRKRA	2.278	0.853908	2.182	1	0.68	1	1.002	1	1.545	1	1.044	1	0.95	1	1.055	1
High	O75592-1	E3 ubiquitin-protein ligase MYCBP2 [OS=Homo sapiens]	4	11	34	11	MYCBP2	1.647	1	0.657	1	2.309	0.599414	3.117	0.394132	1.22	1	2.506	0.755791	2.726	0.739292	1.143	1
High	O75607	Nucleoplasmin-3 [OS=Homo sapiens]	61	7	81	7	NPM3	0.991	1	1.246	1	0.773	1	1.041	1	0.736	1	0.796	1	0.756	1	1.377	1	Met-loss+Acetyl [N-Term]
High	O75616-1	GTPase Era, mitochondrial [OS=Homo sapiens]	10	3	20	3	ERAL1	2.111	0.0770973	0.812	1	0.922	1	1.167	1	1.668	1	2.599	0.0181542	1.284	1	0.908	1
High	O75643-1	U5 small nuclear ribonucleoprotein 200 kDa helicase [OS=Homo sapiens]	65	145	2332	144	SNRNP200	0.839	0.522114	1.05	1	1.225	0.926246	0.681	0.446956	1.509	1	0.799	0.432108	0.743	0.804623	0.916	1
High	O75663	TIP41-like protein [OS=Homo sapiens]	8	2	5	2	TIPRL	3.028		2.245		1.119		1.906	0.537867	1.778	1	1.348	1	1.532	1	1.244	1
High	O75665	Oral-facial-digital syndrome 1 protein [OS=Homo sapiens]	16	11	38	11	OFD1	0.557	1	0.935	1	0.497	0.718529	0.383	0.390539	0.723	1	0.596	1	0.983	1	0.389	1
High	O75683	Surfeit locus protein 6 [OS=Homo sapiens]	46	18	232	18	SURF6	1.278	0.898543	0.913	1	1.35	0.708304	0.812	1	2.125	0.043969	1.4	0.259518	0.956	1	0.849	1
High	O75691	Small subunit processome component 20 homolog [OS=Homo sapiens]	35	79	528	79	UTP20	1.469	1	1.026	1	0.561	0.276619	0.846	1	0.973	1	1.431	1	0.776	1	1.091	1
High	O75694	nuclear pore complex protein nup155 [OS=Homo sapiens]	42	41	759	41	NUP155	0.881	1	0.983	1	1.202	1	0.932	1	1.136	1	0.896	1	0.81	1	1.15	1	Met-loss [N-Term]
High	O75695	Protein XRP2 [OS=Homo sapiens]	21	5	24	5	RP2	0.052	0.000685745	0.125	0.0968463	3.976	0.12611	0.253	0.0907637	0.808	1	0.413	0.220965	0.479	0.485305	0.53	1
High	O75718	Cartilage-associated protein [OS=Homo sapiens]	43	15	165	15	CRTAP	1.032	1	0.809	1	1.022	1	0.829	1	1.273	1	1.276	1	0.997	1	0.831	1
High	O75746	Calcium-binding mitochondrial carrier protein Aralar1 [OS=Homo sapiens]	27	16	69	10	SLC25A12	0.727	1	0.694	1	2.052	0.348907	0.484	0.433796	3.088	0.173792	1.047	1	0.596	1	0.811	1
High	O75781	Paralemmin-1 [OS=Homo sapiens]	9	2	6	2	PALM	0.01						0.01		1.341	1	0.01		0.355		0.01
High	O75787	Renin receptor [OS=Homo sapiens]	7	2	3	2	ATP6AP2	1.515	1	1.546	1	1.485	1	2.708	0.573876	0.831	1	0.98	1	1.596	1	1.697	1
High	O75792	Ribonuclease H2 subunit A [OS=Homo sapiens]	15	3	14	3	RNASEH2A	6.061	0.0171676	1.458	1	1.222	1	2.684	0.359686	2.76	0.449578	4.156	0.0343708	2.189	0.900203	1.226	1
High	O75817	Ribonuclease P protein subunit p20 [OS=Homo sapiens]	24	3	18	3	POP7	0.886	1	1.341	1	1.379	1	0.924	1	1.323	1	0.661	0.260056	0.889	1	1.039	1
High	O75818-1	Ribonuclease P protein subunit p40 [OS=Homo sapiens]	10	2	4	2	RPP40	100		0.714	1	0.01						100
High	O75821	Eukaryotic translation initiation factor 3 subunit G [OS=Homo sapiens]	57	13	72	13	EIF3G	1.227	1	0.465	1	2.965	0.191803	2.868	0.086906	1.268	1	2.638	0.182684	2.803	0.211869	1.023	1	Met-loss [N-Term]
High	O75822	Eukaryotic translation initiation factor 3 subunit J [OS=Homo sapiens]	39	10	60	10	EIF3J	2.724	0.0611035	1.505	1	1.15	1	1.922	0.433796	1.629	1	1.81	0.274687	1.47	1	1.308	1	Met-loss+Acetyl [N-Term]
High	O75832	26S proteasome non-ATPase regulatory subunit 10 [OS=Homo sapiens]	13	2	4	2	PSMD10					100		1.812	0.629419	100				0.795	1	2.28	1	Acetyl [N-Term]
High	O75844	caax prenyl protease 1 homolog [OS=Homo sapiens]	17	7	43	7	ZMPSTE24	0.414	0.663878	0.752	1	1.744	1	0.977	1	0.74	1	0.551	1	0.794	1	1.23	1
High	O75880	Protein SCO1 homolog, mitochondrial [OS=Homo sapiens]	8	2	5	2	SCO1	0.054		100		8.706	1	0.585	1	0.797		0.01		0.297	1	1.968	1
High	O75909	Cyclin-K [OS=Homo sapiens]	31	9	68	9	CCNK	0.518	0.420364	1.127	1	0.745	1	0.407	0.384624	0.949	1	0.46	0.211841	0.483	0.883123	0.843	1
High	O75934	Pre-mRNA-splicing factor spf27 [OS=Homo sapiens]	88	16	294	16	BCAS2	0.863	1	1.583	1	0.835	1	0.824	1	0.875	1	0.545	0.0927117	0.634	0.960609	1.298	1	Met-loss+Acetyl [N-Term]
High	O75937	DnaJ homolog subfamily C member 8 [OS=Homo sapiens]	62	18	209	18	DNAJC8	0.51	0.122287	0.663	1	0.945	1	0.417	0.0352968	1.156	1	0.77	0.988381	0.715	1	0.583	1	Met-loss+Acetyl [N-Term]
High	O75940	Survival of motor neuron-related-splicing factor 30 [OS=Homo sapiens]	48	9	155	9	SMNDC1	0.523	0.130998	1.249	1	0.594	0.253953	0.408	0.0225032	0.761	1	0.419	0.0220813	0.479	0.0904836	0.853	1
High	O75947-1	ATP synthase subunit d, mitochondrial [OS=Homo sapiens]	51	6	58	6	ATP5PD	1.647	0.585053	1.588	1	6.977	0.134975	2.859	0.943348	4.019	0.173368	1.037	1	1.624	1	1.76	1
High	O75955	Flotillin-1 [OS=Homo sapiens]	41	14	104	14	FLOT1	0.298	0.0142344	0.865	1	0.706	1	0.18	0.00593992	1.168	1	0.345	0.032113	0.282	0.0485563	0.637	1
High	O75962-1	Triple functional domain protein [OS=Homo sapiens]	1	2	4	2	TRIO	0.603	1	0.926	1	0.728	1	0.735	1	0.597	1	0.651	1	0.7	1	1.05	1
High	O75964	ATP synthase subunit g, mitochondrial [OS=Homo sapiens]	24	2	13	2	ATP5MG	1	1	1.055	1	9.188	0.018003	2.052	0.59988	4.479	0.530164	0.948	1	1.404	1	1.461	1
High	O75970	multiple PDZ domain protein [OS=Homo sapiens]	1	2	4	2	MPDZ	0.54	0.0248743	0.847	1	1.039	1	0.662	0.224516	0.848	1	0.638	0.190857	0.81	0.850597	0.818	1
High	O76003	glutaredoxin-3 [OS=Homo sapiens]	7	2	3	2	GLRX3	0.731		0.895		8.939		4.048	0.484923	1.613		0.816		1.703	1	2.377	1
High	O76011	keratin, type I cuticular Ha4 [OS=Homo sapiens]	53	17	46	8	KRT34	0.842	1	1.626	1	0.884	1	1.141	1	0.652	1	0.518	1	0.815	1	1.4	1
High	O76021	Ribosomal L1 domain-containing protein 1 [OS=Homo sapiens]	63	45	898	45	RSL1D1	1.405	0.739472	0.931	1	1.273	1	1.119	1	1.599	0.635095	1.51	0.351372	1.072	1	1.044	1	Acetyl [N-Term]
High	O76071	Probable cytosolic iron-sulfur protein assembly protein Ciao1 [OS=Homo sapiens]	5	2	4	2	CIAO1	0.741		1.369		2.467		1.723		1.061		0.541		1.564		1.102	1
High	O76094	Signal recognition particle subunit SRP72 [OS=Homo sapiens]	18	8	50	8	SRP72	1.406	1	1.33	1	2.514	0.233215	2.029	0.462961	1.743	1	1.057	1	1.536	1	1.321	1	Met-loss+Acetyl [N-Term]
High	O94776	Metastasis-associated protein MTA2 [OS=Homo sapiens]	50	30	392	27	MTA2	0.652	0.530354	0.948	1	0.873	1	0.57	0.166443	1	1	0.688	0.336744	0.634	0.928728	0.899	1
High	O94813	Slit homolog 2 protein [OS=Homo sapiens]	9	8	39	8	SLIT2	0.563	1	1.079	1	0.93	1	0.54	1	0.971	1	0.522	1	1.031	1	0.524	1
High	O94826	Mitochondrial import receptor subunit TOM70 [OS=Homo sapiens]	60	23	188	23	TOMM70	1.783	1	1.603	1	2.882	0.69633	0.402	1	12.791	0.473591	1.112	1	0.33	1	1.219	1	Met-loss+Acetyl [N-Term]
High	O94832	Unconventional myosin-Id [OS=Homo sapiens]	32	29	200	29	MYO1D	1.248	1	4.217	1	0.761	1	0.688	1	1.381	1	0.296	0.199475	0.613	1	1.122	1	Met-loss+Acetyl [N-Term]
High	O94842	TOX high mobility group box family member 4 [OS=Homo sapiens]	18	9	80	9	TOX4	0.211	0.000529088	0.735	1	1.118	1	0.243	0.00196899	0.972	1	0.287	0.00160598	0.451	0.14931	0.539	1
High	O94874-1	E3 UFM1-protein ligase 1 [OS=Homo sapiens]	8	6	19	6	UFL1	1.967	1	2.848	1	3.029	0.107154	0.682	1	8.732	0.101944	0.691	0.801212	0.393	1	1.737	1
High	O94880	PHD finger protein 14 [OS=Homo sapiens]	43	30	263	4	PHF14	1.119	1	1.392	1	0.548	0.119603	0.712	0.508697	0.861	1	0.804	1	0.826	1	0.861	1
High	O94887-1	FERM, RhoGEF and pleckstrin domain-containing protein 2 [OS=Homo sapiens]	9	5	15	5	FARP2	0.267	0.259295	3.404	1	1.583	1	0.378	1	1.121	1	0.079	0.00976367	0.261	0.485305	1.447	1
High	O94888	UBX domain-containing protein 7 [OS=Homo sapiens]	7	2	3	2	UBXN7	0.77	1	1.888	1	1.121	1	0.465	1	1.858	1	0.408	0.339297	0.404	1	1.151	1
High	O94901-9	Isoform 9 of SUN domain-containing protein 1 [OS=Homo sapiens]	54	36	445	35	SUN1	0.879	1	1.117	1	1.101	1	0.938	1	1.032	1	0.787	1	0.722	0.736134	1.3	1
High	O94905-1	Erlin-2 [OS=Homo sapiens]	42	15	151	12	ERLIN2	1.282	1	1.125	1	1.716	0.137971	0.947	1	2.324	0.202462	1.139	1	0.919	1	1.031	1
High	O94906-1	Pre-mRNA-processing factor 6 [OS=Homo sapiens]	59	54	784	54	PRPF6	0.579	0.00899525	0.905	1	1.025	1	0.715	0.0958412	0.831	1	0.64	0.0362965	0.719	0.340195	0.994	1
High	O94913	Pre-mRNA cleavage complex 2 protein Pcf11 [OS=Homo sapiens]	6	6	8	6	PCF11	0.765	0.80272	0.811	1	1.081	1	0.748	1	1.104	1	0.943	1	0.858	1	0.871	1
High	O94916	nuclear factor of activated T-cells 5 [OS=Homo sapiens]	4	4	12	4	NFAT5	1.621	1	1.676	1	1.829	1	1.376	1	2.155	1	0.968	1	0.832	1	1.654	1
High	O94919	endonuclease domain-containing 1 protein [OS=Homo sapiens]	5	2	6	2	ENDOD1	2.241		1.28		1.539		1.952	0.538856	1.767	1	1.751	1	1.561	1	1.25	1
High	O94925-1	Glutaminase kidney isoform, mitochondrial [OS=Homo sapiens]	9	4	13	4	GLS	2.316	1	1.349	1	2.929	0.460876	1.381	1	4.912	1	1.717	1	0.809	1	1.708	1
High	O94964	Protein SOGA1 [OS=Homo sapiens]	3	3	4	3	SOGA1	1.297	1	0.762	1	2.38	1	3.702	0.541318	0.833	1	1.701	1	2.515	1	1.472	1
High	O94973	AP-2 complex subunit alpha-2 [OS=Homo sapiens]	3	3	10	2	AP2A2	0.131	0.831019	0.12	1	3.943	1	1.354	1	0.381	1	1.09	1	1.465	1	0.925	1
High	O94979	Protein transport protein Sec31A [OS=Homo sapiens]	4	4	6	4	SEC31A	0.885	1	1.066	1	6.364	0.122752	2.372	1	2.375	1	0.831	1	1.235	1	1.92	1
High	O94992	Protein HEXIM1 [OS=Homo sapiens]	12	2	8	2	HEXIM1	0.993	1	2.632	1	1.151	1	0.595	1	1.923	1	0.377	0.448182	0.47	1	1.267	1
High	O95067	G2/mitotic-specific cyclin-B2 [OS=Homo sapiens]	15	4	8	4	CCNB2	2.558	1	9.111	1	0.986	1	4.163	1	0.605	1	0.281	0.992627	2.348	1	1.773	1
High	O95071	E3 ubiquitin-protein ligase UBR5 [OS=Homo sapiens]	17	33	124	33	UBR5	1.914	1	3.872	1	0.474	1	0.728	1	1.246	1	0.494	1	0.784	1	0.928	1	Met-loss+Acetyl [N-Term]
High	O95104	Splicing factor, arginine/serine-rich 15 [OS=Homo sapiens]	22	18	167	15	SCAF4	0.831	1	1.855	1	0.997	1	0.532	0.661236	1.558	1	0.448	0.103246	0.604	1	0.88	1
High	O95139	NADH dehydrogenase [ubiquinone] 1 beta subcomplex subunit 6 [OS=Homo sapiens]	45	5	66	5	NDUFB6	0.454	0.161684	1.767	1	2.994	0.252325	0.751	1	1.81	1	0.257	0.0477845	0.703	1	1.069	1	Met-loss [N-Term]
High	O95163	Elongator complex protein 1 [OS=Homo sapiens]	7	5	10	5	ELP1	1.639		1.661	1	3.399	0.393598	3.842	0.123859	1.45		0.987		1.197	1	3.211	1
High	O95167	NADH dehydrogenase [ubiquinone] 1 alpha subcomplex subunit 3 [OS=Homo sapiens]	50	4	56	4	NDUFA3	0.329	0.546452	1.569	1	2.395	0.9965	0.469	1	1.68	1	0.21	0.0985395	0.551	1	0.851	1
High	O95168-1	NADH dehydrogenase [ubiquinone] 1 beta subcomplex subunit 4 [OS=Homo sapiens]	54	8	71	7	NDUFB4	0.456	0.160896	1.004	1	2.721	0.0887026	0.755	1	1.644	1	0.455	0.238206	0.711	1	1.062	1
High	O95169	NADH dehydrogenase [ubiquinone] 1 beta subcomplex subunit 8, mitochondrial [OS=Homo sapiens]	38	7	79	7	NDUFB8	0.417	0.420616	1.08	1	2.744	0.24882	0.795	1	1.44	1	0.386	0.314929	0.804	1	0.989	1
High	O95182	NADH dehydrogenase [ubiquinone] 1 alpha subcomplex subunit 7 [OS=Homo sapiens]	78	10	136	10	NDUFA7	0.523	0.308181	1.164	1	2.416	0.29043	0.676	1	1.871	1	0.45	0.312416	0.683	1	0.989	1
High	O95197-3	Isoform 3 of Reticulon-3 [OS=Homo sapiens]	28	3	31	3	RTN3	8.597	0.000245683	0.746	1	1.063	1	4.593	0.00290095	1.99	0.298856	11.53	0.0001234	3.844	0.0135407	1.195	1	Met-loss+Acetyl [N-Term]
High	O95202-1	mitochondrial proton/calcium exchanger protein [OS=Homo sapiens]	11	5	11	5	LETM1	2.182	1	2.544		2.742	1	0.491	1	12.175	1	0.857		0.224	1	2.192	1
High	O95218-1	Zinc finger Ran-binding domain-containing protein 2 [OS=Homo sapiens]	43	23	205	23	ZRANB2	7.819	3.48665e-05	1.053	1	0.185	0.000409701	0.829	1	1.746	0.276998	7.428	6.82717e-05	1.059	1	0.782	1
High	O95229	ZW10 interactor [OS=Homo sapiens]	18	2	19	2	ZWINT	0.7		0.854	1	1.398	0.557542	1.208	1	0.811		0.82		1.532	1	0.788	1	Acetyl [N-Term]
High	O95232-1	Luc7-like protein 3 [OS=Homo sapiens]	42	20	375	20	LUC7L3	0.305	0.00975933	0.624	1	3.035	0.0268752	0.776	1	1.193	1	0.489	0.220226	0.8	1	0.97	1	Acetyl [N-Term]
High	O95235	kinesin-like protein KIF20A [OS=Homo sapiens]	58	42	388	42	KIF20A	0.987	1	1.201	1	0.766	1	0.579	0.574348	1.305	1	0.822	0.8741	0.598	1	0.968	1	Met-loss+Acetyl [N-Term]
High	O95239-1	Chromosome-associated kinesin KIF4A [OS=Homo sapiens]	13	12	41	12	KIF4A	0.545	0.104254	0.904	1	0.715	1	0.727	1	0.535	0.545614	0.603	0.456623	0.907	1	0.802	1
High	O95243	Methyl-CpG-binding domain protein 4 [OS=Homo sapiens]	6	3	4	3	MBD4	0.245	0.299334	0.704	1	1.163	1	1.009	1	0.282	1	0.348	0.715633	1.579	1	0.639	1	Met-loss+Acetyl [N-Term]
High	O95251-1	Histone acetyltransferase KAT7 [OS=Homo sapiens]	55	29	297	28	Kat7; KAT7	0.574	0.806608	0.857	1	0.968	1	0.821	1	0.676	1	0.67	0.923792	0.627	1	1.309	1
High	O95292	Vesicle-associated membrane protein-associated protein B/C [OS=Homo sapiens]	47	10	71	9	VAPB	1.159	1	1.071	1	1.065	1	1.397	0.95319	0.883	1	1.081	1	0.889	1	1.571	1
High	O95298-1	NADH dehydrogenase [ubiquinone] 1 subunit C2 [OS=Homo sapiens]	37	8	91	8	NDUFC2	0.343	0.0657393	0.738	1	3.018	0.0845854	0.589	0.711681	1.759	1	0.465	0.180841	0.698	1	0.843	1
High	O95299	NADH dehydrogenase [ubiquinone] 1 alpha subcomplex subunit 10, mitochondrial [OS=Homo sapiens]	40	13	128	13	NDUFA10	0.583	0.371541	1.31	1	2.009	0.228085	0.413	0.281697	2.84	0.291513	0.445	0.362079	0.72	1	0.573	1
High	O95347-1	structural maintenance of chromosomes protein 2 [OS=Homo sapiens]	22	24	120	24	SMC2; SMC2L1	0.7	1	0.951	1	0.904	1	1.098	1	0.577	1	0.737	1	1.044	1	1.052	1
High	O95365	Zinc finger and BTB domain-containing protein 7A [OS=Homo sapiens]	26	8	51	8	ZBTB7A	1.024	1	2.962	0.470648	0.836	1	1.297	1	0.66	1	0.346	0.186644	0.507	1	2.556	1	Met-loss+Acetyl [N-Term]
High	O95373	Importin-7 [OS=Homo sapiens]	18	13	114	13	IPO7	1.524	1	1.348	1	2.601	0.167553	3.67	0.0544864	1.08	1	1.13	1	2.089	0.942963	1.757	1	Acetyl [N-Term]
High	O95391	Pre-mRNA-splicing factor SLU7 [OS=Homo sapiens]	40	16	118	16	SLU7	0.748	1	1.071	1	0.653	0.944897	0.56	0.316058	0.872	1	0.698	1	0.748	0.984032	0.749	1	Met-loss+Acetyl [N-Term]
High	O95400	CD2 antigen cytoplasmic tail-binding protein 2 [OS=Homo sapiens]	60	14	212	14	CD2BP2	0.866	1	1.859	1	0.441	0.534513	0.345	0.750277	1.107	1	0.466	0.664432	0.45	1	0.766	1
High	O95409	Zinc finger protein ZIC 2 [OS=Homo sapiens]	11	4	31	4	ZIC2	0.342	0.0106706	0.931	1	0.859	0.459196	0.567	0.045277	0.518	0.219102	0.368	0.0117995	0.847	1	0.67	1
High	O95425	Supervillin [OS=Homo sapiens]	26	36	249	36	SVIL	0.9	1	1.051	1	0.925	1	0.793	1	1.049	1	0.856	1	0.838	1	0.947	1
High	O95429	BAG family molecular chaperone regulator 4 [OS=Homo sapiens]	7	3	8	3	BAG4	0.694	1	1.148	1	0.7	1	0.506	0.666831	0.96	1	0.605	1	0.854	1	0.592	1
High	O95433	activator of 90 kDa heat shock protein ATPase homolog 1 [OS=Homo sapiens]	18	4	17	4	AHSA1	0.115	0.401568	0.59	1	4.403	1	0.54	1	0.94	1	0.195	0.21693	0.363	1	1.487	1
High	O95445-1	apolipoprotein M [OS=Homo sapiens]	7	2	3	2	APOM	4.289	0.0258696	1.011	1	4.07	0.146519	29.253	0.000435131	0.597	1	4.242	0.0377227	20.431	0.00170021	1.432	1
High	O95453	poly(A)-specific ribonuclease PARN [OS=Homo sapiens]	30	23	179	23	PARN	0.502	0.0479434	0.719	1	0.91	1	0.692	0.470548	0.661	0.8553	0.699	0.41543	0.918	1	0.753	1
High	O95470	sphingosine-1-phosphate lyase 1 [OS=Homo sapiens]	8	3	16	3	SGPL1	1.876	0.832462	1.715	1	1.19	1	2.469	0.12229	0.904	1	1.094	1	1.681	0.874006	1.469	1
High	O95478	Ribosome biogenesis protein NSA2 homolog [OS=Homo sapiens]	53	14	189	14	NSA2	1.868	0.405369	0.823	1	0.951	1	0.785	1	2.263	0.443888	2.27	0.42578	0.973	1	0.807	1	Met-loss [N-Term]
High	O95503	Chromobox protein homolog 6 [OS=Homo sapiens]	24	7	25	6	CBX6	1.113	1	1.188	1	0.792	1	0.576	0.500053	1.531	1	0.937	1	0.618	0.477887	0.932	1	Acetyl [N-Term]
High	O95573	long-chain-fatty-acid--CoA ligase 3 [OS=Homo sapiens]	14	7	33	7	ACSL3	1.184	1	0.895	1	7.243	0.00138428	2.538	0.029907	3.379	0.0433407	1.323	1	0.858	1	2.957	0.509845
High	O95602	DNA-directed RNA polymerase I subunit RPA1 [OS=Homo sapiens]	48	58	462	57	POLR1A	0.492	0.0246257	0.808	1	1.261	1	1.126	1	0.551	0.111378	0.609	0.0434929	0.87	1	1.295	1
High	O95613	Pericentrin [OS=Homo sapiens]	37	86	437	86	PCNT	0.69	1	0.804	1	1.934	0.342023	0.519	0.860933	2.572	0.280758	0.859	1	0.766	1	0.677	1
High	O95619	YEATS domain-containing protein 4 [OS=Homo sapiens]	36	9	58	9	YEATS4	0.584	0.130998	0.741	1	1.311	1	1.169	1	0.655	0.893472	0.787	0.852045	1.046	1	1.117	1
High	O95625	Zinc finger and BTB domain-containing protein 11 [OS=Homo sapiens]	8	7	17	7	ZBTB11	1.071	1	0.766	1	0.742	1	0.541	1	1.47	1	1.399	1	0.975	1	0.554	1
High	O95639	Cleavage and polyadenylation specificity factor subunit 4 [OS=Homo sapiens]	51	10	109	10	CPSF4	0.526	0.0443005	1.187	1	1.587	0.23391	0.681	0.34511	1.227	1	0.443	0.00963342	0.651	0.485305	1.046	1	Acetyl [N-Term]
High	O95644-1	Nuclear factor of activated T-cells, cytoplasmic 1 [OS=Homo sapiens]	8	5	15	5	NFATC1	0.845	1	1.06	1	1.199	1	1.319	1	0.768	1	0.797	1	1.459	1	0.904	1
High	O95677-1	Eyes absent homolog 4 [OS=Homo sapiens]	4	2	2	2	EYA4	0.598	1	0.81	1	2.017	0.508206	1.014	1	1.19	1	0.739	1	1.038	1	0.976	1
High	O95678	Keratin, type II cytoskeletal 75 [OS=Homo sapiens]	14	11	107	2	KRT75	100		0.127		0.01						100
High	O95684	FGFR1 oncogene partner [OS=Homo sapiens]	25	5	25	5	CEP43	0.584	0.618837	2.856	1	0.948	1	1.337	1	0.414	1	0.204	0.0319103	1.041	1	1.284	1	Met-loss+Acetyl [N-Term]
High	O95696	Bromodomain-containing protein 1 [OS=Homo sapiens]	39	32	174	31	BRD1	1.169	0.798718	1.087	1	0.776	1	1.559	0.239958	0.582	0.579177	1.076	0.984285	1.289	1	1.209	1
High	O95714	E3 ubiquitin-protein ligase HERC2 [OS=Homo sapiens]	3	10	29	10	HERC2	3.844	0.0853713	1.333	1	1.262	1	8.125	0.0184442	0.597	1	2.884	0.0630264	3.729	0.316482	2.178	1
High	O95747	Serine/threonine-protein kinase OSR1 [OS=Homo sapiens]	9	3	5	3	OXSR1	0.525		100		12.745		6.431	0.384397	1.041		0.01		1.186	1	5.421	1
High	O95757	Heat shock 70 kDa protein 4L [OS=Homo sapiens]	21	13	56	10	HSPA4L	0.232	0.000129251	0.652	0.387074	4.409	0.000462401	0.796	1	1.287	1	0.356	0.00210865	0.838	1	0.95	1
High	O95758	polypyrimidine tract-binding protein 3 [OS=Homo sapiens]	40	18	217	13	PTBP3	0.769	0.47418	0.9	1	1.008	1	0.692	0.567593	1.121	1	0.855	0.715633	0.69	1	1.003	1	Acetyl [N-Term]
High	O95777	U6 snRNA-associated Sm-like protein LSm8 [OS=Homo sapiens]	80	6	101	6	LSM8	0.48	0.448438	1.467	1	0.703	1	0.466	0.397401	0.724	1	0.327	0.119423	0.584	0.702516	0.798	1	Met-loss+Acetyl [N-Term]
High	O95785-3	Isoform 3 of Protein Wiz [OS=Homo sapiens]	54	33	348	2	WIZ	0.992	1	1.379	1	0.784	1	0.565	0.265905	1.379	1	0.72	0.520914	0.663	1	0.851	1
High	O95793	double-stranded RNA-binding protein Staufen homolog 1 [OS=Homo sapiens]	41	20	205	19	STAU1	0.705	1	1.082	1	2.293	0.764102	1.159	1	1.394	1	0.651	1	0.974	1	1.19	1
High	O95801	Tetratricopeptide repeat protein 4 [OS=Homo sapiens]	5	2	2	2	TTC4	0.01				100		0.31		1.148	1	0.01		0.01		100
High	O95807	transmembrane protein 50A [OS=Homo sapiens]	13	2	13	2	TMEM50A	4.007	0.0108561	0.672	1	0.798	1	2.267	0.150309	1.411	1	5.963	0.00288955	1.555	0.985211	1.458	1	Met-loss+Acetyl [N-Term]
High	O95816	BAG family molecular chaperone regulator 2 [OS=Homo sapiens]	65	14	191	14	BAG2	0.776	1	1.903	0.544981	1.125	1	0.772	0.937618	1.13	1	0.408	0.0204892	0.471	0.0924064	1.641	1
High	O95819	Mitogen-activated protein kinase kinase kinase kinase 4 [OS=Homo sapiens]	3	2	10	2	MAP4K4	1.089	1	0.807	1	1.066	1	1.293	1	0.897	1	1.349	0.404351	1.256	1	1.03	1
High	O95831-1	Apoptosis-inducing factor 1, mitochondrial [OS=Homo sapiens]	25	11	109	11	AIFM1	0.636	0.645635	0.923	1	2.625	0.0402327	0.648	1	2.577	0.287095	0.689	1	0.632	1	1.025	1
High	O95900	Mitochondrial mRNA pseudouridine synthase TRUB2 [OS=Homo sapiens]	6	2	3	2	TRUB2	1.378	1	1.915	1	2.212	1	2.077		1.468		0.72	1	1.984		1.047	1
High	O95926	Pre-mRNA-splicing factor syf2 [OS=Homo sapiens]	58	13	88	13	SYF2	0.606	1	1.094	1	0.778	1	0.666	1	0.708	1	0.554	0.912896	0.63	1	1.057	1	Met-loss+Acetyl [N-Term]
High	O95983-1	methyl-CpG-binding domain protein 3 [OS=Homo sapiens]	46	11	118	10	MBD3	0.672	0.775217	1.625	1	0.817	1	0.646	0.697759	0.851	1	0.414	0.0458756	0.786	1	0.821	1
High	O96000	NADH dehydrogenase [ubiquinone] 1 beta subcomplex subunit 10 [OS=Homo sapiens]	66	11	183	11	NDUFB10	0.537	0.13192	0.888	1	2.531	0.122642	0.788	1	1.724	1	0.604	0.283485	0.818	1	0.962	1	Met-loss [N-Term]
High	O96008	Mitochondrial import receptor subunit TOM40 homolog [OS=Homo sapiens]	45	11	297	11	TOMM40	0.856	1	1.259	1	0.941	1	0.891	1	0.903	1	0.68	0.393505	0.77	1	1.157	1
High	O96019-1	Actin-like protein 6A [OS=Homo sapiens]	55	22	393	22	ACTL6A	0.777	0.856853	2.274	0.668419	0.591	0.852612	0.554	0.406183	0.83	1	0.342	0.0121896	0.52	0.479607	1.065	1	Met-loss+Acetyl [N-Term]
High	O96028-1	Histone-lysine N-methyltransferase NSD2 [OS=Homo sapiens]	33	35	250	15	NSD2	0.981	1	1.448	1	0.687	0.237846	1.307	0.744891	0.516	0.0224974	0.678	0.102925	1.096	1	1.192	1
High	P00338-1	L-lactate dehydrogenase A chain [OS=Homo sapiens]	44	14	84	13	HEL-S-133P; LDHA	0.184	0.0237874	0.476	1	2.904	0.165977	0.33	0.233985	1.62	1	0.387	0.114601	0.476	1	0.694	1	Met-loss+Acetyl [N-Term]
High	P00367	Glutamate dehydrogenase 1, mitochondrial [OS=Homo sapiens]	29	12	56	12	GLUD1	1.119	1	1.67	1	1.101	1	0.76	0.946887	1.622	0.299431	0.67	0.867988	0.886	1	0.857	1
High	P00387	NADH-cytochrome b5 reductase 3 [OS=Homo sapiens]	35	9	58	9	CYB5R3	0.719	0.911559	1.394	1	3.108	0.188748	0.66	1	3.387	0.619326	0.516	0.468257	0.465	1	1.42	1
High	P00403	Cytochrome c oxidase subunit 2 [OS=Homo sapiens]	31	7	109	7	MT-CO2	0.53	0.171125	0.931	1	1.987	0.221562	0.787	1	1.338	1	0.569	0.311828	0.833	1	0.944	1
High	P00441	Superoxide dismutase [Cu-Zn] [OS=Homo sapiens]	68	6	43	6	SOD1	0.169	0.756871	1.569	1	3.095	1	0.211	0.987406	2.483	1	0.108	0.136711	0.268	1	0.786	1
High	P00491	purine nucleoside phosphorylase [OS=Homo sapiens]	29	6	8	6	PNP	0.99	1	1.675	1	0.582	0.353177	1.155	1	0.499	0.604205	0.591	0.531221	0.948	1	1.218	1
High	P00492	Hypoxanthine-guanine phosphoribosyltransferase [OS=Homo sapiens]	34	5	19	5	HPRT1	0.613	1	1.776	1	3.396	0.495192	0.752	1	2.769	1	0.345	0.879398	0.543	1	1.385	1
High	P00505	Aspartate aminotransferase, mitochondrial [OS=Homo sapiens]	19	7	13	7	GOT2	1.001	1	0.582	1	1.424	1	0.425	0.938372	3.356	0.804754	1.718	1	0.643	1	0.661	1
High	P00558	phosphoglycerate kinase 1 [OS=Homo sapiens]	59	19	197	16	PGK1	0.887	1	1.514	1	1.578	0.310359	0.522	0.160271	2.681	0.0250081	0.586	0.180603	0.576	0.42025	0.906	1
High	P00734	Prothrombin [OS=Homo sapiens]	7	5	34	5	F2	14.039	0.000274578	1.14	1	0.925	1	19.152	0.000571079	0.678	1	12.32	0.000356427	10.965	0.0055299	1.747	1
High	P00747	Plasminogen [OS=Homo sapiens]	4	3	37	3	PLG	1.95	0.676573	1.475	1	23.832	0.00224528	18.831	0.00180309	2.468	0.545614	1.322	1	13.88	0.0242067	1.357	1
High	P00918	Carbonic anhydrase 2 [OS=Homo sapiens]	39	7	49	7	CA2	0.55	0.854917	1.286	1	1.061	1	0.199	0.0999469	2.927	0.473591	0.428	1	0.54	1	0.369	1
High	P01106	Myc proto-oncogene protein [OS=Homo sapiens]	23	6	30	6	MYC	0.619	0.326884	0.938	1	0.705	0.280526	0.72	0.59988	0.606	0.291103	0.659	0.409923	0.875	1	0.823	1
High	P01116-2	Isoform 2B of GTPase KRas [OS=Homo sapiens]	41	6	24	2	KRAS	0.551	0.0461618	0.923	1	1.257	0.96786	0.62	0.198008	1.117	1	0.597	0.132839	0.616	0.421879	1.007	1
High	P02533	Keratin, type I cytoskeletal 14 [OS=Homo sapiens]	30	13	89	3	KRT14	1.078	1	1.116	1	1.695	1	2.227	1	0.82	1	0.966	1	1.001	1	2.225	1
High	P02545	Prelamin-A/C [OS=Homo sapiens]	81	75	1207	4	LMNA	0.738	0.778852	0.825	1	0.997	1	0.925	1	0.795	1	0.894	1	0.995	1	0.93	1	Acetyl [N-Term]
High	P02545-2	Isoform C of Prelamin-A/C [OS=Homo sapiens]	83	73	1183	2	LMNA	3.063	1	12.459	1	0.086	0.893237	0.09	1	2.921	1	0.246	1	0.092	1	0.983	1	Acetyl [N-Term]
High	P02765	Alpha-2-HS-glycoprotein [OS=Homo sapiens]	7	4	100	4	AHSG	6.429	0.000424194	0.91	1	0.961	1	6.817	0.000387407	0.907	1	7.065	0.000219594	4.289	0.00305548	1.589	1
High	P02768-1	Serum albumin [OS=Homo sapiens]	8	6	100	6	ALB	1.006	1	0.987	1	0.766	1	1.158	1	0.666	1	1.019	0.968463	1.087	1	1.065	1
High	P02774	vitamin D-binding protein [OS=Homo sapiens]	8	3	13	3	HEL-S-51	100		1.42	1	6.788	0.0152008	18.876	0.00114022	100		100		8.263	0.0158145	2.284	1
High	P02786	Transferrin receptor protein 1 [OS=Homo sapiens]	13	8	27	8	TFRC	1.254	1	0.845	1	3.116	0.0402327	3.593	0.0225032	1.087	1	1.483	0.83101	2.396	0.42025	1.499	1
High	P03905	NADH-ubiquinone oxidoreductase chain 4 [OS=Homo sapiens]	3	2	4	2	MT-ND4	0.401	0.10072	1.65	1	2.56	0.37791	0.565	0.581448	1.818	1	0.243	0.00988357	0.705	1	0.801	1
High	P03915	NADH-ubiquinone oxidoreductase chain 5 [OS=Homo sapiens]	12	5	20	5	MT-ND5	0.563	1	1.331	1	2.169	1	0.633	1	1.928	1	0.423	0.697399	0.325	1	1.951	1
High	P04004	Vitronectin [OS=Homo sapiens]	10	3	45	3	VTN	3.944	0.0841979	1.205	1	8.281	0.0402327	13.852	0.00364128	2.358	1	3.273	0.16247	5.636	0.0520223	2.458	1
High	P04075	fructose-bisphosphate aldolase A [OS=Homo sapiens]	67	20	149	16	ALDOA	0.372	0.0398428	1.274	1	1.413	0.946939	0.348	0.0409256	1.512	1	0.292	0.00835146	0.457	0.402765	0.761	1	Met-loss [N-Term]
High	P04080	Cystatin-B [OS=Homo sapiens]	58	4	23	4	CSTB	0.589	0.299334	1.44	1	2.284	0.113294	0.611	1	2.202	0.769625	0.409	0.0289605	0.498	0.736045	1.226	1	Acetyl [N-Term]
High	P04083	annexin A1 [OS=Homo sapiens]	67	24	255	24	ANXA1	11.07	0.000446283	1.295	1	0.396	0.224154	3.138	0.0642944	1.397	1	8.545	0.00156536	3.968	0.0676006	0.791	1	Met-loss+Acetyl [N-Term]
High	P04156-1	Major prion protein [OS=Homo sapiens]	8	2	3	2	PRNP	1.579	1	1.294	1	0.487	1	0.589	1	1.305	1	1.221	1	0.482	1	1.223	1
High	P04181-1	Ornithine aminotransferase, mitochondrial [OS=Homo sapiens]	17	5	36	5	OAT	0.667	1	0.899	1	5.628	0.00519919	2.144	0.0624881	1.752	1	0.743	1	0.965	1	2.221	1
High	P04183	Thymidine kinase, cytosolic [OS=Homo sapiens]	20	2	3	2	TK1	1.959		100		4.86		9.507		1.001		0.01		1.488		6.389
High	P04264	Keratin, type II cytoskeletal 1 [OS=Homo sapiens]	68	44	581	37	KRT1	1.916	1	0.96	1	0.826	1	1.026	1	1.544	1	1.995	1	0.937	1	1.095	1
High	P04406-1	glyceraldehyde-3-phosphate dehydrogenase [OS=Homo sapiens]	61	16	238	16	GAPDH; HEL-S-162eP; LOC117800120	0.84	1	1.528	1	3.905	0.0195661	1.274	1	2.573	0.604205	0.55	0.320731	0.838	1	1.52	1
High	P04632	Calpain small subunit 1 [OS=Homo sapiens]	9	2	11	2	CAPNS1	0.831	1	2.734	1	1.551	1	0.546	1	2.359	1	0.304	0.316856	0.518	1	1.055	1
High	P04637	Cellular tumor antigen p53 [OS=Homo sapiens]	86	32	531	32	TP53	0.784	0.0831403	0.89	1	0.998	1	0.602	0.00426536	1.299	0.708315	0.882	1	0.811	1	0.743	0.509845	Acetyl [N-Term]
High	P04792	Heat shock protein beta-1 [OS=Homo sapiens]	50	8	58	8	HSPB1	0.915	1	0.905	1	4.78	0.00946104	2.474	0.0619061	1.769	0.377702	1.011	1	2.134	0.230239	1.159	1
High	P04843	Dolichyl-diphosphooligosaccharide--protein glycosyltransferase subunit 1 [OS=Homo sapiens]	37	22	257	22	RPN1	0.895	1	1.304	1	2.309	0.285618	1.118	1	1.849	1	0.686	1	0.942	1	1.186	1
High	P04844-1	Dolichyl-diphosphooligosaccharide--protein glycosyltransferase subunit 2 [OS=Homo sapiens]	42	16	201	16	RPN2	2.028	0.782626	1.498	1	2.146	0.720081	1.124	1	3.873	0.562975	1.354	1	0.801	1	1.404	1
High	P04899-1	guanine nucleotide-binding protein G(i) subunit alpha-2 [OS=Homo sapiens]	58	18	183	8	GNAI2	0.441	0.0177488	0.928	1	0.888	1	0.318	0.011955	1.232	1	0.476	0.014687	0.435	0.0987755	0.732	1
High	P05023	Sodium/potassium-transporting ATPase subunit alpha-1 [OS=Homo sapiens]	27	21	132	21	ATP1A1	0.925	1	0.894	1	1.555	0.35708	1.185	1	1.214	0.876789	1.035	1	1.144	1	1.036	1
High	P05067-1	Amyloid-beta A4 protein [OS=Homo sapiens]	9	6	17	5	APP	3.099	0.0287369	0.598	1	1.845	1	4.482	0.0445438	1.275	1	5.179	0.00859878	4.939	0.0405672	0.908	1
High	P05114	Non-histone chromosomal protein HMG-14 [OS=Homo sapiens]	61	12	260	12	HMGN1	0.715	0.798305	1.067	1	0.644	0.420848	1.174	1	0.393	0.0191348	0.671	0.473386	0.823	1	1.426	1
High	P05141	ADP/ATP translocase 2 [OS=Homo sapiens]	47	16	237	6	SLC25A5	1.045	1	1.036	1	2.248	0.201923	0.434	0.155901	5.413	0.0141816	1.009	1	0.488	0.413376	0.889	1	Met-loss+Acetyl [N-Term]; Acetyl [N-Term]
High	P05198	Eukaryotic translation initiation factor 2 subunit 1 [OS=Homo sapiens]	71	26	294	26	EIF2S1	1.216	1	1.262	1	1.177	1	1.284	0.488875	1.114	1	0.963	1	1.049	1	1.224	1
High	P05204	Non-histone chromosomal protein HMG-17 [OS=Homo sapiens]	59	7	136	6	HMGN2	1.846	1	1.994	1	0.29	0.0641538	1.92	1	0.279	0.15329	0.926	1	1.857	1	1.034	1
High	P05386	60S acidic ribosomal protein P1 [OS=Homo sapiens]	96	6	179	5	RPLP1	4.543	0.337114	1.575	1	0.883	1	2.174	0.774965	1.845	1	2.884	0.789823	1.805	1	1.204	1	Met-loss+Acetyl [N-Term]
High	P05387	60S acidic ribosomal protein P2 [OS=Homo sapiens]	79	10	255	9	RPLP2	2.152	0.837008	1.374	1	1.329	1	2.48	0.589817	1.153	1	1.566	0.807423	1.472	1	1.684	1
High	P05388	60S acidic ribosomal protein P0 [OS=Homo sapiens]	58	18	279	18	RPLP0	2.596	0.0296524	0.837	1	1.545	0.764102	2.097	0.0422607	1.914	0.842109	3.102	0.00644578	1.821	0.312095	1.151	1
High	P05412	transcription factor AP-1 [OS=Homo sapiens]	52	10	101	9	JUN	1.43	1	2.595	0.618196	0.487	0.185452	0.782	1	0.891	1	0.551	0.674679	0.678	1	1.153	1
High	P05423	DNA-directed RNA polymerase III subunit RPC4 [OS=Homo sapiens]	17	4	22	4	POLR3D	1.466	1	1.642	1	1.28	1	2.022	0.398647	0.928	1	0.893	0.817045	1.245	1	1.625	1
High	P05455	Lupus La protein [OS=Homo sapiens]	68	41	426	41	SSB	0.987	1	0.863	1	3.32	0.0175714	3.543	0.0158077	0.924	1	1.143	1	2.214	0.230239	1.6	1	Met-loss+Acetyl [N-Term]
High	P05549	Transcription factor AP-2-alpha [OS=Homo sapiens]	18	6	28	6	TFAP2A	0.89	1	0.966	1	0.909	1	1.049	1	0.771	1	0.922	1	1.432	1	0.732	1
High	P05783	Keratin, type I cytoskeletal 18 [OS=Homo sapiens]	71	29	293	27	KRT18	1.152	1	0.712	1	1.763	1	1.414	1	1.436	1	1.619	0.510354	1.564	1	0.904	1
High	P05787	Keratin, type II cytoskeletal 8 [OS=Homo sapiens]	63	39	500	27	KRT8	1.175	1	0.827	1	1.919	0.253429	0.953	1	2.367	0.488396	1.421	1	1.337	1	0.713	1
High	P06241-1	Tyrosine-protein kinase Fyn [OS=Homo sapiens]	29	13	65	2	FYN	0.18	0.00744696	0.955	1	1.14	1	0.22	0.066203	0.932	1	0.188	0.0221822	0.241	0.18043	0.911	1
High	P06396	Gelsolin [OS=Homo sapiens]	33	16	96	16	GSN	1.721	0.0301981	1.287	1	0.556	0.0289333	0.858	1	1.116	1	1.338	0.117112	0.972	1	0.883	1
High	P06400	Retinoblastoma-associated protein [OS=Homo sapiens]	3	2	3	2	RB1	0.261	0.33515	0.57	1	3.52	0.400496	0.789	1	1.166	1	0.458	0.879575	0.781	1	1.011	1
High	P06454-1	Prothymosin alpha [OS=Homo sapiens]	37	6	63	6	LOC111527560; PTMA	0.64	1	1.402	1	1.753	1	0.794	1	1.413	1	0.456	1	0.807	1	0.983	1	Met-loss+Acetyl [N-Term]
High	P06493	Cyclin-dependent kinase 1 [OS=Homo sapiens]	54	15	107	13	CDK1	1.993	0.534568	1.08	1	0.955	1	1.49	0.638085	1.278	1	1.846	0.715633	0.954	1	1.561	1
High	P06576	ATP synthase subunit beta, mitochondrial [OS=Homo sapiens]	73	25	440	25	ATP5F1B	1.437	1	1.804	1	5.942	0.0315249	1.315	1	6.492	0.131076	0.796	1	0.644	1	2.042	1
High	P06730	Eukaryotic translation initiation factor 4E [OS=Homo sapiens]	9	2	6	2	EIF4E	100		1.001		0.469	1	100				100		100		0.411	1
High	P06733-1	alpha-enolase [OS=Homo sapiens]	67	25	354	25	ENO1; HEL-S-17; LOC117800423	0.761	1	1.003	1	1.04	1	0.596	0.0565715	1.327	0.477648	0.759	0.9753	0.658	0.31489	0.906	1
High	P06737-1	Glycogen phosphorylase, liver form [OS=Homo sapiens]	4	3	4	3	PYGL	0.53	1	0.991	1	4.807	0.327221	1.573	1	1.618	1	0.534	0.992537	0.888	1	1.772	1
High	P06744	glucose-6-phosphate isomerase [OS=Homo sapiens]	9	4	13	4	GPI	0.582	0.464678	0.668	1	1.171	1	0.871	1	0.782	1	0.871	1	1.028	1	0.847	1
High	P06746	DNA polymerase beta [OS=Homo sapiens]	29	8	32	8	POLB	1.612	0.997704	1.602	1	2.551	0.0441695	2.389	0.0413141	1.721	1	1.006	1	1.57	0.522977	1.522	1
High	P06748	Nucleophosmin [OS=Homo sapiens]	91	35	2138	4	NPM1	0.931	1	0.914	1	0.746	0.311568	0.975	1	0.713	0.551905	1.018	1	0.956	1	1.02	1	Acetyl [N-Term]
High	P06753	Tropomyosin alpha-3 chain [OS=Homo sapiens]	39	15	165	2	TPM3	0.226	0.0925163	0.431	1	2.605	0.585474	0.979	1	0.602	1	0.524	0.819398	1.067	1	0.917	1
High	P06753-2	Isoform 2 of Tropomyosin alpha-3 chain [OS=Homo sapiens]	70	26	302	13	TPM3	0.357	0.289518	0.509	1	2.301	0.604692	0.984	1	0.835	1	0.701	1	0.933	1	1.055	1	Met-loss+Acetyl [N-Term]
High	P07195	L-lactate dehydrogenase B chain [OS=Homo sapiens]	40	14	109	13	LDHB	0.694	1	1.209	1	1.189	1	0.334	0.0312234	2.471	0.0733956	0.574	0.382402	0.428	0.215653	0.781	1
High	P07196	Neurofilament light polypeptide [OS=Homo sapiens]	86	63	2056	58	NEFL	0.695	0.718597	0.712	1	1.131	1	0.671	0.490366	1.171	1	0.976	1	0.775	1	0.867	1	Met-loss+Acetyl [N-Term]
High	P07197	Neurofilament medium polypeptide [OS=Homo sapiens]	79	112	4675	105	NEFM	0.944	1	0.99	1	1.094	1	0.646	1	1.598	1	0.954	1	0.695	1	0.93	1	Met-loss+Acetyl [N-Term]
High	P07199	Major centromere autoantigen B [OS=Homo sapiens]	22	11	115	11	CENPB	1.242	1	0.981	1	1.63	0.329437	1.157	1	1.75	1	1.266	1	0.926	1	1.25	1
High	P07237	Protein disulfide-isomerase [OS=Homo sapiens]	51	19	161	19	P4HB	1.632	0.713919	1.036	1	1.527	1	1.338	1	1.862	1	1.575	1	1.117	1	1.198	1
High	P07305	Histone H1.0 [OS=Homo sapiens]	28	6	140	6	H1-0	0.815	1	1.25	1	1.995	0.250897	2.994	0.126958	0.543	1	0.652	1	1.962	1	1.526	1	Met-loss [N-Term]; Met-loss+Acetyl [N-Term]; Acetyl [N-Term]
High	P07339	Cathepsin D [OS=Homo sapiens]	17	5	10	5	CTSD	1.091	1	1.403	1	1.602	1	2.572	0.78418	0.68	1	0.778	1	1.483	1	1.734	1
High	P07355	Annexin A2 [OS=Homo sapiens]	68	32	611	32	ANXA2	22.73	0.0101025	2.055	1	0.239	0.433671	1.777	1	3.054	0.947893	11.059	0.100299	1.335	1	1.331	1	Met-loss+Acetyl [N-Term]
High	P07437	tubulin beta chain [OS=Homo sapiens]	64	23	862	3	TUBB	2.51	0.0783302	1.868	1	2.752	0.074187	2.875	0.0154524	2.402	0.726781	1.343	1	1.323	0.772338	2.174	1
High	P07602-1	Prosaposin [OS=Homo sapiens]	11	5	16	5	PSAP	1.347	1	1.022	1	2.975	0.800756	1.492	1	2.685	1	1.318	1	1.288	1	1.159	1
High	P07737	profilin-1 [OS=Homo sapiens]	89	10	129	10	PFN1	0.539	0.417667	1.508	1	3.294	0.0195661	0.747	1	2.376	0.276998	0.357	0.0589079	0.584	1	1.28	1	Met-loss+Acetyl [N-Term]
High	P07741-1	Adenine phosphoribosyltransferase [OS=Homo sapiens]	37	5	19	5	APRT	2.239	0.437332	1.719	1	7.358	0.0081569	4.163	0.0207644	3.958	0.209484	1.303	1	2.082	0.536228	1.999	1
High	P07814	Bifunctional glutamate/proline--tRNA ligase [OS=Homo sapiens]	33	37	199	36	EPRS1	0.87	1	1.256	1	1.429	0.344016	1.085	1	1.146	1	0.693	0.40878	0.782	1	1.387	1
High	P07900	Heat shock protein HSP 90-alpha [OS=Homo sapiens]	55	45	625	26	HSP90AA1	0.634	0.971416	1.09	1	4.782	0.00184595	2.032	0.0251173	1.492	0.866725	0.582	0.300238	1.209	1	1.681	1
High	P07910-1	Heterogeneous nuclear ribonucleoproteins C1/C2 [OS=Homo sapiens]	80	39	2020	4	HNRNPC	0.466	1	1.734	1	1.851	1	0.911	1	0.946	1	0.268	0.077272	0.804	1	1.133	1	Met-loss+Acetyl [N-Term]
High	P07910-2	Isoform C1 of Heterogeneous nuclear ribonucleoproteins C1/C2 [OS=Homo sapiens]	79	39	2627	4	HNRNPC	0.784	1	1.6	1	1.564	0.429335	0.908	1	1.35	1	0.49	0.050278	0.949	1	0.956	1	Met-loss+Acetyl [N-Term]
High	P07919	Cytochrome b-c1 complex subunit 6, mitochondrial [OS=Homo sapiens]	67	5	79	5	UQCRH	0.669	1	2.1	1	1.478	1	0.513	1	1.926	1	0.318	0.474157	0.606	1	0.847	1
High	P07942	Laminin subunit beta-1 [OS=Homo sapiens]	2	2	3	2	LAMB1	0.467		100		3.974		1.547		1.201		0.01		1.874		0.826	1
High	P07947	tyrosine-protein kinase Yes [OS=Homo sapiens]	32	14	70	5	YES1	0.155	0.0280626	0.718	1	0.617	1	0.109	0.0163082	0.873	1	0.216	0.0195131	0.27	0.820173	0.404	1
High	P07996	thrombospondin-1 [OS=Homo sapiens]	4	4	11	4	THBS1	3.758	0.0167104	1.269	1	0.921	1	6.27	0.00966744	0.552	1	2.962	0.0793252	3.084	0.177963	2.033	1
High	P08047	Transcription factor Sp1 [OS=Homo sapiens]	13	6	100	6	SP1	1.571	1	4.715	1	0.542	1	0.963	1	0.885	1	0.333	1	0.808	1	1.192	1	Met-loss+Acetyl [N-Term]
High	P08133-1	annexin A6 [OS=Homo sapiens]	69	53	487	53	ANXA6	5.829	0.00892362	1.763	1	0.457	0.323217	1.835	1	1.45	1	3.307	0.11184	2.108	1	0.871	1
High	P08134	Rho-related GTP-binding protein RhoC [OS=Homo sapiens]	37	5	33	2	RHOC	1.489		1.635		2.316		100		0.01		0.91		100		3.112	1
High	P08174-1	Complement decay-accelerating factor [OS=Homo sapiens]	33	10	112	10	CD55	0.636	1	0.592	1	0.971	1	0.542	0.857503	1.141	1	1.075	1	0.794	1	0.682	1
High	P08183	multidrug resistance protein 1 [OS=Homo sapiens]	3	3	5	3	ABCB1	0.585		1.19	1	2.273	0.332797	5.574	0.0132962	0.238		0.491		2.961	0.103945	1.883	1
High	P08195	4F2 cell-surface antigen heavy chain [OS=Homo sapiens]	19	7	28	7	SLC3A2	1.567	0.682759	2.125	1	1.678	0.967253	1.229	1	2.14	0.51317	0.737	1	0.805	1	1.526	1
High	P08237	ATP-dependent 6-phosphofructokinase, muscle type [OS=Homo sapiens]	9	5	19	4	PFKM	1.88	1	2.404	1	7.827	0.0843881	6.46	0.462961	2.278	1	0.782	1	2.28	1	2.834	1
High	P08238	Heat shock protein HSP 90-beta [OS=Homo sapiens]	60	44	595	23	HSP90AB1	0.564	0.447751	0.864	1	6.647	0.00220525	2.815	0.0401481	1.332	1	0.653	0.693073	1.649	1	1.707	1
High	P08240-1	signal recognition particle receptor subunit alpha [OS=Homo sapiens]	15	6	25	6	SRPRA	5.049	0.0831614	2.003	1	1.988	1	10.159	0.0190939	0.988	1	2.521	0.442214	6.311	0.126609	1.61	1
High	P08243-1	Asparagine synthetase [glutamine-hydrolyzing] [OS=Homo sapiens]	12	5	25	5	ASNS	1.115	1	4.91	1	5.032	0.144755	2.793	0.646621	2.008	0.988897	0.227	0.934566	0.615	1	4.541	1
High	P08559	Pyruvate dehydrogenase E1 component subunit alpha, somatic form, mitochondrial [OS=Homo sapiens]	48	16	80	16	PDHA1	0.684	1	1.291	1	2.281	0.800756	1.326	1	1.176	1	0.53	0.670932	0.876	1	1.513	1
High	P08574	Cytochrome c1, heme protein, mitochondrial [OS=Homo sapiens]	37	10	131	10	CYC1	0.345	0.133251	0.545	1	4.574	0.0232189	0.83	1	1.9	0.78823	0.633	0.775938	1.05	1	0.79	1
High	P08579	U2 small nuclear ribonucleoprotein B'' [OS=Homo sapiens]	46	13	253	11	SNRPB2	0.743	0.992422	0.583	0.821185	1.063	1	0.667	0.860208	1.185	1	1.275	1	1.109	1	0.601	1	Acetyl [N-Term]
High	P08582-1	Melanotransferrin [OS=Homo sapiens]	34	16	77	16	MELTF	0.856		2.172		0.75		0.114	0.284041	5.65	0.604205	0.394	0.721243	0.429	1	0.265	1
High	P08621-1	U1 small nuclear ribonucleoprotein 70 kDa [OS=Homo sapiens]	58	28	537	28	SNRNP70; SNRP70	0.37	0.0171132	1.232	1	2.47	0.0179685	0.672	0.703425	1.362	0.726781	0.301	0.00685268	0.788	1	0.853	1
High	P08651	Nuclear factor 1 C-type [OS=Homo sapiens]	19	6	39	5	NFIC	1.088	1	1.043	1	1.911	0.584601	1.552	0.993583	1.34	1	1.043	1	1.785	0.762716	0.869	1
High	P08670	Vimentin [OS=Homo sapiens]	93	69	4100	59	VIM	0.533	0.564874	0.761	1	1.489	1	0.709	0.77269	1.12	1	0.701	0.867253	0.884	1	0.802	1
High	P08708	40S ribosomal protein S17 [OS=Homo sapiens]	60	12	273	12	RPS17	2.506	0.178865	1.604	1	0.762	1	1.623	0.345109	1.176	1	1.562	0.748552	1.252	1	1.296	1
High	P08754	Guanine nucleotide-binding protein G(k) subunit alpha [OS=Homo sapiens]	61	19	215	9	GNAI3	0.456	0.012449	0.815	1	0.683	1	0.253	0.00275744	1.229	1	0.559	0.0533803	0.405	0.0700495	0.626	1
High	P08758	annexin A5 [OS=Homo sapiens]	78	29	262	27	ANXA5	75.436	0.00325041	2.791	1	0.204	0.484322	3.831	0.575501	4.007	1	27.026	0.0311104	6.737	0.413058	0.569	1
High	P08779	Keratin, type I cytoskeletal 16 [OS=Homo sapiens]	35	15	86	6	KRT16	0.691	1	0.891	1	0.446	1	0.609	1	0.506	1	0.775	1	0.619	1	0.984	1
High	P08865	40S ribosomal protein SA [OS=Homo sapiens]	52	13	284	13	RPSA	2.937	0.00649278	1.007	1	1.152	1	2.599	0.0217907	1.301	1	2.917	0.00248299	1.993	0.0839706	1.304	1	Met-loss+Acetyl [N-Term]
High	P09001	39S ribosomal protein L3, mitochondrial [OS=Homo sapiens]	22	5	42	5	MRPL3	0.635	1	1.804	1	1.034	1	0.973	1	0.674	1	0.352	1	1.192	1	0.816	1
High	P09012	U1 SMALL NUCLEAR RIBONUCLEOPROTEIN A [OS=Homo sapiens]	45	12	361	10	SNRPA	0.459	0.0266872	1.026	1	1.746	0.0896151	0.623	0.394132	1.286	1	0.447	0.0382317	0.744	1	0.836	1	Met-loss+Acetyl [N-Term]
High	P09038-1	Isoform 2 of Fibroblast growth factor 2 [OS=Homo sapiens]	9	2	2	2	FGF2	0.462	1	1.802	1	2.829	0.385164	0.581	1	2.252	1	0.256	0.674679	0.824	1	0.705	1
High	P09132-1	Signal recognition particle 19 kDa protein [OS=Homo sapiens]	20	2	4	2	SRP19	1.519		1.698	1	3.831	0.584601	3.873	0.687486	1.503		0.894		3.037	1	1.275	1
High	P09211	Glutathione S-transferase P [OS=Homo sapiens]	56	8	89	8	GSTP1	0.529	0.444664	1.609	1	5.085	0.00843554	1.057	1	2.544	0.434786	0.329	0.031073	0.638	1	1.657	1	Met-loss [N-Term]
High	P09234	U1 small nuclear ribonucleoprotein C [OS=Homo sapiens]	30	5	111	5	SNRPC	0.431	0.0018461	1.254	1	2.109	0.00602485	0.617	0.0319805	1.475	0.176567	0.344	0.000448581	0.615	0.156065	1.003	1
High	P09382	Galectin-1 [OS=Homo sapiens]	27	3	12	3	LGALS1	1.236	1	0.841	1	6.506	0.0390465	4.48	0.126155	1.796	1	1.471	1	2.194	1	2.042	1	Met-loss+Acetyl [N-Term]
High	P09429	High mobility group protein B1 [OS=Homo sapiens]	49	20	317	13	HMGB1	2.077	0.00757033	0.841	1	1.059	1	1.287	0.842895	1.709	0.190177	2.471	0.0028024	1.103	1	1.167	1
High	P09493-3	Isoform 3 of Tropomyosin alpha-1 chain [OS=Homo sapiens]	41	14	123	4	TPM1	0.563	1	0.759	1	1.921	1	1.512	1	0.715	1	0.742	1	1.141	1	1.326	1
High	P09493-5	Isoform 5 of Tropomyosin alpha-1 chain [OS=Homo sapiens]	43	13	121	3	TPM1	0.335	0.308181	0.439	1	2.253	0.749465	1.236	1	0.611	1	0.765	1	1.074	1	1.151	1	Met-loss+Acetyl [N-Term]
High	P09496-2	Isoform Non-brain of Clathrin light chain A [OS=Homo sapiens]	25	5	37	5	CLTA	1.185	1	0.847	1	4.528	0.0984998	6.835	0.0601333	0.785	1	1.399	1	3.223	0.63897	2.12	1
High	P09497-2	Isoform Non-brain of Clathrin light chain B [OS=Homo sapiens]	9	2	6	2	CLTB	1.535	1	0.49	1	5.56	0.0399722	3.901	0.212521	2.188	0.740139	3.134	0.320879	1.643	1	2.374	1
High	P09525	annexin A4 [OS=Homo sapiens]	38	11	66	9	ANXA4	33.449		2.581	1	0.307	1	4.656	0.795905	2.208		12.96		3.13	1	1.488	1
High	P09543-1	2',3'-cyclic-nucleotide 3'-phosphodiesterase [OS=Homo sapiens]	6	2	6	2	CNP	0.842	1	0.669	1	7.207	0.0408922	1.692	1	3.588	0.422877	1.26	1	1.03	1	1.642	1
High	P09622	Dihydrolipoyl dehydrogenase, mitochondrial [OS=Homo sapiens]	28	10	56	10	DLD	1.227	1	1.508	1	2.496	0.0479953	1.39	0.706706	2.203	0.187359	0.814	1	0.987	1	1.408	1
High	P09661	U2 small nuclear ribonucleoprotein A' [OS=Homo sapiens]	71	21	366	21	SNRPA1	0.718	0.0213424	1.053	1	0.815	0.560839	0.684	0.018808	0.855	1	0.682	0.00593467	0.816	0.229661	0.838	1	Met-loss [N-Term]
High	P09669	Cytochrome c oxidase subunit 6C [OS=Homo sapiens]	52	7	234	7	COX6C	0.622	0.400369	0.753	1	2.285	0.17828	0.913	1	1.557	1	0.826	0.964934	1.236	1	0.738	1	Met-loss [N-Term]; Acetyl [N-Term]
High	P09848	Lactase-phlorizin hydrolase [OS=Homo sapiens]	1	2	5	2	LCT	0.426	1	0.504	1	0.708	1	0.393	0.95554	0.768	1	0.847	1	1.493	1	0.263	1
High	P09874	Poly [ADP-ribose] polymerase 1 [OS=Homo sapiens]	74	88	2135	88	PARP1	0.969	1	1.787	0.643064	1.196	1	1.714	0.192761	0.676	1	0.542	0.102592	1.322	1	1.297	1
High	P09884	DNA polymerase alpha catalytic subunit [OS=Homo sapiens]	2	2	6	2	POLA1	1.451	1	1.803	1	1.614	0.716968	2.206	0.155519	1.061	1	0.805	1	1.379	1	1.6	1
High	P09936	Ubiquitin carboxyl-terminal hydrolase isozyme L1 [OS=Homo sapiens]	34	5	33	5	UCHL1	0.431	0.50579	1.178	1	3.876	0.0280709	0.848	1	1.97	0.403934	0.366	0.22289	0.746	1	1.137	1
High	P09960-1	leukotriene A-4 hydrolase [OS=Homo sapiens]	4	2	13	2	LTA4H	0.547	0.3561	1.68	1	1.99	0.238623	0.417	0.250225	2.608	0.291513	0.325	0.0722409	0.487	0.613486	0.857	1
High	P09972	Fructose-bisphosphate aldolase C [OS=Homo sapiens]	19	6	37	2	ALDOC	0.416	0.0998772	1.553	1	1.601	0.579435	0.369	0.163703	1.805	1	0.268	0.00703765	0.361	0.188121	1.02	1
High	P0CG08	Golgi pH regulator B [OS=Homo sapiens]	14	4	29	4	GPR89B	1.43	1	1.656	1	1.866	0.507966	0.983	1	2.714	1	0.863	1	0.503	1	1.953	1
High	P0DMV8	heat shock 70 kDa protein 1A [OS=Homo sapiens]	77	51	1753	38	HSPA1A	0.989	1	1.034	1	1.001	1	1.27	0.915356	0.78	0.879384	0.957	1	1.088	1	1.167	1
High	P10071	Transcriptional activator GLI3 [OS=Homo sapiens]	2	2	3	2	GLI3	0.52	1	1.293	1	1.124	1	1.103	1	0.53	1	0.403	0.829098	1.334	1	0.827	1
High	P10074	Telomere zinc finger-associated protein [OS=Homo sapiens]	7	3	5	3	ZBTB48	0.661	1	0.573	1	0.546	1	0.235	0.679124	1.534	1	1.154	1	0.365	1	0.645	1	Acetyl [N-Term]
High	P10155-1	60 kDa SS-A/Ro ribonucleoprotein [OS=Homo sapiens]	28	12	94	12	RO60; TROVE2	5.466	0.323077	2.317	1	2.008	1	1.777	1	6.176	0.500414	2.36	0.489175	1.357	1	1.309	1	Acetyl [N-Term]
High	P10412	Histone H1.4 [OS=Homo sapiens]	43	16	547	4	H1-4	1.183	1	1.141	1	0.39	0.558343	2.064	1	0.224	0.231764	1.037	1	1.791	1	1.152	1	Met-loss [N-Term]; Met-loss+Acetyl [N-Term]
High	P10515	Dihydrolipoyllysine-residue acetyltransferase component of pyruvate dehydrogenase complex, mitochondrial [OS=Homo sapiens]	29	14	114	14	DLAT	0.814	1	0.891	1	11.929	0.00581265	2.521	0.604836	3.854	0.0535842	0.914	1	1.603	1	1.573	1
High	P10588	Nuclear receptor subfamily 2 group F member 6 [OS=Homo sapiens]	16	6	16	4	NR2F6	2.826	1	100		2.944	1	1.772	1	4.696	1	0.01		1.61	1	1.101	1
High	P10589	coup transcription factor 1 [OS=Homo sapiens]	29	11	68	4	NR2F1	2.077	0.167486	3.497	0.0865806	2.016	0.274036	3.162	0.0154524	1.324	1	0.594	0.252038	0.661	0.588986	4.781	0.00789854	Met-loss+Acetyl [N-Term]
High	P10599-1	thioredoxin [OS=Homo sapiens]	78	6	54	6	TXN	0.295	0.175804	0.662	1	3.928	0.113365	0.999	1	1.162	1	0.446	0.526758	0.653	1	1.529	1
High	P10606	Cytochrome c oxidase subunit 5B, mitochondrial [OS=Homo sapiens]	67	10	187	10	COX5B	0.372	0.0538454	0.628	1	1.993	0.267103	0.725	0.891137	1.022	1	0.592	0.513629	0.798	1	0.909	1
High	P10619	lysosomal protective protein [OS=Homo sapiens]	7	3	12	3	CTSA	1.837	1	1.33	1	0.73	1	1.053	1	1.273	1	1.381	1	1.01	1	1.043	1
High	P10644	cAMP-dependent protein kinase type I-alpha regulatory subunit [OS=Homo sapiens]	10	3	19	3	PRKAR1A	0.382	0.757252	0.814	1	2.304	1	0.679	1	1.296	1	0.469	1	0.058	0.873762	11.626	1
High	P10809	60 kDa heat shock protein, mitochondrial [OS=Homo sapiens]	76	36	709	36	HSPD1	0.904	1	1.171	1	2.678	0.0774714	1.406	0.763145	1.722	1	0.772	0.801212	1.004	1	1.4	1
High	P10909-1	Clusterin [OS=Homo sapiens]	15	4	21	4	CLU	4.938	0.0941174	1.18	1	10.393	0.0101503	20.994	0.00184946	2.444	0.78823	4.186	0.220226	9.209	0.0179106	2.28	1
High	P10916	myosin regulatory light chain 2, ventricular/cardiac muscle isoform [OS=Homo sapiens]	19	3	5	3	MYL2	0.98	1	2.071	1	0.615		0.584		1.032	1	0.473	1	1.454	1	0.401
High	P11021	78 kDa glucose-regulated protein [OS=Homo sapiens]	57	44	601	42	HSPA5	0.922	1	1.025	1	1.968	0.0226135	2.42	0.00206895	0.75	0.805306	0.9	1	1.778	0.0987755	1.361	1
High	P11047	Laminin subunit gamma-1 [OS=Homo sapiens]	3	4	15	4	LAMC1	2.015	1	2.05	1	3.44	0.165553	2.115	1	3.278	0.5585	0.983	1	2.362	1	0.895	1
High	P11142-1	Heat shock cognate 71 kDa protein [OS=Homo sapiens]	65	46	1208	36	DKFZp459D1928; HEL-S-72p; Hspa8; HSPA8; LOC111153698	0.957	1	1.117	1	1.317	0.394081	1.231	1	1.023	1	0.856	0.540441	1.092	1	1.127	1
High	P11166	Solute carrier family 2, facilitated glucose transporter member 1 [OS=Homo sapiens]	4	2	5	2	SLC2A1	100		0.758	1	1.263		1.139		100		100		1.219	1	0.935
High	P11171-1	protein 4.1 [OS=Homo sapiens]	26	16	74	14	EPB41	0.355	0.043014	0.693	1	1.406	1	0.513	0.119065	0.973	1	0.512	0.186822	0.682	0.542559	0.752	1
High	P11172	uridine 5'-monophosphate synthase [OS=Homo sapiens]	15	5	10	5	UMPS	0.197	0.0206059	0.363	0.721556	8.019	0.0122083	1.249	1	1.262	1	0.541	0.900554	0.997	1	1.253	1
High	P11177	Pyruvate dehydrogenase E1 component subunit beta, mitochondrial [OS=Homo sapiens]	39	11	96	11	PDHB	1.399	1	0.973	1	8.963	0.0195661	1.432	0.964945	8.76	0.111378	1.437	1	0.877	1	1.633	1
High	P11233	Ras-related protein Ral-A [OS=Homo sapiens]	55	11	73	6	RALA	0.314	0.00277326	0.811	1	2.034	0.0569813	0.433	0.0172361	1.472	0.648597	0.386	0.00559611	0.435	0.0485563	0.997	1
High	P11279	Lysosome-associated membrane glycoprotein 1 [OS=Homo sapiens]	5	2	3	2	LAMP1	1.091	1	1.276	1	1.725	1	0.909	1	2.071	0.609416	0.855	1	1.171	1	0.776	1
High	P11387	DNA topoisomerase 1 [OS=Homo sapiens]	64	63	1332	63	TOP1	0.995	1	0.884	1	1.038	1	1.845	0.0255689	0.56	0.140715	1.125	0.942842	1.598	0.33104	1.154	1	Met-loss+Acetyl [N-Term]
High	P11388-1	DNA topoisomerase 2-alpha [OS=Homo sapiens]	63	115	1945	96	TOP2A	1.122	1	1.201	1	0.964	1	3.606	0.00114022	0.3	0.00430436	0.934	1	2.207	0.0527071	1.634	1	Acetyl [N-Term]
High	P11474-1	Steroid hormone receptor ERR1 [OS=Homo sapiens]	17	5	59	5	ESRRA	0.891	1	1.127	1	1.159	1	1.204	1	0.858	1	0.79	1	1.237	1	0.973	1
High	P11586	C-1-tetrahydrofolate synthase, cytoplasmic [OS=Homo sapiens]	33	26	129	26	MTHFD1	0.439	0.123232	0.918	1	1.803	0.785465	0.667	0.744318	1.185	1	0.478	0.107734	0.741	1	0.901	1	Met-loss [N-Term]
High	P11717	Cation-independent mannose-6-phosphate receptor [OS=Homo sapiens]	12	18	54	18	IGF2R	3.867	1	10.032	1	0.047	0.210802	0.69	1	0.264	0.977269	0.386	1	1.26	1	0.548	1
High	P11766	alcohol dehydrogenase class-3 [OS=Homo sapiens]	13	3	9	3	ADH5	0.257		0.765		26.64		2.002	0.860053	3.426	0.626831	0.337	0.481495	1.012	1	1.977	1
High	P11802	Cyclin-dependent kinase 4 [OS=Homo sapiens]	12	3	6	2	CDK4	0.817	1	1.214	1	6.289	0.162136	5.993	0.167822	0.857	1	0.673	1	2.865	1	2.091	1
High	P11908	ribose-phosphate pyrophosphokinase 2 [OS=Homo sapiens]	38	9	33	4	PRPS2	0.505		0.69		14.548		4.463	0.12025	1.646	1	0.731	1	1.469	1	3.039	1	Met-loss [N-Term]
High	P11940-1	Polyadenylate-binding protein 1 [OS=Homo sapiens]	58	39	556	26	Pabpc1; PABPC1	2.118	0.0194501	0.82	1	2.022	0.110571	2.969	0.00700511	1.442	0.662611	2.583	0.00506477	2.893	0.0422778	1.026	1	Acetyl [N-Term]
High	P12004	proliferating cell nuclear antigen [OS=Homo sapiens]	64	14	234	14	PCNA	0.7	0.844276	1.901	0.643064	1.749	0.544604	0.87	1	1.408	1	0.368	0.0113543	0.471	0.385135	1.846	1
High	P12074	Cytochrome c oxidase subunit 6A1, mitochondrial [OS=Homo sapiens]	43	2	10	2	COX6A1	0.761	1	100		0.403	1	0.055	1	5.589	1	0.01		0.049	1	1.11	1
High	P12081	Histidine--tRNA ligase, cytoplasmic [OS=Homo sapiens]	4	2	3	2	HARS1	0.432	0.875259	1.01	1	1.406	1	0.353	0.226018	1.723	1	0.428	0.746039	0.155	0.0972563	2.272	1
High	P12235	ADP/ATP translocase 1 [OS=Homo sapiens]	48	15	166	5	SLC25A4	0.204	0.0836734	0.406	1	13.753	0.0209671	0.428	0.800869	6.543	0.276998	0.501	0.539341	0.452	1	0.947	1	Met-loss+Acetyl [N-Term]
High	P12236	ADP/ATP translocase 3 [OS=Homo sapiens]	49	16	258	4	SLC25A6	1.319	1	1.313	1	1.754	0.699555	0.396	0.702053	5.837	0.155173	1.004	1	0.53	1	0.748	1	Met-loss+Acetyl [N-Term]; Acetyl [N-Term]
High	P12259	Coagulation factor V [OS=Homo sapiens]	2	4	19	4	F5	1.149	1	1.041	1	0.782	0.967253	1.2	0.990491	0.749	0.520509	1.104	1	1.106	1	1.085	1
High	P12268	inosine-5'-monophosphate dehydrogenase 2 [OS=Homo sapiens]	54	24	310	23	IMPDH2	1.052	1	0.941	1	1.748	0.052887	1.118	1	1.645	0.542868	1.118	1	0.982	1	1.139	1
High	P12270	Nucleoprotein TPR [OS=Homo sapiens]	60	163	2051	162	TPR	0.745	0.927266	0.904	1	1.665	0.195175	0.903	1	1.373	1	0.824	1	1.037	1	0.871	1	Met-loss+Acetyl [N-Term]
High	P12277	Creatine kinase B-type [OS=Homo sapiens]	61	16	206	16	CKB	0.925	1	1.194	1	3.012	0.0455347	0.855	1	3.259	0.531379	0.775	0.643507	0.618	1	1.383	1	Met-loss [N-Term]
High	P12429	annexin A3 [OS=Homo sapiens]	38	11	40	11	ANXA3	1.883	0.300679	1.307	1	0.391	0.0610391	0.897	1	0.82	1	1.441	0.943931	1.054	1	0.852	1
High	P12814-1	Alpha-actinin-1 [OS=Homo sapiens]	43	31	203	17	ACTN1	0.148	0.0163759	0.754	1	1.025	1	0.268	0.131319	0.567	1	0.196	0.00932182	0.34	0.349925	0.787	1	Acetyl [N-Term]
High	P12931	Proto-oncogene tyrosine-protein kinase Src [OS=Homo sapiens]	24	10	51	5	SRC	0.328	0.0831614	0.798	1	1.467	1	0.429	0.173609	1.124	1	0.412	0.0440551	0.611	0.99597	0.701	1
High	P12956	X-ray repair cross-complementing protein 6 [OS=Homo sapiens]	69	57	1176	57	XRCC6	1.35	0.699535	1.856	0.333425	1.997	0.0402327	2.969	0.00297645	0.908	1	0.727	0.463897	1.721	0.844775	1.726	0.509845	Met-loss+Acetyl [N-Term]
High	P13010	X-ray repair cross-complementing protein 5 [OS=Homo sapiens]	77	55	1142	55	XRCC5	1.713	1	3.114	0.827847	1.44	1	2.021	0.537465	1.22	1	0.55	0.870128	0.994	1	2.034	1
High	P13056-1	Nuclear receptor subfamily 2 group C member 1 [OS=Homo sapiens]	11	4	10	4	NR2C1	0.496	1	3.39	1	0.833	1	0.971	1	0.425	1	0.146	0.242093	0.794	1	1.224	1	Met-loss+Acetyl [N-Term]
High	P13073	Cytochrome c oxidase subunit 4 isoform 1, mitochondrial [OS=Homo sapiens]	46	11	247	11	COX4I1	0.513	0.112123	0.72	1	2.265	0.137971	0.789	1	1.474	1	0.713	0.507896	0.902	1	0.875	1
High	P13473-1	Lysosome-associated membrane glycoprotein 2 [OS=Homo sapiens]	5	2	5	2	LAMP2	0.99	1	1.084	1	2.214	0.275238	0.667	1	3.286	0.182343	0.913	1	0.842	1	0.792	1
High	P13489	Ribonuclease inhibitor [OS=Homo sapiens]	43	13	41	13	RNH1	0.551	1	1.137	1	18.12	0.00519919	3.631	0.229723	2.748	0.648597	0.484	0.797817	1.7	1	2.136	1	Met-loss+Acetyl [N-Term]
High	P13611	Versican core protein [OS=Homo sapiens]	1	2	4	2	VCAN	0.01		0.01		100		1.371	1	2.027	1	0.713		2.54	0.413376	0.54	1
High	P13639	Elongation factor 2 [OS=Homo sapiens]	58	41	516	40	EEF2	1.697	0.296398	0.993	1	2.892	0.0706909	3.553	0.0184883	1.381	1	1.709	0.389811	1.716	0.548329	2.071	1	Met-loss [N-Term]
High	P13645	Keratin, type I cytoskeletal 10 [OS=Homo sapiens]	49	28	250	24	KRT10	1.713	1	0.871	1	0.912	1	1.524	1	1.025	1	1.966	1	0.848	1	1.798	1
High	P13647	keratin, type II cytoskeletal 5 [OS=Homo sapiens]	19	16	141	4	KRT5	1.433	1	0.774	1	0.682	1	1.412	1	0.692	1	1.852	1	1.254	1	1.126	1
High	P13667	Protein disulfide-isomerase A4 [OS=Homo sapiens]	17	8	41	8	PDIA4	1.025	1	1.005	1	1.266	0.814078	0.837	1	1.55	1	1.021	1	0.993	1	0.843	1
High	P13674-1	prolyl 4-hydroxylase subunit alpha-1 [OS=Homo sapiens]	23	8	50	8	P4HA1	0.763	1	1.216	1	0.675	0.466864	0.869	1	0.593	1	0.627	0.419742	0.631	0.769296	1.378	1
High	P13693	Translationally-controlled tumor protein [OS=Homo sapiens]	43	3	7	3	TPT1	0.608	1	3.55	1	2.513	1	1.281	1	1.193	1	0.171	0.21744	0.489	1	2.622	1
High	P13746	HLA class I histocompatibility antigen, A-11 alpha chain [OS=Homo sapiens]	27	7	25	4	HLA-A	0.405	0.957294	0.319	0.691728	2.956	0.262863	1.23	1	0.973	1	1.271	0.882828	1.382	1	0.891	1
High	P13797	Plastin-3 [OS=Homo sapiens]	28	14	73	14	PLS3	0.538	1	0.445	1	1.45	1	0.682	1	1.143	1	1.207	1	0.778	1	0.877	1	Acetyl [N-Term]
High	P13804-1	Electron transfer flavoprotein subunit alpha, mitochondrial [OS=Homo sapiens]	36	9	39	9	ETFA	0.737	1	2.633	1	2.317	0.936463	0.712	1	2.399	1	0.28	0.132355	0.528	1	1.35	1
High	P13807	glycogen [starch] synthase, muscle [OS=Homo sapiens]	3	2	2	2	GYS1	100		5.463	1	0.325	1	0.925	1	100		100		0.693	1	1.335	1
High	P13861	cAMP-dependent protein kinase type II-alpha regulatory subunit [OS=Homo sapiens]	69	23	237	20	PRKAR2A	0.545	1	1.474	1	0.646	1	0.331	1	1.065	1	0.37	0.532289	0.125	0.233087	2.646	1
High	P13984	General transcription factor IIF subunit 2 [OS=Homo sapiens]	30	6	26	6	GTF2F2	100	0.156446	10.178	1	0.01	0.380421	1.278	1	1.277	1	18.191	0.827312	0.172	1	7.415	1	Met-loss+Acetyl [N-Term]
High	P13987	CD59 glycoprotein [OS=Homo sapiens]	25	4	80	4	CD59	0.589	0.32701	0.73	1	0.93	1	0.256	0.0142267	2.139	1	0.807	1	0.428	0.442925	0.598	1
High	P13995	Bifunctional methylenetetrahydrofolate dehydrogenase/cyclohydrolase, mitochondrial [OS=Homo sapiens]	13	3	18	3	MTHFD2	1.135	1	2.036	1	1.313	1	1.1	1	1.354	1	0.557	0.338004	0.814	1	1.352	1
High	P14174	Macrophage Migration inhibitory factor [OS=Homo sapiens]	18	2	24	2	MIF	0.362	0.718597	1.082	1	2.548	0.264729	0.356	0.366261	2.592	0.247209	0.335	0.798859	0.579	1	0.614	1	Met-loss [N-Term]
High	P14314	Glucosidase 2 subunit beta [OS=Homo sapiens]	23	9	22	8	PRKCSH	0.563	1	0.852	1	1.75	1	0.885	1	1.113	1	0.66	0.626357	1.017	1	0.87	1
High	P14373	Zinc finger protein RFP [OS=Homo sapiens]	27	11	64	11	TRIM27	1.194	0.524989	0.867	1	0.83	0.720767	1.209	0.531258	0.82	0.984153	1.377	0.144347	1.227	0.874006	0.985	1
High	P14406	Cytochrome c oxidase subunit 7A2, mitochondrial [OS=Homo sapiens]	28	2	44	2	COX7A2	0.568	0.342151	1.516	1	1.712	1	0.765	1	1.27	1	0.375	0.122858	0.644	1	1.188	1
High	P14550	alcohol dehydrogenase [NADP(+)] [OS=Homo sapiens]	22	5	42	5	AKR1A1	0.519	0.176374	2.345	1	5.85	0.0122831	1.537	1	1.976	1	0.221	0.0204445	1.105	1	1.391	1	Met-loss+Acetyl [N-Term]
High	P14618	Pyruvate kinase PKM [OS=Homo sapiens]	71	33	299	33	PKM	0.787	0.898522	0.97	1	1.638	0.868071	1.297	1	0.994	1	0.811	0.801212	1.074	1	1.208	1	Met-loss+Acetyl [N-Term]
High	P14625	Endoplasmin [OS=Homo sapiens]	45	35	262	33	HSP90B1	0.563	0.118668	0.666	1	3.577	0.00581265	0.993	1	2.026	0.256447	0.845	0.937875	0.769	1	1.291	1
High	P14635	G2/mitotic-specific cyclin-B1 [OS=Homo sapiens]	22	7	29	7	CCNB1	1.673	0.596617	4.286	0.0865806	1.469	1	3.341	0.0268841	0.736	1	0.39	0.0714059	1.217	1	2.746	0.440285
High	P14678-1	Small nuclear ribonucleoprotein-associated proteins B and B' [OS=Homo sapiens]	29	10	397	10	LOC112641031; Snrpb; SNRPB; SNRPN	0.659	0.194481	0.773	1	2.073	0.0429296	0.888	1	1.538	0.648597	0.853	1	0.986	1	0.901	1
High	P14854	Cytochrome c oxidase subunit 6B1 [OS=Homo sapiens]	85	9	181	9	COX6B1	1.173	1	0.924	1	1.786	0.906508	1.406	1	1.49	1	1.269	1	1.385	1	1.015	1	Met-loss+Acetyl [N-Term]
High	P14859-1	POU domain, class 2, transcription factor 1 [OS=Homo sapiens]	19	9	80	9	POU2F1	1.034	1	1.95	0.401948	1.453	1	1.085	1	1.384	1	0.53	0.12598	0.857	1	1.267	1
High	P14866	Heterogeneous nuclear ribonucleoprotein L [OS=Homo sapiens]	81	34	1162	33	HNRNPL	0.593	0.288018	1.591	1	2.052	0.112637	0.755	1	1.612	0.757006	0.373	0.0310595	0.734	1	1.028	1
High	P14868	Aspartate--tRNA ligase, cytoplasmic [OS=Homo sapiens]	49	22	93	22	DARS1	0.986	1	0.85	1	3.994	0.00590725	2.984	0.0210352	1.32	0.51317	1.161	1	1.82	0.985146	1.64	1
High	P14923	Junction plakoglobin [OS=Homo sapiens]	44	25	186	21	JUP	0.768	0.391812	0.831	1	0.802	0.515918	0.674	0.0504	0.914	1	0.924	1	0.81	0.613486	0.832	1	Acetyl [N-Term]
High	P14927	Cytochrome b-c1 complex subunit 7 [OS=Homo sapiens]	50	8	98	8	UQCRB	0.194	0.0537963	0.509	1	6.527	0.0628034	0.971	1	1.306	1	0.382	0.2368	1.009	1	0.962	1
High	P15121	aldose reductase [OS=Homo sapiens]	14	2	8	2	AKR1B1	0.561		100		3.878		0.874	1	2.492	1	0.01		0.628	1	1.392	1
High	P15170-3	Isoform 3 of Eukaryotic peptide chain release factor GTP-binding subunit ERF3A [OS=Homo sapiens]	20	11	56	6	GSPT1	2.993	1	0.934	1	6.351	0.197113	17.198	0.169709	1.105	1	3.203	1	4.9	1	3.51	1
High	P15311	Ezrin [OS=Homo sapiens]	25	13	63	9	EZR	0.647	0.10321	0.942	1	1.791	0.0314944	1.101	1	1.052	1	0.686	0.263286	0.862	1	1.277	1
High	P15336-5	Isoform 5 of Cyclic AMP-dependent transcription factor ATF-2 [OS=Homo sapiens]	24	7	45	5	ATF2	0.488	0.0493485	1.259	1	1.331	1	0.5	0.0865952	1.299	1	0.387	0.0158042	0.585	0.414883	0.854	1	Met-loss+Acetyl [N-Term]
High	P15880	40S ribosomal protein S2 [OS=Homo sapiens]	55	17	243	17	RPS2	0.859	1	0.899	1	1.731	0.765089	1.53	1	0.971	1	0.955	1	1.214	1	1.26	1
High	P15924-1	Desmoplakin [OS=Homo sapiens]	63	196	2171	196	DSP	0.627	0.0931956	0.983	1	0.898	1	0.531	0.0225032	1.061	1	0.638	0.0730279	0.65	0.130502	0.816	1
High	P15927-1	Replication protein A 32 kDa subunit [OS=Homo sapiens]	39	8	125	8	RPA2	1.527	0.232354	1.43	0.920679	1.041	1	1.659	0.0527421	0.958	1	1.068	1	0.973	1	1.705	0.982223
High	P15954	Cytochrome c oxidase subunit 7C, mitochondrial [OS=Homo sapiens]	29	2	30	2	COX7C	0.458	0.292152	1.063	1	2.739	0.229237	0.864	1	1.453	1	0.431	0.30761	1.004	1	0.861	1
High	P16070	CD44 antigen [OS=Homo sapiens]	9	7	37	7	CD44	1.436	0.683905	0.83	1	1.343	1	1.093	1	1.764	0.422877	1.73	0.37449	1.192	1	0.917	1
High	P16104	Histone H2AX [OS=Homo sapiens]	59	8	1877	2	H2AX	1.228	0.664243	0.746	1	0.938	1	1.241	0.338766	0.928	1	1.646	0.0722409	1.333	0.359923	0.931	1
High	P16152	Carbonyl reductase [NADPH] 1 [OS=Homo sapiens]	35	6	22	6	CBR1	2.749	0.149959	0.801	1	5.596	0.0409421	1.217	1	12.635	0.00501084	3.433	0.0782759	0.714	1	1.705	1
High	P16220-1	Cyclic AMP-responsive element-binding protein 1 [OS=Homo sapiens]	24	7	87	6	CREB1	0.644	0.0666226	1.2	1	1.119	1	0.846	1	0.852	1	0.537	0.00472581	0.967	1	0.874	1
High	P16278	Beta-galactosidase [OS=Homo sapiens]	10	5	18	5	GLB1	1.234		1.366	1	1.514	1	1.365	1	1.369		0.903		1.06	1	1.288	1
High	P16383-1	GC-rich sequence DNA-binding factor 2 [OS=Homo sapiens]	5	3	7	3	GCFC2	8.695	0.0783302	3.205	1	0.558	1	2.049	1	2.367	1	2.713	0.44345	0.579	1	3.537	1
High	P16402	Histone H1.3 [OS=Homo sapiens]	42	17	556	5	H1-3	1.339	1	0.946	1	0.445	0.447049	1.403	1	0.425	0.247912	1.415	1	1.513	1	0.927	1	Met-loss+Acetyl [N-Term]
High	P16403	Histone H1.2 [OS=Homo sapiens]	45	18	719	6	H1-2	0.81	0.622287	0.718	1	0.812	1	1.536	0.785333	0.428	0.0716779	1.127	1	1.629	1	0.943	1	Met-loss [N-Term]; Met-loss+Acetyl [N-Term]
High	P16435	NADPH--cytochrome P450 reductase [OS=Homo sapiens]	8	4	9	4	POR	0.739	0.808815	1.352	1	2.121	0.370034	0.969	1	1.617	1	0.547	0.122954	0.601	1	1.613	1
High	P16615	Sarcoplasmic/endoplasmic reticulum calcium ATPase 2 [OS=Homo sapiens]	33	28	197	28	ATP2A2	0.476	0.161684	0.549	1	2.263	0.163036	0.813	1	1.325	1	0.867	1	0.779	1	1.044	1
High	P16949-1	Stathmin [OS=Homo sapiens]	29	4	6	4	LOC101348598; Stathmin; STMN1	0.303	0.459353	0.381	1	2.187	1	1.498	1	0.442	0.988897	0.796	1	1.652	1	0.906	1
High	P16989-1	Y-box-binding protein 3 [OS=Homo sapiens]	69	19	340	4	CSDA; YBX3	0.721	1	0.905	1	1.959	0.967253	0.977	1	1.446	1	0.797	1	1.012	1	0.965	1	Met-loss+Acetyl [N-Term]
High	P16989-2	Isoform 2 of Y-box-binding protein 3 [OS=Homo sapiens]	73	17	297	2	YBX3	2.575	0.531896	1.315	1	0.937	1	1.601	1	1.507	1	1.958	0.643507	1.514	1	1.058	1	Met-loss+Acetyl [N-Term]
High	P17010	Zinc finger X-chromosomal protein [OS=Homo sapiens]	23	12	68	11	ZFX	1.067	1	1.148	1	0.944	1	1.082	1	0.931	1	0.929	0.595462	0.973	1	1.111	1
High	P17026	zinc finger protein 22 [OS=Homo sapiens]	32	7	39	5	ZNF22	3.593	0.00320586	1.126	1	1.145	1	0.8	1	5.141	0.00207437	3.192	0.00386512	0.839	1	0.953	1
High	P17028-1	zinc finger protein 24 [OS=Homo sapiens]	67	18	110	17	ZNF24	1.241	1	2.106	1	0.792	1	0.918	1	1.071	1	0.59	1	0.5	1	1.837	1	Met-loss+Acetyl [N-Term]
High	P17096-1	High mobility group protein HMG-I/HMG-Y [OS=Homo sapiens]	65	12	313	4	HMGA1; LOC111152215	0.968	1	1.005	1	0.716	0.128662	1.323	0.103933	0.524	0.00501084	0.963	1	1.279	0.412711	1.034	1
High	P17252	Protein kinase C alpha type [OS=Homo sapiens]	9	4	11	4	PRKCA	100		1.004	1	1.095	1	9.248	0.0682094	100		100		7.003	0.211869	1.321	1
High	P17275	transcription factor jun-B [OS=Homo sapiens]	9	2	3	2	JUNB	3.017		1.762	1	4.482	1	100		0.01		1.712		100		2.895	1
High	P17302	Gap junction alpha-1 protein [OS=Homo sapiens]	26	6	67	6	GJA1	1.19	1	0.962	1	0.314	0.0589712	1.213	1	0.309	0.0915931	1.237	1	1.696	1	0.715	1
High	P17480-1	Nucleolar transcription factor 1 [OS=Homo sapiens]	53	51	684	5	UBTF	0.956	1	0.979	1	0.687	0.121378	0.958	1	0.686	0.570602	0.977	1	0.923	1	1.037	1	Acetyl [N-Term]
High	P17482	Homeobox protein Hox-B9 [OS=Homo sapiens]	35	6	21	5	HOXB9	0.568	0.28523	1.506	1	0.918	1	0.611	0.238287	0.854	1	0.377	0.019351	0.645	0.934079	0.948	1	Met-loss+Acetyl [N-Term]
High	P17535	Transcription factor jun-D [OS=Homo sapiens]	17	4	40	3	JUND	0.4	0.0410072	0.905	1	1.758	0.512038	0.599	0.402885	1.174	1	0.441	0.0351321	0.705	1	0.849	1
High	P17540	Creatine kinase S-type, mitochondrial [OS=Homo sapiens]	5	2	2	2	CKMT2	2.699		100		0.159		0.455		0.942		0.01		0.41		1.109
High	P17544-6	Isoform 6 of Cyclic AMP-dependent transcription factor ATF-7 [OS=Homo sapiens]	33	12	99	10	ATF7	0.352	0.000487329	1.082	1	1.201	0.681937	0.49	0.0297888	0.861	1	0.325	0.000448581	0.519	0.0940646	0.946	1	Met-loss+Acetyl [N-Term]
High	P17568	NADH dehydrogenase [ubiquinone] 1 beta subcomplex subunit 7 [OS=Homo sapiens]	55	9	86	9	NDUFB7	0.649	0.696354	1.079	1	2.554	0.377785	0.651	1	2.545	1	0.602	0.677437	0.646	1	1.009	1
High	P17612	cAMP-dependent protein kinase catalytic subunit alpha [OS=Homo sapiens]	32	9	24	5	PRKACA	0.563	0.287425	0.89	1	1.968	0.0508519	0.738	0.792752	1.504	0.253533	0.633	0.288323	0.716	0.781114	1.03	1
High	P17676-3	Isoform 3 of CCAAT/enhancer-binding protein beta [OS=Homo sapiens]	14	2	12	2	CEBPB	0.594	0.31961	0.974	1	0.547	0.100171	0.678	1	0.479	0.0663442	0.61	0.236917	0.859	1	0.79	1	Met-loss+Acetyl [N-Term]
High	P17812	CTP synthase 1 [OS=Homo sapiens]	35	13	66	13	CTPS1	0.843	1	0.948	1	2.985	0.0402327	2.033	0.276588	1.237	1	0.889	1	1.376	1	1.477	1
High	P17844	probable ATP-dependent RNA helicase DDX5 [OS=Homo sapiens]	62	56	1458	47	DDX5	0.54	0.839275	0.631	1	1.855	1	0.856	1	1.17	1	0.856	1	0.557	1	1.537	1	Met-loss+Acetyl [N-Term]
High	P17858-1	ATP-dependent 6-phosphofructokinase, liver type [OS=Homo sapiens]	16	9	43	7	PFKL	2.21	0.651597	0.414	1	18.386	0.0501477	7.212	0.112144	5.634	0.5043	5.336	0.437928	2.409	1	2.994	1
High	P17980	26S proteasome regulatory subunit 6A [OS=Homo sapiens]	50	15	49	15	PSMC3	1.161	1	1.774	1	25.285	0.0289333	17.245	0.0495142	1.702	1	0.654	1	5.529	1	3.119	1
High	P17987	T-complex protein 1 subunit alpha [OS=Homo sapiens]	59	24	193	24	TCP1	0.693	1	0.64	1	1.761	0.82553	1.18	1	1.034	1	1.083	1	1.125	1	1.049	1	Acetyl [N-Term]
High	P18031	Tyrosine-protein phosphatase non-receptor type 1 [OS=Homo sapiens]	16	5	12	5	PTPN1	0.556	1	1.139	1	5.695	0.215615	0.978	1	3.236	1	0.488	1	0.873	1	1.121	1	Acetyl [N-Term]
High	P18074-1	Tfiih basal transcription factor complex helicase xpd subunit [OS=Homo sapiens]	7	3	20	3	ERCC2	1.383	0.740718	1.615	1	1.555	1	2.353	0.393636	0.914	1	0.857	1	0.966	1	2.436	1
High	P18077	60S ribosomal protein L35a [OS=Homo sapiens]	55	11	168	11	RPL35A	0.91	1	0.613	1	2.33	0.128662	1.868	0.224516	1.135	1	1.485	0.202565	1.934	0.356035	0.966	1
High	P18085	ADP-ribosylation factor 4 [OS=Homo sapiens]	45	6	31	2	ARF4	0.61	1	0.381	1	2.416	0.672589	1.602	0.956723	0.92	1	1.603	0.707129	1.413	1	1.134	1
High	P18124	60S ribosomal protein L7 [OS=Homo sapiens]	58	22	449	22	RPL7	1.371	1	0.902	1	1.299	0.571984	1.852	0.046088	0.961	1	1.519	0.345021	1.523	0.460734	1.216	1	Acetyl [N-Term]
High	P18206	Vinculin [OS=Homo sapiens]	21	17	49	17	VCL	0.153	0.00430795	0.651	1	2.932	0.0958042	0.391	0.0619061	1.144	1	0.235	0.00835146	0.578	0.567363	0.677	1
High	P18583-3	Isoform B of Protein SON [OS=Homo sapiens]	34	61	993	2	SON	0.564	1	0.662	1	1.475	1	0.726	1	1.145	1	0.852	1	1.066	1	0.681	1	Met-loss+Acetyl [N-Term]
High	P18583-5	Isoform D of Protein SON [OS=Homo sapiens]	37	70	1110	11	SON	0.748	1	0.748	1	1.544	0.967253	0.699	1	1.653	0.540263	1	1	0.877	1	0.797	1	Met-loss+Acetyl [N-Term]
High	P18615	Negative elongation factor E [OS=Homo sapiens]	27	7	55	7	NELFE	0.764	1	2.85	1	0.472	1	0.441	0.587966	0.819	1	0.268	0.13161	0.475	1	0.928	1
High	P18621	60S ribosomal protein L17 [OS=Homo sapiens]	63	19	352	19	RPL17	1.959	0.42295	0.911	1	1.25	1	2.281	0.217208	1.074	1	2.149	0.23296	1.948	0.52211	1.171	1	Met-loss [N-Term]
High	P18669	Phosphoglycerate mutase 1 [OS=Homo sapiens]	33	6	50	6	PGAM1	0.546	0.875259	1.287	1	3.265	0.0689041	0.801	1	2.224	0.256447	0.424	0.28181	0.651	0.820173	1.231	1
High	P18754-1	Regulator of chromosome condensation [OS=Homo sapiens]	56	19	368	19	RCC1	0.712	0.999424	1.067	1	1.114	1	1.994	0.810669	0.398	0.182343	0.668	0.713849	1.285	1	1.551	1
High	P18846	Cyclic AMP-dependent transcription factor ATF-1 [OS=Homo sapiens]	36	5	48	4	ATF1	1.01	1	0.74	1	1.005	1	1.48	1	0.686	1	1.365	0.735978	1.657	1	0.893	1
High	P18847	Cyclic AMP-dependent transcription factor ATF-3 [OS=Homo sapiens]	33	6	52	6	ATF3	1.052	1	0.983	1	1.003	1	0.916	1	1.151	1	1.07	1	0.808	1	1.133	1
High	P18859	ATP synthase-coupling factor 6, mitochondrial [OS=Homo sapiens]	41	4	15	4	ATP5PF	0.957	1	2.427	1	3.462	0.170849	1.502	1	2.206	1	0.394	0.442995	0.796	1	1.888	1
High	P18887	DNA repair protein XRCC1 [OS=Homo sapiens]	33	16	150	16	XRCC1	1.128	1	0.948	1	1.276	0.318348	1.224	0.901882	1.176	1	1.19	0.973985	1.227	1	0.997	1
High	P19022	Cadherin-2 [OS=Homo sapiens]	26	14	160	14	CDH2	0.924	1	1.034	1	1.437	0.467039	1.414	1	0.939	1	0.894	1	1.284	1	1.101	1
High	P19338	Nucleolin [OS=Homo sapiens]	64	64	1665	64	NCL	1.009	1	1.504	1	1.397	1	0.902	1	1.562	1	0.671	1	0.918	1	0.982	1
High	P19367-1	Hexokinase-1 [OS=Homo sapiens]	39	30	181	27	HK1	1.887	0.930203	0.75	1	2.096	0.492215	2.677	0.204476	1.477	1	2.516	0.25176	1.72	0.957305	1.556	1
High	P19387	DNA-directed RNA polymerase II subunit RPB3 [OS=Homo sapiens]	64	15	264	15	POLR2C	0.849	1	1.362	1	0.69	0.868071	0.577	1	1.016	1	0.623	0.468257	0.695	1	0.83	1	Met-loss [N-Term]
High	P19388	DNA-directed RNA polymerases I, II, and III subunit RPABC1 [OS=Homo sapiens]	63	13	234	13	POLR2E	0.731	0.288776	0.897	1	0.94	1	0.899	1	0.764	0.776432	0.814	0.810554	0.888	1	1.013	1	Acetyl [N-Term]
High	P19404	NADH dehydrogenase [ubiquinone] flavoprotein 2, mitochondrial [OS=Homo sapiens]	45	10	157	10	NDUFV2	0.373	0.0869954	1.186	1	2.499	0.301191	0.568	1	1.642	1	0.315	0.0912728	0.631	1	0.9	1
High	P19447	TFIIH basal transcription factor complex helicase XPB subunit [OS=Homo sapiens]	14	8	19	8	ERCC3	0.754	1	1.013	1	1.147	1	0.947	1	0.912	1	0.744	1	0.901	1	1.052	1
High	P19525	interferon-induced, double-stranded RNA-activated protein kinase [OS=Homo sapiens]	35	15	129	15	EIF2AK2	0.333	0.00657215	0.503	0.387074	3.869	0.0039394	0.749	1	1.72	0.455306	0.662	0.829545	0.857	1	0.874	1	Met-loss+Acetyl [N-Term]
High	P19623	spermidine synthase [OS=Homo sapiens]	28	6	26	6	SRM	1.96	1	10.185		3.733	1	3.419	0.928778	2.14	1	0.192		0.853	1	4.006	1	Acetyl [N-Term]
High	P19784	casein kinase II subunit alpha' [OS=Homo sapiens]	49	14	99	13	CSNK2A2	1.85	0.040065	0.893	1	1.082	1	1.689	0.0401481	1.185	1	2.072	0.0115905	1.514	0.18789	1.116	1
High	P19823	Inter-alpha-trypsin inhibitor heavy chain H2 [OS=Homo sapiens]	4	4	20	4	ITIH2	0.575	1	0.526	1	3.539	0.299713	2.09	1	0.973	1	1.092	1	1.415	1	1.477	1
High	P19838	Nuclear factor NF-kappa-B p105 subunit [OS=Homo sapiens]	9	6	13	6	NFKB1	5.943	0.326763	2.397	1	1.399	1	5.398	0.48047	1.541	1	2.479	1	4.049	1	1.333	1
High	P20042	Eukaryotic translation initiation factor 2 subunit 2 [OS=Homo sapiens]	77	29	375	29	EIF2S2	0.842	1	0.934	1	1.795	0.194414	1.172	1	1.289	1	0.902	1	1.006	1	1.165	1	Met-loss+Acetyl [N-Term]
High	P20073-1	Annexin A7 [OS=Homo sapiens]	36	17	130	17	ANXA7	4.973	0.00283905	0.861	1	0.785	1	2.481	0.171786	1.573	0.737204	5.779	0.00291838	2.013	1	1.233	1
High	P20226-1	TATA-box-binding protein [OS=Homo sapiens]	15	5	42	5	TBP	0.944	1	1.074	1	1.079	1	0.977	1	1.042	1	0.878	1	0.853	1	1.146	1
High	P20248	Cyclin-A2 [OS=Homo sapiens]	6	2	2	2	CCNA2	1.133	1	2.269	1	0.766	1	0.702	1	1.237	1	0.499	0.994889	0.714	1	0.982	1
High	P20264	POU domain, class 3, transcription factor 3 [OS=Homo sapiens]	12	5	59	2	POU3F3	0.28	0.00655826	1.122	1	1.343	1	0.317	0.017883	1.185	1	0.249	0.00215181	0.345	0.120012	0.918	1
High	P20265	POU domain, class 3, transcription factor 2 [OS=Homo sapiens]	14	5	52	2	POU3F2	0.292	0.0214181	0.907	1	1.912	0.536326	0.58	0.497567	0.964	1	0.322	0.0415957	0.632	1	0.917	1
High	P20290-2	Isoform 2 of Transcription factor BTF3 [OS=Homo sapiens]	61	8	81	8	BTF3	1.049	1	2.305	0.727513	0.92	1	0.797	1	1.211	1	0.455	0.218436	0.64	1	1.245	1
High	P20339	Ras-related protein Rab-5A [OS=Homo sapiens]	47	8	44	5	RAB5A	0.606		3.578		1.115	1	0.749	1	0.902		0.17		0.533	1	1.407	1
High	P20340-2	Isoform 2 of Ras-related protein Rab-6A [OS=Homo sapiens]	43	7	32	6	RAB6A	1.586	1	0.435	1	16.558	0.0325795	1.653	0.718173	15.892	0.28105	3.644	0.661539	0.803	1	2.059	1
High	P20585	DNA mismatch repair protein MSH3 [OS=Homo sapiens]	10	7	22	7	MSH3	1.119	1	1.258	1	3.429	0.166474	2.389	0.503591	1.606	1	0.889	1	0.889	1	2.687	1
High	P20618	proteasome subunit beta type-1 [OS=Homo sapiens]	31	5	20	5	PSMB1	0.849	1	1.044	1	1.91	0.599414	1.18	1	1.375	1	0.814	1	1.082	1	1.091	1
High	P20674	Cytochrome c oxidase subunit 5A, mitochondrial [OS=Homo sapiens]	61	9	143	9	COX5A	0.513	0.905551	0.869	1	2.088	1	0.811	1	1.32	1	0.59	0.843384	0.856	1	0.947	1
High	P20700	Lamin-B1 [OS=Homo sapiens]	88	75	2637	66	LMNB1	0.713	1	1.434	1	0.709	1	0.622	1	0.813	1	0.497	0.133347	0.652	1	0.953	1	Met-loss+Acetyl [N-Term]
High	P20719	Homeobox protein Hox-A5 [OS=Homo sapiens]	15	3	8	2	HOXA5	0.52	0.680244	0.476	1	1.058	1	0.235	0.688831	2.343	1	1.091	1	0.562	1	0.417	1
High	P20839	Inosine-5'-monophosphate dehydrogenase 1 [OS=Homo sapiens]	23	8	66	7	IMPDH1	1.019	1	0.556	1	2.403	0.0958042	1.645	0.411455	1.488	1	1.833	0.305597	1.401	1	1.174	1
High	P21127-1	Cyclin-dependent kinase 11B [OS=Homo sapiens]	32	26	188	26	CDK11B	0.726	1	0.778	1	1.49	0.814078	0.535	0.0268841	2.019	0.043969	0.932	1	0.657	0.316742	0.815	1
High	P21266	glutathione S-transferase Mu 3 [OS=Homo sapiens]	32	6	17	6	GSTM3	1.02	1	1.329		1.414	1	1.768	1	0.816	1	0.767		0.73	1	2.422	1
High	P21281	V-type proton ATPase subunit B, brain isoform [OS=Homo sapiens]	41	14	116	14	ATP6V1B2	1.68	0.369307	0.779	1	1.126	1	1.484	0.574373	1.275	1	2.158	0.031164	1.138	1	1.303	1
High	P21283	V-type proton ATPase subunit C 1 [OS=Homo sapiens]	13	4	28	4	ATP6V1C1	2.093	1	0.977	1	1.365	1	1.651	0.769232	1.731	1	2.142	1	1.123	1	1.47	1
High	P21333	Filamin-A [OS=Homo sapiens]	63	114	1365	106	FLNA	0.698	0.26112	1.247	1	1.094	1	1.423	1	0.537	0.477648	0.56	0.0685068	0.903	1	1.576	1
High	P21675	transcription initiation factor TFIID subunit 1 [OS=Homo sapiens]	10	11	44	11	TAF1	1.493	1	6.103	0.727513	0.709	1	0.645	1	1.642	1	0.245	0.41543	0.452	1	1.428	1
High	P21741	Midkine [OS=Homo sapiens]	17	2	2	2	MDK	100		0.623		2.82		4.641	0.00477671	100		100		3.925	0.0178865	1.183	1
High	P21796	voltage-dependent anion-selective channel protein 1 [OS=Homo sapiens]	80	24	1249	23	VDAC1	0.996	1	0.973	1	1.2	1	1.184	1	1.009	1	1.023	1	1.081	1	1.095	1	Met-loss+Acetyl [N-Term]
High	P21912	Succinate dehydrogenase [ubiquinone] iron-sulfur subunit, mitochondrial [OS=Homo sapiens]	12	4	8	4	SDHB	1.639	1	1.378	1	9.877	0.422472	2.462	1	6.574	0.941099	1.19	1	1.717	1	1.434	1
High	P21964-1	Catechol O-methyltransferase [OS=Homo sapiens]	28	5	7	5	COMT	1.174	1	5.274	0.868979	1.453	1	0.831	1	2.051	1	0.223	0.178641	0.561	1	1.482	1
High	P22059	Oxysterol-binding protein 1 [OS=Homo sapiens]	4	2	4	2	OSBP	100		100		2.263		1.842	0.153822	100				1.27	1	1.45	1
High	P22061	protein-L-isoaspartate(D-aspartate) O-methyltransferase [OS=Homo sapiens]	56	10	105	10	PCMT1	0.629	1	1.047	1	2.718	0.144755	0.933	1	1.833	0.66411	0.601	0.801212	0.795	1	1.174	1
High	P22087	rRNA 2'-O-methyltransferase fibrillarin [OS=Homo sapiens]	66	26	631	26	FBL	0.588	0.235023	0.779	1	1.183	1	0.766	1	0.908	1	0.755	0.872125	0.74	1	1.035	1
High	P22102-1	trifunctional purine biosynthetic protein adenosine-3 [OS=Homo sapiens]	43	28	157	28	GART	0.352	0.0153262	0.766	1	2.651	0.0182857	0.684	1	1.364	1	0.46	0.0764504	0.7	1	0.976	1
High	P22234	multifunctional protein ADE2 [OS=Homo sapiens]	45	16	123	16	PAICS	0.834	1	1.815	1	3.107	0.197113	1.294	1	2.002	1	0.459	0.380197	0.894	1	1.448	1	Met-loss+Acetyl [N-Term]
High	P22314	Ubiquitin-like modifier-activating enzyme 1 [OS=Homo sapiens]	39	30	237	30	UBA1	1.049	1	1.999	1	4.735	0.0112885	1.232	0.874419	4.033	0.256447	0.525	0.179922	0.825	1	1.493	1
High	P22392-2	Isoform 3 of Nucleoside diphosphate kinase B [OS=Homo sapiens]	59	11	99	11	NME2	0.598	0.778852	0.94	1	2.106	0.23337	0.828	1	1.521	1	0.637	0.707129	0.741	1	1.117	1
High	P22415	Upstream stimulatory factor 1 [OS=Homo sapiens]	22	7	82	5	USF1	0.606	0.234582	1.188	1	1.097	1	0.577	0.490526	1.152	1	0.51	0.0481471	0.636	0.87235	0.907	1
High	P22492	Histone H1t [OS=Homo sapiens]	22	7	234	2	H1-6	1.024	1	0.838	1	1.086	1	2.078	0.0845368	0.535	0.212566	1.223	1	1.826	0.406462	1.138	1
High	P22626	heterogeneous nuclear ribonucleoproteins A2/B1 [OS=Homo sapiens]	75	38	2636	33	HNRNPA2B1	0.453	0.0487684	1.036	1	2.279	0.0299735	0.823	1	1.255	1	0.437	0.0534406	0.864	1	0.952	1
High	P22670	MHC class II regulatory factor RFX1 [OS=Homo sapiens]	22	12	103	11	RFX1	0.791	0.875259	1.201	1	1.392	0.868891	1.247	1	0.884	1	0.659	0.211841	0.953	1	1.308	1
High	P22695	Cytochrome b-c1 complex subunit 2, mitochondrial [OS=Homo sapiens]	54	20	260	20	UQCRC2	0.822	1	1.97	1	1.229	1	0.703	1	1.437	1	0.417	0.204885	0.86	1	0.817	1
High	P22830-1	Ferrochelatase, mitochondrial [OS=Homo sapiens]	7	2	4	2	FECH	0.805	1	1.888	0.827847	0.611	0.608966	0.422	0.0982891	1.167	1	0.427	0.0852282	0.534	0.413376	0.791	1
High	P23193	Transcription elongation factor A protein 1 [OS=Homo sapiens]	55	14	87	14	TCEA1	0.774	1	1.299	1	0.885	1	0.411	1	1.667	1	0.596	1	0.531	1	0.774	1
High	P23246-1	splicing factor, proline- and glutamine-rich [OS=Homo sapiens]	58	45	1297	44	SFPQ	0.648	1	0.729	1	1.335	1	0.512	0.409283	1.692	1	0.89	1	0.892	1	0.574	1
High	P23258	tubulin gamma-1 chain [OS=Homo sapiens]	38	10	60	10	TUBG1	1.018	1	1.758	1	2.331	0.20292	2.552	0.179015	0.929	1	0.579	1	1.571	1	1.625	1
High	P23284	peptidyl-prolyl cis-trans isomerase B [OS=Homo sapiens]	67	19	496	19	PPIB	1.156	1	1.107	1	0.956	1	1.309	0.7081	0.844	1	1.044	1	1.09	1	1.201	1
High	P23381	Tryptophan--tRNA ligase, cytoplasmic [OS=Homo sapiens]	11	3	10	3	WARS1	0.38	1	1.498	1	8.757	0.0611057	1.171	1	2.843	0.415727	0.254	0.594895	0.894	1	1.31	1
High	P23396-1	40S ribosomal protein S3 [OS=Homo sapiens]	84	27	557	27	LOC114109396; RPS3	3.205	0.00493969	0.542	0.566007	2.33	0.0314944	5.495	0.000577218	1.359	1	5.918	0.000314761	4.755	0.0030124	1.156	1
High	P23470	Receptor-type tyrosine-protein phosphatase gamma [OS=Homo sapiens]	2	2	3	2	PTPRG	0.01		0.01		100		0.066		1.294	1	0.646	1	0.153		0.43
High	P23511	Nuclear transcription factor Y subunit alpha [OS=Homo sapiens]	12	3	44	3	NFYA	0.48	0.225977	2.18	1	1.074	1	0.878	1	0.587	1	0.22	0.0108071	0.701	0.724496	1.252	1
High	P23526-1	Adenosylhomocysteinase [OS=Homo sapiens]	34	13	114	12	AHCY	0.584	0.731294	0.76	1	4.036	0.0273161	2.239	0.591628	1.053	1	0.769	1	1.456	1	1.537	1
High	P23528	Cofilin-1 [OS=Homo sapiens]	86	21	296	15	CFL1	0.286	0.126397	0.756	1	1.43	1	0.773	1	0.528	1	0.378	0.235198	0.861	1	0.898	1	Met-loss+Acetyl [N-Term]
High	P23588	eukaryotic translation initiation factor 4B [OS=Homo sapiens]	23	11	79	11	EIF4B	0.708	0.538816	1.441	1	0.769	1	0.36	0.0989314	1.514	1	0.492	0.127343	0.398	0.301082	0.904	1
High	P23769-1	Endothelial transcription factor GATA-2 [OS=Homo sapiens]	7	2	2	2	GATA2	0.803	0.88861	1.101	1	0.897	1	0.963	1	0.748	0.940462	0.729	0.571321	0.95	1	1.013	1
High	P23786	Carnitine O-palmitoyltransferase 2, mitochondrial [OS=Homo sapiens]	4	3	10	3	CPT2	0.506	1	1.082	1	0.986	1	0.8	1	0.624	1	0.468	1	0.769	1	1.04	1
High	P23921	Ribonucleoside-diphosphate reductase large subunit [OS=Homo sapiens]	3	2	7	2	RRM1	1.354	1	0.663	1	4.285	0.245529	2.397	1	2.421	1	2.042	1	1.246	1	1.924	1
High	P24311	Cytochrome c oxidase subunit 7B, mitochondrial [OS=Homo sapiens]	10	2	10	2	COX7B	0.514	0.728765	2.471	0.868979	2.609	0.959177	0.76	1	1.765	1	0.208	0.0188442	0.929	1	0.818	1
High	P24468	COUP transcription factor 2 [OS=Homo sapiens]	30	11	80	3	NR2F2	0.718	1	4.45	0.761727	0.647	1	0.55	1	0.844	1	0.161	0.120933	0.401	1	1.372	1
High	P24534	Elongation factor 1-beta [OS=Homo sapiens]	72	9	90	8	EEF1B2	0.857	1	2.353	0.849556	3.103	0.0912738	2.021	0.190837	1.316	1	0.364	0.102483	0.911	1	2.219	1
High	P24539	ATP synthase F(0) complex subunit B1, mitochondrial [OS=Homo sapiens]	27	7	30	7	ATP5PB	0.571	0.250101	0.64	0.802446	1.873	0.170258	1.172	1	0.911	1	0.891	1	1.202	1	0.975	1
High	P24666-1	Low molecular weight phosphotyrosine protein phosphatase [OS=Homo sapiens]	47	5	28	5	ACP1	0.432	0.875259	0.876	1	7.191	0.0781117	1.181	1	2.629	1	0.493	0.737373	0.786	1	1.503	1
High	P24752	Acetyl-CoA acetyltransferase, mitochondrial [OS=Homo sapiens]	26	7	36	7	ACAT1	2.413	0.47418	2.658	0.582742	2.886	0.657726	0.716	1	9.72	0.0479977	0.908	1	0.544	1	1.317	1
High	P24821	Tenascin [OS=Homo sapiens]	11	12	40	12	TNC	3.294	0.077862	1.442	1	1.163	1	1.465	1	2.614	0.400018	2.285	0.382043	1.055	1	1.39	1
High	P24928	DNA-directed RNA polymerase II subunit RPB1 [OS=Homo sapiens]	50	94	1157	94	POLR2A	1.057	1	0.794	1	1.036	1	0.766	1	1.43	1	1.331	1	0.687	0.723224	1.115	1	Acetyl [N-Term]
High	P24941-1	cyclin-dependent kinase 2 [OS=Homo sapiens]	24	6	39	4	CDK2	0.834	1	1.702	1	1.569	0.630149	1.64	0.46641	0.797	1	0.49	0.0636893	0.976	1	1.681	1
High	P25054-1	Adenomatous polyposis coli protein [OS=Homo sapiens]	2	4	4	4	APC	0.572	1	0.718	1	1.201	1	0.804	1	0.855	1	0.796	1	0.411	1	1.957	1
High	P25205	DNA replication licensing factor mcm3 [OS=Homo sapiens]	76	57	788	57	MCM3	0.339	0.0374153	0.782	1	1.45	1	0.524	0.461206	0.939	1	0.434	0.0597714	0.546	0.542701	0.959	1	Met-loss+Acetyl [N-Term]
High	P25208	nuclear transcription factor Y subunit beta [OS=Homo sapiens]	35	6	54	6	NFYB	0.5	0.872777	2.716	1	1.076	1	0.644	1	0.835	1	0.184	0.0593838	0.493	1	1.306	1
High	P25398	40S ribosomal protein S12 [OS=Homo sapiens]	83	14	242	14	RPS12	1.995	0.0630413	0.837	1	1.157	1	2.665	0.0376889	0.866	1	2.383	0.0105669	2.139	0.14931	1.246	1	Met-loss+Acetyl [N-Term]
High	P25440-1	Bromodomain-containing protein 2 [OS=Homo sapiens]	58	49	673	7	BRD2	0.967	1	1.129	1	0.549	0.0289333	1.037	1	0.512	0.0102468	0.856	0.951336	1.052	1	0.986	1	Acetyl [N-Term]
High	P25490	Transcriptional repressor protein YY1 [OS=Homo sapiens]	46	20	173	20	YY1	1.211	1	1.213	1	0.762	1	0.922	1	1.001	1	0.999	1	1.08	1	0.854	1
High	P25685	dnaJ homolog subfamily B member 1 [OS=Homo sapiens]	36	13	76	12	DNAJB1	0.629	0.324287	1.373	1	2.745	0.0215826	1.486	0.804237	1.162	1	0.458	0.048873	1.228	1	1.211	1
High	P25705-1	ATP synthase subunit alpha, mitochondrial [OS=Homo sapiens]	42	21	283	21	ATP5F1A; HEL-S-123m	1.244	1	1.032	1	6.972	0.00742645	1.685	0.901882	5.149	0.0340402	1.205	1	1.073	1	1.57	1
High	P25786-1	Proteasome subunit alpha type-1 [OS=Homo sapiens]	22	4	8	4	PSMA1	0.395	0.408437	0.557	1	2.574	0.456012	0.602	1	1.687	1	0.709	1	0.59	1	1.02	1
High	P25788-1	Proteasome subunit alpha type-3 [OS=Homo sapiens]	13	2	11	2	PSMA3	0.613	0.80272	0.905	1	1.994	0.277884	0.643	0.974968	1.9	0.305507	0.677	0.610823	0.521	0.490183	1.234	1	Met-loss+Acetyl [N-Term]
High	P25789	Proteasome subunit alpha type-4 [OS=Homo sapiens]	22	4	39	4	PSMA4	0.632	0.367184	1.081	1	3.307	0.0144694	1.05	1	1.989	0.648597	0.584	0.189278	0.696	1	1.509	1
High	P26038	Moesin [OS=Homo sapiens]	12	6	14	3	MSN	0.572	0.147166	0.793	1	1.891	0.0915165	0.929	1	1.165	1	0.721	0.971359	0.792	1	1.173	1
High	P26196	Probable ATP-dependent RNA helicase DDX6 [OS=Homo sapiens]	26	7	42	7	DDX6	2.114	0.0055866	1.35	1	1.187	1	1.88	0.021336	1.334	0.644014	1.566	0.0532386	1.471	0.799215	1.278	1
High	P26358-1	DNA (cytosine-5)-methyltransferase 1 [OS=Homo sapiens]	38	46	392	46	DNMT1	0.764	0.784956	0.909	1	0.982	1	2.516	0.0283303	0.298	0.00858441	0.84	0.853542	1.771	0.626341	1.42	1
High	P26367-1	paired box protein pax-6 [OS=Homo sapiens]	32	11	77	11	LOC101355240; Pax6; PAX6	0.757	0.784956	0.867	1	1.545	0.874881	1.028	1	1.138	1	0.872	0.847343	0.832	1	1.236	1	Acetyl [N-Term]
High	P26368	Splicing factor U2AF 65 kDa subunit [OS=Homo sapiens]	59	19	398	19	U2AF2	0.6	1	1.911	1	1.456	1	0.543	0.409283	1.607	0.491874	0.314	0.18233	0.542	0.885284	1.003	1	Met-loss+Acetyl [N-Term]
High	P26373-1	60S ribosomal protein L13 [OS=Homo sapiens]	53	17	253	17	RPL13	1.66	0.0314028	1.011	1	1.004	1	1.749	0.0154524	0.952	1	1.641	0.0085202	1.626	0.127717	1.076	1
High	P26440	Isovaleryl-CoA dehydrogenase, mitochondrial [OS=Homo sapiens]	5	2	6	2	IVD	0.01		0.01		100		2.421	0.517386	4.057		1.194		1.325	1	1.828	1
High	P26583	High mobility group protein B2 [OS=Homo sapiens]	46	15	200	12	HMGB2	0.947	1	0.946	1	2.022	0.138462	1.427	1	1.342	0.701522	1.001	1	1.16	1	1.23	1
High	P26599	Polypyrimidine tract-binding protein 1 [OS=Homo sapiens]	70	27	753	22	PTBP1	0.75	0.993197	0.881	1	1.81	0.179132	0.814	1	1.666	0.482653	0.851	1	0.963	1	0.846	1	Acetyl [N-Term]
High	P26639-1	Threonine--tRNA ligase, cytoplasmic [OS=Homo sapiens]	23	13	36	13	TARS1	0.592	1	1.664	1	1.47	1	0.848	1	1.026	1	0.356	0.725275	0.552	1	1.537	1
High	P26640	Valine--tRNA ligase [OS=Homo sapiens]	15	14	42	14	VARS1	3.123		1.81		8.803	0.159974	4.25	0.184215	6.468		1.726		1.956	0.953321	2.173	1	Met-loss+Acetyl [N-Term]
High	P26641	elongation factor 1-gamma [OS=Homo sapiens]	37	17	126	17	EEF1G	1.27	1	3.57	0.506337	4.641	0.0200851	2.531	0.0895165	2.328	1	0.356	0.107197	1.645	1	1.538	1	Met-loss+Acetyl [N-Term]
High	P27105	erythrocyte band 7 integral membrane protein [OS=Homo sapiens]	21	3	5	3	STOM	1.324	1	1.385	1	0.584		0.501		1.542	1	0.956	1	0.372	1	1.349
High	P27144	Adenylate kinase 4, mitochondrial [OS=Homo sapiens]	9	2	7	2	AK4	0.01				100		5.585	0.0527334	0.793		0.01		2.957	0.333715	1.889	1
High	P27348	14-3-3 protein theta [OS=Homo sapiens]	63	13	168	8	YWHAQ	1.15	1	1.711	1	1.265	1	0.764	1	1.906	1	0.672	0.740445	0.448	1	1.706	1
High	P27448-5	MAP/microtubule affinity-regulating kinase 3 [OS=Homo sapiens]	9	5	8	3	MARK3	1.355	1	2.004	1	1.121	1	0.929		1.634		0.676	1	0.96		0.968	1
High	P27540	Aryl hydrocarbon receptor nuclear translocator [OS=Homo sapiens]	13	5	8	5	ARNT	0.663	0.538195	1.836	1	1.107	1	0.507	0.273725	1.449	1	0.361	0.0312441	0.748	1	0.678	1
High	P27635	60S ribosomal protein L10 [OS=Homo sapiens]	55	14	337	14	LOC100768740; LOC101344695; LOC105294701; LOC112632580; Rpl10; RPL10	3.545	0.0861784	1.519	1	1.021	1	1.911	0.514756	1.895	1	2.333	0.406765	1.396	1	1.368	1
High	P27694	Replication protein A 70 kDa DNA-binding subunit [OS=Homo sapiens]	61	32	503	32	RPA1	2.388	0.366739	1.175	1	1.144	1	1.786	0.826433	1.53	1	2.031	1	1.183	1	1.51	1	Met-loss [N-Term]; Acetyl [N-Term]
High	P27695	DNA-(apurinic or apyrimidinic site) lyase [OS=Homo sapiens]	59	19	178	19	APEX1	0.929	1	1.434	1	1.418	1	0.856	1	1.539	1	0.648	0.346962	0.848	1	1.009	1
High	P27708	CAD protein [OS=Homo sapiens]	26	40	184	40	CAD	1.428	0.68806	1.572	1	2.241	0.0202131	2.943	0.00412315	1.088	1	0.908	1	1.647	0.304976	1.787	1	Met-loss+Acetyl [N-Term]
High	P27797	Calreticulin [OS=Homo sapiens]	47	13	79	13	CALR	0.828	1	0.822	1	2.672	0.432157	1.352	1	1.638	1	1.008	1	0.983	1	1.374	1
High	P27816-1	Microtubule-associated protein 4 [OS=Homo sapiens]	17	12	51	12	MAP4	0.547	1	1.366	1	1.513	1	0.544	0.512862	1.521	1	0.4	0.343674	0.665	1	0.818	1	Met-loss+Acetyl [N-Term]
High	P27824	Calnexin [OS=Homo sapiens]	28	15	123	15	CANX	1.518	1	1.308	1	4.91	0.0703971	1.866	0.636995	3.994	0.741524	1.161	1	1.102	1	1.694	1
High	P28066-1	Proteasome subunit alpha type-5 [OS=Homo sapiens]	30	5	13	5	LOC101347799; LOC111143461; Psma5; PSMA5	0.65	1	1.622	1	2.256	0.458867	0.939	1	1.562	1	0.401	0.73427	0.626	1	1.499	1
High	P28070	Proteasome subunit beta type-4 [OS=Homo sapiens]	17	3	8	3	PSMB4	0.543	0.464823	0.9	1	2.017	0.297299	0.541	1	2.023	1	0.603	0.881889	0.564	1	0.96	1
High	P28072	Proteasome subunit beta type-6 [OS=Homo sapiens]	9	2	7	2	PSMB6	0.451	1	0.907	1	1.647	1	0.678	0.742263	1.095	1	0.497	0.95375	0.685	1	0.99	1
High	P28288	ATP-binding cassette sub-family D member 3 [OS=Homo sapiens]	28	15	103	15	ABCD3	1.032	1	0.927	1	0.98	1	0.549	0.630814	1.844	1	1.112	1	0.758	1	0.723	1
High	P28289	Tropomodulin-1 [OS=Homo sapiens]	28	6	34	5	TMOD1	0.804	1	0.77	1	1.802	1	1.85	1	0.783	1	1.044	1	1.675	1	1.104	1
High	P28290	Sperm-specific antigen 2 [OS=Homo sapiens]	19	17	43	17	ITPRID2	0.444	0.0765531	0.991	1	1.432	1	0.774	0.882056	0.821	1	0.448	0.174683	0.704	1	1.1	1
High	P28331-1	NADH-ubiquinone oxidoreductase 75 kDa subunit, mitochondrial [OS=Homo sapiens]	71	39	631	39	NDUFS1	0.445	0.258784	2.073	1	2.326	0.766001	0.589	0.968584	1.759	1	0.215	0.0233037	0.538	1	1.094	1
High	P28340	DNA polymerase delta catalytic subunit [OS=Homo sapiens]	9	8	24	7	POLD1	2.098	0.854749	1.252	1	1.585	0.673277	1.799	0.443541	1.848	1	1.676	0.640131	1.265	1	1.422	1
High	P28347	Transcriptional enhancer factor TEF-1 [OS=Homo sapiens]	22	8	37	8	TEAD1	0.535	0.0296703	0.678	1	1.34	0.447049	0.756	0.753283	0.949	1	0.789	0.507896	0.966	1	0.783	1	Acetyl [N-Term]
High	P28370-1	Probable global transcription activator SNF2L1 [OS=Homo sapiens]	32	38	482	19	SMARCA1	0.689	1	0.48	1	1.382	0.76807	0.379	0.911322	2.512	0.647521	1.436	1	0.417	1	0.908	1
High	P28482	mitogen-activated protein kinase 1 [OS=Homo sapiens]	27	8	37	4	MAPK1	1.055	1	0.959	1	3.118	0.280526	1.319	1	2.493	0.954028	1.1	1	0.869	1	1.518	1	Met-loss+Acetyl [N-Term]
High	P28676	Grancalcin [OS=Homo sapiens]	32	5	29	5	GCA	16.849	0.00025726	0.989	1	1.576	0.303221	61.459		0.432		17.032	0.000247622	65.982		0.931	1
High	P28715-1	DNA repair protein complementing XP-G cells [OS=Homo sapiens]	2	2	7	2	ERCC5	7.624		0.721	1	1.32	1	2.099		4.793		10.571		1.546		1.358	1
High	P28799	Granulins [OS=Homo sapiens]	25	9	43	9	GRN	1.649	1	1.363	1	0.624	1	0.609	1	1.689	1	1.21	1	0.666	1	0.914	1
High	P28838	cytosol aminopeptidase [OS=Homo sapiens]	13	5	13	5	LAP3	0.943	1	1.341	1	1.953	0.134091	2.612	0.0408516	0.705	1	0.703	0.596513	1.546	1	1.689	1
High	P29083	General transcription factor IIE subunit 1 [OS=Homo sapiens]	12	3	14	3	GTF2E1	1.636		1.434	1	0.662	1	1.075	1	1.008		1.141		0.554	1	1.941	1	Met-loss+Acetyl [N-Term]
High	P29084	transcription initiation factor iie subunit beta [OS=Homo sapiens]	7	2	5	2	GTF2E2	2.228	0.271339	0.613	0.821206	1.494	0.447049	3.064	0.0118476	1.086	1	3.637	0.00627051	2.456	0.0921638	1.248	1
High	P29144	Tripeptidyl-peptidase 2 [OS=Homo sapiens]	10	8	21	8	TPP2	0.432	0.0987036	0.795	1	8.268	0.0121485	0.755	1	4.726	0.323549	0.543	0.1895	0.641	1	1.178	1
High	P29372	DNA-3-methyladenine glycosylase [OS=Homo sapiens]	39	7	56	7	MPG	0.491	0.202402	1.366	1	1.436	0.903204	0.776	1	0.908	1	0.359	0.014945	0.801	1	0.969	1
High	P29374-1	AT-rich interactive domain-containing protein 4A [OS=Homo sapiens]	8	8	16	7	ARID4A	0.162	0.295735	0.553	1	1.946	0.953522	0.189	0.508283	1.665	1	0.292	0.756543	0.295	0.960326	0.64	1
High	P29375-1	Lysine-specific demethylase 5A [OS=Homo sapiens]	16	16	57	15	KDM5A	0.475	0.207126	1.604	1	0.569	0.466864	0.417	0.0796595	0.647	1	0.296	0.0167849	0.49	0.31909	0.852	1	Met-loss+Acetyl [N-Term]
High	P29401	Transketolase [OS=Homo sapiens]	23	9	47	9	TKT	0.207	0.00457061	0.709	1	3.583	0.0110797	0.473	0.167831	1.566	0.488396	0.292	0.0222992	0.529	0.413376	0.895	1
High	P29558-1	RNA-binding motif, single-stranded-interacting protein 1 [OS=Homo sapiens]	28	5	82	5	RBMS1	0.909	1	1.094	1	1.277	0.880021	0.843	1	1.376	1	0.831	1	0.945	1	0.892	1
High	P29590	Protein PML [OS=Homo sapiens]	22	14	86	14	PML	2.866	1	2.076	1	1.451	1	1.043	1	3.986	1	1.381	1	1.116	1	0.934	1
High	P29597	Non-receptor tyrosine-protein kinase TYK2 [OS=Homo sapiens]	2	2	4	2	TYK2	0.414	0.0320195	0.511	0.877116	0.159	0.00061705	0.045	1.28355e-05	1.444	1	0.81	0.868371	0.9	1	0.051	1.40232e-05
High	P29692	Elongation factor 1-delta [OS=Homo sapiens]	67	13	114	12	EEF1D	0.74	1	1.324	1	2.793	1	1.822	1	1.135	1	0.559	1	0.934	1	1.952	1	Met-loss+Acetyl [N-Term]
High	P29966	Myristoylated alanine-rich C-kinase substrate [OS=Homo sapiens]	51	12	99	12	MARCKS	0.166	0.00727164	0.521	1	4.353	0.0413276	0.554	0.57097	1.304	1	0.319	0.0330583	0.57	0.893343	0.973	1
High	P29992	guanine nucleotide-binding protein subunit alpha-11 [OS=Homo sapiens]	22	5	19	2	GNA11	0.421	0.0305293	0.647	1	1.976	0.265675	0.609	0.39923	1.367	1	0.651	0.188	0.641	0.840184	0.949	1
High	P30040-1	Endoplasmic reticulum resident protein 29 [OS=Homo sapiens]	14	3	10	3	ERP29; HEL-S-107	0.854	1	2.286	1	1.208	1	0.586	1	1.76	1	0.373	0.310284	0.483	1	1.213	1
High	P30041	Peroxiredoxin-6 [OS=Homo sapiens]	61	12	123	12	PRDX6	0.345	0.520284	1.027	1	6.031	0.0979528	1.184	1	1.759	1	0.336	0.0970883	0.712	1	1.662	1	Met-loss [N-Term]
High	P30042-1	ES1 protein homolog, mitochondrial [OS=Homo sapiens]	13	2	6	2	GATD3	100		100		3.421	0.0653138	0.745	1	100				0.543	0.837946	1.373	1
High	P30044-1	Peroxiredoxin-5, mitochondrial [OS=Homo sapiens]	26	4	18	4	PRDX5	1.005	1	1.598	1	5.854	0.0195661	1.967	0.593129	2.991	0.720281	0.629	0.924275	1.192	1	1.65	1
High	P30046	D-dopachrome decarboxylase [OS=Homo sapiens]	18	2	4	2	DDT	0.499	0.308765	1.411	1	1.13	1	0.344	0.336508	1.638	1	0.354	0.0679199	0.343	0.716949	1.004	1	Met-loss [N-Term]
High	P30048	Thioredoxin-dependent peroxide reductase, mitochondrial [OS=Homo sapiens]	40	7	123	7	PRDX3	1.698	1	1.563	1	7.61	0.0149868	4.453	0.0389606	2.902	0.785249	1.086	1	1.559	1	2.856	1
High	P30049	ATP synthase subunit delta, mitochondrial [OS=Homo sapiens]	14	2	25	2	ATP5F1D	1.027	1	0.825	1	2.86	0.157117	1.433	1	2.049	0.894166	1.244	1	1.011	1	1.417	1
High	P30050-1	60S ribosomal protein L12 [OS=Homo sapiens]	76	13	279	13	LOC105608827; LOC111146158; LOC114110327; Rpl12; RPL12	1.525	0.505882	0.869	1	1.269	0.976163	1.706	0.0467588	1.134	1	1.754	0.195906	1.73	0.175912	0.986	1
High	P30084	Enoyl-CoA hydratase, mitochondrial [OS=Homo sapiens]	19	4	11	4	ECHS1	2.091	0.39162	3.825	0.369178	3.5	0.0809405	2.894	0.243828	2.529	0.256447	0.547	0.83101	1.449	1	1.998	1
High	P30085-1	UMP-CMP kinase [OS=Homo sapiens]	31	5	10	5	CMPK1	0.292	1	0.071	0.761727	21.105	0.0887026	1.319	1	4.668	1	4.104	0.771865	0.564	1	2.341	1
High	P30086	phosphatidylethanolamine-binding protein 1 [OS=Homo sapiens]	66	8	40	8	PEBP1	0.557	0.319478	1.37	1	1.411	1	0.253	0.0445438	3.108	0.344839	0.406	0.0923403	0.402	0.381691	0.63	1
High	P30101	Protein disulfide-isomerase A3 [OS=Homo sapiens]	40	15	145	15	PDIA3	1.378	1	1.693	1	1.45	0.943869	1.283	1	1.557	1	0.814	0.811557	0.901	1	1.424	1
High	P30153	serine/threonine-protein phosphatase 2A 65 kDa regulatory subunit A alpha isoform [OS=Homo sapiens]	50	23	329	20	PPP2R1A	0.754	1	1.543	1	1.422	1	0.793	1	1.352	1	0.489	0.713463	0.7	1	1.134	1	Met-loss+Acetyl [N-Term]
High	P30154	Serine/threonine-protein phosphatase 2A 65 kDa regulatory subunit A beta isoform [OS=Homo sapiens]	14	5	35	2	PPP2R1B	0.691	0.825474	2.341	0.827847	0.712	1	0.574	0.320798	0.857	1	0.295	0.0191266	0.611	0.482077	0.94	1
High	P30260	cell division cycle protein 27 homolog [OS=Homo sapiens]	29	16	124	16	CDC27	0.32	0.0127451	1.646	1	1.464	1	0.741	0.64498	0.632	1	0.194	0.00156536	0.59	0.280479	1.256	1
High	P30405	Peptidyl-prolyl cis-trans isomerase F, mitochondrial [OS=Homo sapiens]	43	7	67	6	PPIF	1.481	0.585555	1.217	1	1.873	0.159891	1.257	1	2.208	0.0571744	1.217	1	1.143	1	1.099	1
High	P30414	NK-tumor recognition protein [OS=Homo sapiens]	11	11	33	11	NKTR	1.765	0.778852	0.921	1	1.703	1	0.575	1	5.225	0.13132	1.916	0.868217	0.839	1	0.686	1
High	P30419	glycylpeptide N-tetradecanoyltransferase 1 [OS=Homo sapiens]	11	4	25	4	NMT1	0.719	0.826364	1.61	1	2.145	0.134734	1.103	1	1.398	1	0.447	0.592137	1.017	1	1.085	1
High	P30520	adenylosuccinate synthetase isozyme 2 [OS=Homo sapiens]	11	3	10	3	ADSS2	0.94	1	1.126	1	8.482	0.0395151	2.599	0.608311	3.068	0.538813	0.835	1	0.802	1	3.239	1
High	P30626-1	Sorcin [OS=Homo sapiens]	58	9	147	9	SRI	57.363	4.66956e-05	0.823	1	1.43	1	27.847	0.000283608	2.945	0.267934	69.726	6.82717e-05	29.574	0.000318201	0.942	1
High	P30837	Aldehyde dehydrogenase X, mitochondrial [OS=Homo sapiens]	9	3	6	3	ALDH1B1	1.432		0.79	1	11.506	0.0184839	1.856	0.796129	8.88		1.814		0.783	1	2.37	1
High	P30876	DNA-directed RNA polymerase II subunit RPB2 [OS=Homo sapiens]	53	55	751	54	POLR2B	0.884	1	1.168	1	0.846	1	0.723	1	1.034	1	0.756	1	0.835	1	0.866	1	Acetyl [N-Term]
High	P31040	Succinate dehydrogenase [ubiquinone] flavoprotein subunit, mitochondrial [OS=Homo sapiens]	30	11	40	11	SDHA	1.112	1	1.17	1	1.126	1	0.779	0.831564	1.608	0.880598	0.95	1	0.824	1	0.945	1
High	P31150	Rab GDP dissociation inhibitor alpha [OS=Homo sapiens]	13	3	4	3	GDI1	1.319		100		1.186		1.261	1	1.241		0.01		0.71	1	1.776	1
High	P31153	S-adenosylmethionine synthase isoform type-2 [OS=Homo sapiens]	8	2	3	2	MAT2A			0.01		100		2.956	0.0183475	100		100		1.34	1	2.206	0.667607
High	P31260	Homeobox protein Hox-A10 [OS=Homo sapiens]	14	5	13	4	HOXA10	0.746	1	1.774	1	1.006	1	0.46	0.131219	1.631	1	0.421	0.0871349	0.651	1	0.707	1
High	P31270	Homeobox protein Hox-A11 [OS=Homo sapiens]	19	3	9	2	HOXA11	0.406	0.366571	0.803	1	0.01		0.01		1.313	1	0.505	0.412719	0.257		0.01
High	P31323	cAMP-dependent protein kinase type II-beta regulatory subunit [OS=Homo sapiens]	19	5	18	2	PRKAR2B	0.349	0.310883	0.79	1	2.155	0.967253	0.396	0.638085	1.899	1	0.442	0.475234	0.355		1.117
High	P31483	nucleolysin TIA-1 isoform p40 [OS=Homo sapiens]	46	12	150	9	TIA1	0.453	1	2.911	1	1.181	1	0.219	0.145195	2.447	0.718136	0.156	0.108242	0.244	0.452707	0.897	1
High	P31689-1	DnaJ homolog subfamily A member 1 [OS=Homo sapiens]	56	20	177	20	Dnaja1; DNAJA1; LOC109263810; LOC111146318; LOC112645844; LOC112809310	2.025	0.0831403	1.672	0.827847	1.357	0.967253	2.75	0.00440802	0.999	1	1.212	1	2.047	0.0839706	1.343	1	Met-loss [N-Term]
High	P31930	Cytochrome b-c1 complex subunit 1, mitochondrial [OS=Homo sapiens]	59	24	409	23	UQCRC1	0.739	0.572628	1.234	1	2.326	0.214883	0.652	1	2.639	0.984427	0.599	0.388306	0.749	1	0.87	1
High	P31939	bifunctional purine biosynthesis protein purH [OS=Homo sapiens]	44	19	89	19	ATIC	0.953	1	2.04	1	5.825	0.0129712	2.49	0.121446	2.23	1	0.467	0.309889	1.237	1	2.013	1
High	P31942	Heterogeneous nuclear ribonucleoprotein H3 [OS=Homo sapiens]	71	16	689	2	HNRNPH3	0.639	0.652075	1.227	1	1.849	0.345641	0.74	1	1.597	1	0.521	0.149299	0.72	1	1.028	1	Acetyl [N-Term]
High	P31943	Heterogeneous nuclear ribonucleoprotein H [OS=Homo sapiens]	65	24	2052	12	HNRNPH1	0.754	0.342091	1.412	1	1.294	0.71884	0.675	0.255511	1.445	0.785249	0.534	0.0193579	0.734	0.581252	0.92	1	Met-loss [N-Term]; Met-loss+Acetyl [N-Term]; Acetyl [N-Term]
High	P31946	14-3-3 protein beta/alpha [OS=Homo sapiens]	65	15	218	9	YWHAB	0.459	0.225357	1.104	1	1.713	1	0.585	0.467256	1.343	1	0.415	0.0350665	0.4	0.415494	1.463	1
High	P31948	stress-induced-phosphoprotein 1 [OS=Homo sapiens]	49	25	144	25	STIP1	0.789	1	1.705	1	2.386	0.433671	1.202	1	1.566	1	0.463	0.173582	0.766	1	1.57	1	Acetyl [N-Term]
High	P31949	protein S100-A11 [OS=Homo sapiens]	56	7	76	7	S100A11	1.64	1	1.609	1	0.906	1	1.559	1	0.953	1	1.019	1	0.856	1	1.822	1
High	P32119	Peroxiredoxin-2 [OS=Homo sapiens]	47	8	62	7	PRDX2	0.421	0.4515	0.614	1	5.519	0.0318251	1.101	1	2.108	0.920573	0.685	1	0.754	1	1.46	1
High	P32121	Beta-arrestin-2 [OS=Homo sapiens]	14	5	60	5	ARRB2	1.169	1	1.494	1	1.964	0.0967513	1.3	1	1.767	0.780498	0.783	1	1.175	1	1.106	1
High	P32189-1	Isoform 1 of Glycerol kinase [OS=Homo sapiens]	37	16	112	16	GK	0.925	1	0.494	1	2.219	0.818912	0.606	1	3.387	0.488396	1.871	1	0.722	1	0.84	1
High	P32519-1	ETS-related transcription factor Elf-1 [OS=Homo sapiens]	11	4	9	4	ELF1	0.859	1	5.762	0.0491037	0.963	1	0.536	0.688902	1.544	1	0.149	0.00291838	0.566	1	0.947	1
High	P32780	General transcription factor IIH subunit 1 [OS=Homo sapiens]	12	4	19	4	GTF2H1	2.074	1	1.585	1	0.907	1	1.089	1	1.727	1	1.308	1	0.986	1	1.104	1	Met-loss+Acetyl [N-Term]
High	P32969	60S ribosomal protein L9 [OS=Homo sapiens]	69	11	266	11	RPL9; RPL9P7; RPL9P8; RPL9P9	2.038	0.0820638	1.321	1	1.193	1	1.531	0.514788	1.588	1	1.543	0.295147	1.218	1	1.258	1
High	P33121	Long-chain-fatty-acid--CoA ligase 1 [OS=Homo sapiens]	5	2	5	2	ACSL1	1.57		5.999		1.303		100		0.01		0.262		100		5.493	1
High	P33176	Kinesin-1 heavy chain [OS=Homo sapiens]	43	31	154	26	KIF5B	1.612	1	1.267	1	2.055	1	2.971	0.356692	1.115	1	1.272	1	1.979	1	1.502	1	Met-loss+Acetyl [N-Term]
High	P33240	cleavage stimulation factor subunit 2 [OS=Homo sapiens]	41	16	233	10	CSTF2	0.426	0.00978049	0.851	1	1.362	1	0.466	0.036481	1.245	1	0.501	0.014945	0.559	0.394786	0.834	1	Met-loss+Acetyl [N-Term]
High	P33316-3	Deoxyuridine 5'-triphosphate nucleotidohydrolase, mitochondrial [OS=Homo sapiens]	19	4	28	4	DUT	0.562	0.920896	0.808	1	3.335	0.0592056	0.567	1	3.305	0.162539	0.695	1	0.47	0.750192	1.205	1
High	P33991	DNA replication licensing factor MCM4 [OS=Homo sapiens]	61	46	558	46	MCM4	0.332	0.077862	0.668	1	1.372	1	0.275	0.0807978	1.659	1	0.498	0.101551	0.414	0.385359	0.663	1	Met-loss+Acetyl [N-Term]
High	P33992	DNA replication licensing factor mcm5 [OS=Homo sapiens]	71	46	513	46	MCM5	0.202	0.00719734	1.098	1	1.233	1	0.274	0.0693409	0.911	1	0.184	0.0257793	0.402	0.248818	0.682	1	Met-loss+Acetyl [N-Term]
High	P33993-1	DNA replication licensing factor MCM7 [OS=Homo sapiens]	60	40	592	40	MCM7	0.392	0.077862	0.978	1	0.837	1	0.28	0.0640371	1.174	1	0.401	0.0636893	0.424	0.284867	0.659	1
High	P34741	syndecan-2 [OS=Homo sapiens]	12	3	7	3	SDC2	0.169	0.01676	0.53	1	1.208	1	0.427	0.241801	0.478	0.988897	0.319	0.0358303	0.927	1	0.461	1
High	P34897-1	Serine hydroxymethyltransferase, mitochondrial [OS=Homo sapiens]	41	17	167	17	HEL-S-51e; SHMT2	1.827	0.71095	1.437	1	3.773	0.0163342	2.122	0.312857	3.249	0.069963	1.271	1	1.324	1	1.603	1
High	P34932	Heat shock 70 kDa protein 4 [OS=Homo sapiens]	34	21	82	19	HSPA4	1.11	1	0.691	1	1.244	1	1.597	0.589007	0.865	1	1.606	0.262802	1.5	1	1.064	1
High	P35221	Catenin alpha-1 [OS=Homo sapiens]	67	42	417	33	CTNNA1	0.677	0.564564	0.726	1	1.273	1	0.738	0.793278	1.166	1	0.932	1	0.649	1	1.138	1	Met-loss+Acetyl [N-Term]
High	P35222	Catenin beta-1 [OS=Homo sapiens]	47	27	281	23	CTNNB1	0.864	1	0.697	1	1.514	1	1.26	1	1.038	1	1.239	1	0.873	1	1.443	1	Met-loss+Acetyl [N-Term]
High	P35226	Polycomb complex protein BMI-1 [OS=Homo sapiens]	31	8	94	7	BMI1	0.777	0.904738	0.9	1	0.85	1	0.807	0.920707	0.818	1	0.863	0.951593	0.753	0.628546	1.072	1
High	P35232	Prohibitin [OS=Homo sapiens]	59	17	261	17	PHB1	1.026	1	0.944	1	2.668	0.0721067	0.28	0.0207644	9.78	0.00243566	1.087	1	0.283	0.0427047	0.988	1
High	P35240-1	merlin [OS=Homo sapiens]	13	7	17	7	NF2	0.403	0.0055866	0.88	1	1.016	1	0.642	0.16944	0.637	1	0.458	0.0349739	1.344	1	0.478	0.566864
High	P35241-1	radixin [OS=Homo sapiens]	10	5	19	2	RDX	1.146	1	1	1	0.073	0.00061705	0.1	0.000439349	0.843	1	1.147	1	1.053	1	0.095	0.000961339
High	P35244	Replication protein A 14 kDa subunit [OS=Homo sapiens]	72	6	110	6	RPA3	1.418	0.920591	1.306	1	1.335	1	1.864	0.789373	1.016	1	1.086	1	1.132	1	1.646	1	Met-loss+Acetyl [N-Term]; Acetyl [N-Term]
High	P35249	replication factor C subunit 4 [OS=Homo sapiens]	66	24	360	24	RFC4	1.383	1	0.864	1	1.227	1	1.273	1	1.333	1	1.601	1	1.074	1	1.185	1
High	P35250-1	Replication factor C subunit 2 [OS=Homo sapiens]	60	20	213	20	RFC2	1.112	1	1.364	1	1.129	1	1.083	1	1.159	1	0.815	0.721645	0.875	1	1.238	1	Acetyl [N-Term]
High	P35251-1	Replication factor C subunit 1 [OS=Homo sapiens]	40	36	261	36	RFC1	1.453	0.133251	1.242	1	1.334	0.432428	2.309	0.00362812	0.84	1	1.17	1	1.724	0.132955	1.339	1
High	P35268	60S ribosomal protein L22 [OS=Homo sapiens]	58	7	146	7	RPL22	1.736	0.00363688	1.036	1	1.141	1	1.935	0.00618279	1.024	1	1.675	0.00465695	1.578	0.155672	1.226	1
High	P35269	General transcription factor iif subunit 1 [OS=Homo sapiens]	34	16	85	16	GTF2F1	6.083	0.000526964	0.983	1	0.458	0.085188	3.04	0.0237658	0.917	1	6.188	0.000691562	3.211	0.0665563	0.947	1	Met-loss+Acetyl [N-Term]
High	P35453	Homeobox protein Hox-D13 [OS=Homo sapiens]	31	6	50	6	HOXD13	0.676	0.0728127	1.372	1	0.571	0.106722	0.634	0.199435	0.609	0.0999475	0.493	0.00976367	0.687	0.538961	0.922	1
High	P35527	Keratin, type I cytoskeletal 9 [OS=Homo sapiens]	74	35	356	34	KRT9	1.713	1	0.474	1	1.421	1	1.419	1	1.715	1	3.612	1	0.994	1	1.428	1
High	P35579-1	Myosin-9 [OS=Homo sapiens]	50	99	644	80	MYH9	1.465	1	1.312	1	2.071	0.681037	2.325	0.471631	1.305	1	1.117	1	1.329	1	1.749	1
High	P35580	Myosin-10 [OS=Homo sapiens]	52	107	947	90	MYH10	1.19	1	1.08	1	1.674	0.735446	1.189	1	1.674	1	1.101	1	1.015	1	1.171	1
High	P35606	Coatomer subunit beta' [OS=Homo sapiens]	22	14	75	14	COPB2	15.939	4.66956e-05	9.571	0.00091829	0.892	1	9.412	0.000151482	1.51	1	1.665	0.322416	1.055	1	8.924	0.000961339
High	P35610	sterol O-acyltransferase 1 [OS=Homo sapiens]	13	5	54	5	SOAT1	1.102	1	1.795	1	1.162	1	0.798	1	1.606	1	0.614	0.850347	0.651	1	1.225	1
High	P35611-1	Alpha-adducin [OS=Homo sapiens]	43	24	211	23	ADD1	0.58	0.134993	1.669	1	0.955	1	0.509	0.223664	1.088	1	0.347	0.00835146	0.556	0.509929	0.915	1
High	P35612-1	Beta-adducin [OS=Homo sapiens]	26	15	59	14	ADD2	0.137	0.037109	1.053	1	2.574	0.825091	0.243	0.101991	1.455	1	0.131	0.030778	0.291	0.429907	0.836	1
High	P35613	Basigin [OS=Homo sapiens]	35	11	188	11	BSG	1.501	1	0.962	1	1.277	1	0.685	1	2.8	0.449578	1.56	1	0.677	1	1.012	1
High	P35625	Metalloproteinase inhibitor 3 [OS=Homo sapiens]	20	4	14	4	TIMP3	1.53	1	1.171	1	4.747	0.0743252	4.532	0.0697958	1.602	1	1.306	1	3.145	0.328251	1.441	1
High	P35637-1	RNA-binding protein FUS [OS=Homo sapiens]	27	15	511	13	FUS	0.416	0.0881133	0.951	1	2.215	0.195261	0.435	0.103588	2.12	0.377702	0.437	0.0635019	0.619	0.87235	0.702	1
High	P35658-1	Nuclear pore complex protein Nup214 [OS=Homo sapiens]	34	52	678	52	NUP214	0.43	0.0110439	0.73	1	1.13	1	0.792	0.538856	0.613	0.461825	0.588	0.0831473	0.872	1	0.908	1	Met-loss+Acetyl [N-Term]
High	P35659-1	Protein DEK [OS=Homo sapiens]	46	28	582	28	DEK	0.922	1	1.267	1	0.688	0.303163	0.481	0.0225954	1.317	1	0.727	0.282413	0.561	0.169627	0.857	1	Met-loss+Acetyl [N-Term]
High	P35908	Keratin, type II cytoskeletal 2 epidermal [OS=Homo sapiens]	55	34	287	25	KRT2	0.373	1	0.349	1	2.889	0.751602	1.741	1	0.619	1	1.07	1	1.969	1	0.885	1
High	P35998	26S proteasome regulatory subunit 7 [OS=Homo sapiens]	45	17	67	17	PSMC2	12.419	0.546452	14.394	1	0.099	1	4.328	1	0.283	1	0.863	1	2.99	1	1.447	1	Met-loss [N-Term]
High	P36404	ADP-ribosylation factor-like protein 2 [OS=Homo sapiens]	11	2	2	2	ARL2					100		100						100		2.734
High	P36507	Dual specificity mitogen-activated protein kinase kinase 2 [OS=Homo sapiens]	8	3	5	3	MAP2K2	0.493	1	100		9.708	0.119884	100		0.01		0.01		100		1.203	1
High	P36542-1	ATP synthase subunit gamma, mitochondrial [OS=Homo sapiens]	35	11	51	11	ATP5F1C	1.477	1	0.873	1	2.844	0.250897	1.58	1	2.658	0.527986	1.692	1	1.015	1	1.557	1
High	P36543	V-type proton ATPase subunit E 1 [OS=Homo sapiens]	41	7	40	7	ATP6V1E1	1.828	1	0.44	1	2.142	1	2.616	0.577137	1.497	1	4.152	0.359382	2.321	0.946794	1.127	1	Met-loss+Acetyl [N-Term]
High	P36551	Oxygen-dependent coproporphyrinogen-III oxidase, mitochondrial [OS=Homo sapiens]	18	7	29	7	CPOX	3.957	0.233751	1.468	1	3.626	0.265238	4.19	0.164457	3.425	0.641876	2.695	0.319944	2.572	1	1.629	1
High	P36578	60S ribosomal protein L4 [OS=Homo sapiens]	59	30	592	30	RPL4	1.632	0.015856	0.775	1	1.207	1	1.774	0.0169279	1.11	1	2.105	0.00205312	1.636	0.0753692	1.085	1	Met-loss+Acetyl [N-Term]
High	P36776	Lon protease homolog, mitochondrial [OS=Homo sapiens]	47	32	271	32	LONP1	0.89	1	1.134	1	0.859	1	0.833	1	0.918	1	0.785	1	0.872	1	0.955	1
High	P36873-1	serine/threonine-protein phosphatase PP1-gamma catalytic subunit [OS=Homo sapiens]	65	20	457	5	PPP1CC	1.354	1	1.444	1	0.57	0.197113	0.692	1	1.116	1	0.937	1	0.794	1	0.871	1	Met-loss+Acetyl [N-Term]
High	P36915-1	Guanine nucleotide-binding protein-like 1 [OS=Homo sapiens]	9	4	7	2	GNL1	100		1.241	1	1.41	1	3.204	0.106954	100		100		1.821	1	1.759	1
High	P36954	DNA-directed RNA polymerase II subunit RPB9 [OS=Homo sapiens]	78	7	108	7	POLR2I	0.769	1	1.597	1	0.6	1	0.495	1	0.931	1	0.482	1	0.507	1	0.977	1	Acetyl [N-Term]
High	P36957	Dihydrolipoyllysine-residue succinyltransferase component of 2-oxoglutarate dehydrogenase complex, mitochondrial [OS=Homo sapiens]	23	7	29	7	DLST	1.071	1	0.81	1	5.03	0.00581265	2.712	0.0449105	1.986	0.295673	1.322	1	2.096	0.556588	1.293	1
High	P37108	Signal recognition particle 14 kDa protein [OS=Homo sapiens]	51	9	160	9	SRP14	1.103	1	1.597	1	0.806	1	1.275	1	0.697	1	0.691	1	1.235	1	1.032	1	Met-loss [N-Term]; Met-loss+Acetyl [N-Term]; Acetyl [N-Term]
High	P37198	nuclear pore glycoprotein p62 [OS=Homo sapiens]	32	16	274	16	NUP62	0.536	0.527512	1.066	1	1.77	1	0.941	1	1.007	1	0.502	0.766715	0.803	1	1.171	1	Met-loss+Acetyl [N-Term]
High	P37268	squalene synthase [OS=Homo sapiens]	6	2	7	2	FDFT1	1.532	1	1.043	1	0.886	1	0.958		1.418		1.469	1	0.621		1.541	1
High	P37275-1	Zinc finger E-box-binding homeobox 1 [OS=Homo sapiens]	17	12	41	10	ZEB1	0.219	0.0110439	0.433	1	2.359	0.417146	0.383	0.0389729	1.348	1	0.505	0.157353	0.574	0.769296	0.666	1
High	P37802	Transgelin-2 [OS=Homo sapiens]	71	11	75	11	TAGLN2	0.305	0.252874	1.126	1	2.778	0.313545	0.525	0.815735	1.613	1	0.271	0.0512693	0.561	0.946794	0.937	1
High	P37837	Transaldolase [OS=Homo sapiens]	13	4	25	4	TALDO1	0.353	0.104414	0.91	1	2.502	0.13386	0.378	0.114043	2.337	0.253533	0.388	0.168373	0.445	0.413376	0.85	1
High	P38117	electron transfer flavoprotein subunit beta [OS=Homo sapiens]	30	6	19	6	ETFB	1.268	1	1.506	1	6.407	0.0153434	1.582	0.839214	5.135	0.173792	0.842	1	1.074	1	1.473	1
High	P38159-1	RNA-binding motif protein, X chromosome [OS=Homo sapiens]	61	32	853	12	LOC111139342; LOC119866711; RBMX; RBMXL1	0.594	0.804325	0.863	1	1.43	0.967253	0.822	1	1.033	1	0.688	0.790917	0.909	1	0.904	1	Met-loss [N-Term]; Met-loss+Acetyl [N-Term]; Acetyl [N-Term]
High	P38398	Breast cancer type 1 susceptibility protein [OS=Homo sapiens]	3	4	12	4	BRCA1	0.342	0.957294	1.485	1	1.126	1	0.298	0.589268	1.295	1	0.231	0.382043	0.382	1	0.78	1
High	P38432	coilin [OS=Homo sapiens]	31	18	190	18	COIL	1.327	1	1.326	1	0.843	1	1.236	1	0.904	1	1	1	1.242	1	0.995	1
High	P38606	V-type proton ATPase catalytic subunit A [OS=Homo sapiens]	38	19	123	19	ATP6V1A	1.687	0.0494542	0.695	0.634488	0.983	1	1.411	0.379443	1.175	1	2.426	0.00144668	1.677	0.14931	0.842	1
High	P38646	Stress-70 protein, mitochondrial [OS=Homo sapiens]	54	38	487	37	HSPA9	4.738	0.263038	1.645	1	1.943	1	1.821	0.993583	5.055	0.545753	2.881	0.916044	1.139	1	1.599	1
High	P38919	Eukaryotic initiation factor 4A-III [OS=Homo sapiens]	84	39	1036	36	EIF4A3	0.759	0.914584	0.962	1	1.683	0.233558	0.847	1	1.509	0.648597	0.789	1	0.797	1	1.062	1	Met-loss+Acetyl [N-Term]
High	P39019	40S ribosomal protein S19 [OS=Homo sapiens]	76	19	301	19	RPS19	2.822	0.00592604	0.657	1	1.188	1	2.217	0.0163082	1.513	1	4.296	0.00095125	2.47	0.0316742	0.897	1	Met-loss [N-Term]
High	P39023	60S ribosomal protein L3 [OS=Homo sapiens]	61	30	662	30	RPL3	2.278	0.0356131	1.265	1	1.481	0.393805	1.348	0.544551	2.502	0.0716779	1.801	0.0458756	1.533	0.837946	0.88	1
High	P39656	Dolichyl-diphosphooligosaccharide--protein glycosyltransferase 48 kDa subunit [OS=Homo sapiens]	30	11	115	11	DDOST	2.314	0.706173	1.331	1	1.808	1	1.052	1	3.975	0.556801	1.738	1	1.001	1	1.052	1
High	P39687	Acidic leucine-rich nuclear phosphoprotein 32 family member A [OS=Homo sapiens]	46	10	101	6	ANP32A	2.011	0.356228	1.166	1	1.094	1	0.944	1	2.331	0.78823	1.725	0.37105	0.733	1	1.287	1
High	P39748	Flap endonuclease 1 [OS=Homo sapiens]	44	12	164	12	FEN1	0.604	0.382992	1.113	1	2.919	0.013747	0.921	1	1.916	0.323549	0.543	0.0886545	0.797	1	1.156	1
High	P39880-3	Isoform 3 of Homeobox protein cut-like 1 [OS=Homo sapiens]	29	32	187	32	CUX1	0.725	0.605362	1.488	1	0.911	1	0.913	1	0.724	0.875247	0.488	0.0475447	1.018	1	0.897	1
High	P40222	alpha-taxilin [OS=Homo sapiens]	5	2	3	2	TXLNA	2.573		7.652		0.847		100		0.01		0.336		100		3.603
High	P40227-1	T-complex protein 1 subunit zeta [OS=Homo sapiens]	42	19	139	16	CCT6A	0.873	1	2.2	0.809893	6.596	0.00335106	2.819	0.0246715	2.041	1	0.397	0.0599837	1.732	0.684064	1.627	1
High	P40424-2	Isoform PBX1b of Pre-B-cell leukemia transcription factor 1 [OS=Homo sapiens]	53	10	82	4	PBX1	0.555	0.0657393	1.309	1	1.43	0.569226	0.646	0.260685	1.229	1	0.424	0.00779175	0.703	0.409771	0.918	1
High	P40425	pre-B-cell leukemia transcription factor 2 [OS=Homo sapiens]	34	9	47	5	PBX2	0.717	0.686936	1.732	0.847092	1.395	1	0.877	1	1.139	1	0.414	0.0160839	0.748	1	1.174	1
High	P40429	60S ribosomal protein L13a [OS=Homo sapiens]	54	16	311	16	RPL13A	1.798	0.00660922	0.91	1	1.191	0.804588	1.965	0.00422607	1.09	1	1.976	0.00176515	1.848	0.027023	1.063	1	Met-loss+Acetyl [N-Term]
High	P40616	ADP-ribosylation factor-like protein 1 [OS=Homo sapiens]	23	3	15	3	ARL1	2.608	0.475029	1.972	1	5.018	0.0666866	6.642	0.0275541	1.97	1	1.322	1	3.121	0.861851	2.129	1
High	P40763	Signal transducer and activator of transcription 3 [OS=Homo sapiens]	6	3	3	3	STAT3					100		100								100		Met-loss+Acetyl [N-Term]
High	P40855-1	Peroxisomal biogenesis factor 19 [OS=Homo sapiens]	26	4	14	4	PEX19	0.705	0.793595	1.88	1	1.013	1	0.754	1	0.947	1	0.375	0.804087	0.738	1	1.021	1	Met-loss+Acetyl [N-Term]
High	P40925	Malate dehydrogenase, cytoplasmic [OS=Homo sapiens]	27	7	17	7	MDH1	0.134	0.179398	0.532	1	6.967	0.156789	0.333	0.480736	2.811	0.612278	0.253	0.329181	0.556	1	0.599	1
High	P40926	Malate dehydrogenase, mitochondrial [OS=Homo sapiens]	58	16	239	16	MDH2	1.398	1	1.313	1	1.414	1	0.457	1	4.326	0.202294	1.065	1	0.489	1	0.934	1
High	P40937-1	Replication factor C subunit 5 [OS=Homo sapiens]	52	16	187	16	RFC5	1.305	0.269841	0.669	0.727513	2.331	0.00581265	1.168	1	2.605	0.00287378	1.95	0.00506477	1.124	1	1.039	1
High	P40938	replication factor C subunit 3 [OS=Homo sapiens]	67	19	233	19	RFC3	0.801	1	1.352	1	1.37	1	1.022	1	1.073	1	0.592	0.412719	1.053	1	0.97	1
High	P40939	Trifunctional enzyme subunit alpha, mitochondrial [OS=Homo sapiens]	53	30	446	30	HADHA	0.383	0.0836734	1.984	1	1.702	0.764102	0.417	0.565968	1.563	1	0.193	0.00824276	0.413	0.754113	1.011	1
High	P41091	eukaryotic translation initiation factor 2 subunit 3 [OS=Homo sapiens]	51	20	261	20	EIF2S3	1.106	1	1.12	1	1.471	0.123641	1.393	0.0772315	1.168	1	0.988	1	1.115	0.881349	1.25	1	Met-loss [N-Term]; Met-loss+Acetyl [N-Term]
High	P41208	centrin-2 [OS=Homo sapiens]	62	8	94	8	CETN2	1.129	1	2.401	1	0.733	1	1.242	1	0.667	1	0.47	0.672853	1.036	1	1.199	1
High	P41214	Eukaryotic translation initiation factor 2d [OS=Homo sapiens]	9	3	5	3	EIF2D	0.879	1	1.301	1	1.178	1	0.778	1	1.331	1	0.675	1	0.799	1	0.973	1
High	P41219	Peripherin [OS=Homo sapiens]	55	29	451	23	PRPH	0.456	0.0626972	0.645	1	2.071	0.0824878	0.525	0.164508	1.797	0.334821	0.706	0.5488	0.793	1	0.662	1
High	P41223	Protein BUD31 homolog [OS=Homo sapiens]	65	13	199	13	BUD31	1.853	0.931287	0.874	1	1.26	1	0.814	1	2.868	0.134246	2.12	0.437008	0.899	1	0.906	1
High	P41227-1	N-alpha-acetyltransferase 10 [OS=Homo sapiens]	26	5	10	5	NAA10	0.776	1	1.243	1	11.591	0.23337	10.922	0.205038	0.824	1	0.624	1	3.183	0.698396	3.432	1
High	P41236	Protein phosphatase inhibitor 2 [OS=Homo sapiens]	13	2	6	2	PPP1R2	0.01						0.01		0.51	0.708315	0.01		0.01				Met-loss+Acetyl [N-Term]
High	P41240	tyrosine-protein kinase CSK [OS=Homo sapiens]	6	2	2	2	CSK	2.033		100		2.942		2.659	0.680102	2.249		0.01		0.784	1	3.393	1
High	P41250	Glycine--tRNA ligase [OS=Homo sapiens]	8	4	9	4	GARS1	0.893	1	1.539		7.07	0.173451	2.421	1	2.608	1	0.58		1.413	1	1.714	1
High	P41252	isoleucine--tRNA ligase, cytoplasmic [OS=Homo sapiens]	25	23	102	23	IARS1	1.019	1	1.805	1	3.376	0.0162245	2.008	0.166443	1.714	0.947893	0.565	0.523402	1.029	1	1.952	1
High	P41567	eukaryotic translation initiation factor 1 [OS=Homo sapiens]	43	5	28	5	EIF1	0.258	0.702537	3.92	0.566007	0.892	1	0.307	0.76476	0.749	1	0.066	0.00722282	0.28	0.535755	1.096	1	Met-loss+Acetyl [N-Term]
High	P41743	Protein kinase c iota type [OS=Homo sapiens]	14	4	12	4	PRKCI	0.489		2.169		1.898		0.755	1	1.229	1	0.225		0.424	0.993339	1.781	1
High	P42166	Lamina-associated polypeptide 2, isoform alpha [OS=Homo sapiens]	67	37	672	26	TMPO	0.88	1	0.908	1	0.867	1	0.859	1	0.888	1	0.969	1	0.923	1	0.93	1	Met-loss [N-Term]
High	P42167	Lamina-associated polypeptide 2, isoforms beta/gamma [OS=Homo sapiens]	69	28	831	8	TMPO	1.013	1	1.099	1	0.857	1	0.619	1	1.403	1	0.922	1	0.701	1	0.882	1	Met-loss [N-Term]
High	P42224-1	Signal transducer and activator of transcription 1-alpha/beta [OS=Homo sapiens]	4	2	2	2	STAT1					100		100						100		2.255	1
High	P42285	Superkiller viralicidic activity 2-like 2 [OS=Homo sapiens]	48	47	666	47	MTREX	0.942	1	1.218	1	0.83	0.977803	0.855	1	0.915	1	0.774	0.515697	0.757	1	1.129	1	Met-loss+Acetyl [N-Term]
High	P42356	phosphatidylinositol 4-kinase alpha [OS=Homo sapiens]	4	5	5	5	PI4KA	1.529	1	3.589	1	0.954	1	0.642	1	2.269	1	0.426	1	0.046		13.843
High	P42566-1	epidermal growth factor receptor substrate 15 [OS=Homo sapiens]	3	2	2	2	EPS15			0.01		100		100				100		100		1.796
High	P42677	40S ribosomal protein S27 [OS=Homo sapiens]	42	6	86	3	RPS27	1.757	0.0443005	0.631	1	1.651	0.569226	2.203	0.028647	1.317	1	2.784	0.00412639	2.526	0.0940646	0.872	1
High	P42695	condensin-2 complex subunit D3 [OS=Homo sapiens]	3	2	3	2	NCAPD3	1.728		2.31	0.668419	4.306	0.0195881	2.3	0.177198	3.236		0.748		0.967	1	2.378	1
High	P42696	RNA-binding protein 34 [OS=Homo sapiens]	50	23	152	23	RBM34	1.115	1	0.954	1	1.015	1	0.971	1	1.166	1	1.168	1	0.967	1	1.004	1	Met-loss+Acetyl [N-Term]
High	P42704	Leucine-rich PPR motif-containing protein, mitochondrial [OS=Homo sapiens]	50	56	413	56	LRPPRC	1.211	0.823109	1.172	1	0.975	1	1.136	1	1.038	1	1.033	1	0.97	1	1.172	1
High	P42766	60S ribosomal protein L35 [OS=Homo sapiens]	31	7	152	7	RPL35	0.985	1	0.617	0.302538	1.544	0.222893	1.841	0.0275541	0.826	1	1.596	0.0159498	1.852	0.0405672	0.994	1
High	P42771-1	cyclin-dependent kinase inhibitor 2A [OS=Homo sapiens]	59	5	34	5	CDKN2A	0.67	1	1.553	1	4.59	0.013747	2.481	0.165851	1.24	1	0.432	0.264057	0.943	1	2.631	1	Acetyl [N-Term]
High	P43034	Platelet-activating factor acetylhydrolase IB subunit alpha [OS=Homo sapiens]	13	3	6	3	PAFAH1B1	0.669	1	100		7.573	0.113458	1.608	1	3.154	0.875247	0.01		1.226	1	1.311	1
High	P43243	Matrin-3 [OS=Homo sapiens]	60	58	1727	33	MATR3	0.932	1	1.213	1	0.519	0.00195805	0.569	0.00196899	0.85	0.998057	0.768	0.0962417	0.852	0.542701	0.668	0.509845
High	P43246-1	DNA mismatch repair protein MSH2 [OS=Homo sapiens]	33	26	143	26	MSH2	0.495	0.181492	0.503	0.827847	2.405	0.0676594	0.917	1	1.298	1	0.984	1	0.799	1	1.148	1
High	P43250-1	G protein-coupled receptor kinase 6 [OS=Homo sapiens]	10	4	16	4	GRK6	0.861	1	0.873	1	1.502	1	2.259	0.466372	0.573	1	0.987	1	1.292	1	1.748	1	Acetyl [N-Term]
High	P43304	Glycerol-3-phosphate dehydrogenase, mitochondrial [OS=Homo sapiens]	16	7	27	7	GPD2	6.918		0.921	1	2.348	0.0675838	3.102	0.0108904	5.238		7.509		1.975	0.197415	1.571	1
High	P43307	Translocon-associated protein subunit alpha [OS=Homo sapiens]	18	3	66	3	SSR1	1.697	1	1.436	1	1.277	1	0.807	1	2.685	1	1.182	1	0.762	1	1.059	1
High	P43487	Ran-specific GTPase-activating protein [OS=Homo sapiens]	58	7	74	7	RANBP1	0.344	0.296193	1.102	1	5.861	0.018906	1.068	1	1.89	1	0.313	0.0777092	0.612	1	1.744	1
High	P43490	nicotinamide phosphoribosyltransferase [OS=Homo sapiens]	7	3	4	3	NAMPT	0.01		0.01		100		3.056	0.192875	2.164		0.434		1.994	1	1.532	1
High	P43686	26S proteasome regulatory subunit 6B [OS=Homo sapiens]	44	12	62	12	PSMC4	1.512	1	1.773	1	3.788	0.773374	0.819	1	6.994	1	0.853	1	0.296	1	2.771	1	Acetyl [N-Term]
High	P43694	Transcription factor GATA-4 [OS=Homo sapiens]	20	5	14	5	GATA4	0.708	1	1.314	1	0.968	1	0.735	1	0.933	1	0.539	0.178641	0.673	0.934079	1.092	1
High	P43897	Elongation factor Ts, mitochondrial [OS=Homo sapiens]	16	3	8	3	TSFM	1.588	1	1.673	1	2.33	0.232294	0.884	1	4.187	0.626831	0.949	1	0.546	1	1.62	1
High	P45973	chromobox protein homolog 5 [OS=Homo sapiens]	75	20	469	19	CBX5	1.016	1	1.461	1	0.54	0.0747894	0.983	1	0.558	0.621037	0.695	0.946128	0.934	1	1.053	1
High	P45974-1	Ubiquitin carboxyl-terminal hydrolase 5 [OS=Homo sapiens]	12	7	11	7	USP5	0.407		1.413		3.503		0.857	1	1.663	1	0.288	1	0.469	1	1.827	1	Met-loss+Acetyl [N-Term]
High	P46013	Proliferation marker protein Ki-67 [OS=Homo sapiens]	62	173	1525	12	MKI67	1.08	1	0.396	0.827847	1.013	1	1.343	1	0.815	1	2.726	0.0748677	2.248	0.752362	0.597	1
High	P46013-2	Isoform Short of Proliferation marker protein Ki-67 [OS=Homo sapiens]	64	163	1482	2	MKI67	3.057	0.128645	1.139	1	0.225	0.057359	1.744	1	0.395	0.879692	2.685	0.654219	1.249	1	1.397	1
High	P46060	Ran GTPase-activating protein 1 [OS=Homo sapiens]	64	39	520	39	RANGAP1	0.663	0.102024	1.063	1	0.528	0.118509	0.525	0.028	0.667	0.696225	0.624	0.0822727	0.611	0.211869	0.86	1	Met-loss+Acetyl [N-Term]
High	P46063	ATP-dependent DNA helicase Q1 [OS=Homo sapiens]	26	11	37	10	RECQL	1.195	1	100		4.2	1	2.193	1	2.289	1	0.01		1.162	1	1.888	1	Met-loss+Acetyl [N-Term]
High	P46087	Probable 28S rRNA (cytosine(4447)-C(5))-methyltransferase [OS=Homo sapiens]	51	40	688	40	NOP2	1.133	1	1.352	1	1.008	1	1.037	1	1.101	1	0.838	1	0.847	1	1.224	1
High	P46100	transcriptional regulator ATRX [OS=Homo sapiens]	24	47	351	2	ATRX	0.527	0.0355107	1.161	1	0.661	0.518543	0.453	0.0630851	0.769	0.545708	0.454	0.00970689	0.56	0.359923	0.809	1
High	P46109	Crk-like protein [OS=Homo sapiens]	24	4	24	4	CRKL	0.559	1	2.939	0.86905	4.196	0.087942	1.009	1	2.327	0.648597	0.19	0.0599407	0.679	1	1.486	1
High	P46199	Translation initiation factor IF-2, mitochondrial [OS=Homo sapiens]	4	2	4	2	MTIF2	100		0.87	1	1.465	1	1.145	1	100		100		1.267	1	0.904	1
High	P46379-1	Large proline-rich protein BAG6 [OS=Homo sapiens]	13	8	25	8	BAG6	4.296	0.077862	1.023	1	3.601	1	6.272	0.11854	2.467	1	4.199	0.697479	3.688	0.759963	1.701	1
High	P46459	Vesicle-fusing ATPase [OS=Homo sapiens]	17	12	60	11	NSF	0.721	1	0.604	1	6.332	0.00946104	2.039	0.690233	2.241	0.603546	1.194	1	1.402	1	1.454	1
High	P46776	60S ribosomal protein L27a [OS=Homo sapiens]	32	6	101	6	RPL27A	1.954	0.0111658	0.937	1	1.473	0.404303	2.482	0.00744428	1.16	1	2.085	0.00824276	2.396	0.0440646	1.036	1
High	P46777	60S ribosomal protein L5 [OS=Homo sapiens]	67	23	575	23	RPL5	1.767	0.187568	0.827	1	1.039	1	1.426	0.245421	1.288	1	2.137	0.0531927	1.506	0.327286	0.947	1
High	P46778	60S ribosomal protein L21 [OS=Homo sapiens]	43	8	130	8	RPL21	2.238	0.0569594	1.435	1	1.274	1	2.397	0.185367	1.19	1	1.559	0.246827	1.526	0.953321	1.571	1
High	P46779	60S ribosomal protein L28 [OS=Homo sapiens]	58	10	135	10	RPL28	1.207	1	0.617	0.222834	1.526	0.0594993	1.345	0.462961	1.37	0.402711	1.957	0.00508123	1.301	0.550836	1.034	1	Met-loss+Acetyl [N-Term]
High	P46781	40S ribosomal protein S9 [OS=Homo sapiens]	60	15	223	15	RPS9	2.436	0.00245171	0.785	1	1.511	0.315488	3.332	0.000495526	1.104	1	3.102	0.000334556	2.53	0.00305548	1.317	1
High	P46782	40S ribosomal protein S5 [OS=Homo sapiens]	56	13	387	13	RPS5	2.314	0.366739	0.936	1	1.033	1	1.842	0.866408	1.298	1	2.472	0.286452	1.587	1	1.16	1	Met-loss+Acetyl [N-Term]; Acetyl [N-Term]
High	P46783	40S ribosomal protein S10 [OS=Homo sapiens]	51	10	160	10	RPS10	1.084	1	0.479	1	1.812	1	2.029	0.167831	0.968	1	2.261	0.0380735	2.204	0.228975	0.921	1
High	P46821	microtubule-associated protein 1B [OS=Homo sapiens]	12	20	88	20	MAP1B	0.594	0.26167	0.753	1	1.316	0.967253	0.815	1	0.959	1	0.789	1	0.902	1	0.904	1	Met-loss+Acetyl [N-Term]
High	P46939	Utrophin [OS=Homo sapiens]	1	2	4	2	UTRN	100		1.151		1.581		2.028	1	100		100		1.378	1	1.472	1
High	P46940	Ras GTPase-activating-like protein IQGAP1 [OS=Homo sapiens]	15	17	85	16	IQGAP1	0.698	0.953634	0.498	0.520095	2.026	0.144755	1.026	1	1.379	1	1.401	0.565878	1.15	1	0.892	1	Met-loss+Acetyl [N-Term]
High	P46977	Dolichyl-diphosphooligosaccharide--protein glycosyltransferase subunit STT3A [OS=Homo sapiens]	10	7	22	7	STT3A	3.378	0.326314	0.693	1	2.636	0.496684	1.241	1	7.173	0.136062	4.875	0.0778415	1.141	1	1.088	1
High	P47755	F-actin-capping protein subunit alpha-2 [OS=Homo sapiens]	30	6	42	5	CAPZA2	1.017	1	2.126	0.778885	0.748	0.959177	0.617	0.575992	1.232	1	0.479	0.128142	0.658	1	0.938	1	Met-loss+Acetyl [N-Term]
High	P47756-2	Isoform 2 of F-actin-capping protein subunit beta [OS=Homo sapiens]	63	15	193	15	CAPZB	1.119	1	0.86	1	1.672	0.352536	1.552	0.760394	1.205	1	1.301	1	1.154	1	1.344	1	Met-loss+Acetyl [N-Term]
High	P47813	Eukaryotic translation initiation factor 1A, X-chromosomal [OS=Homo sapiens]	52	8	86	8	EIF1AX	0.568	0.492399	0.691	1	2.65	0.0099946	1.154	1	1.305	0.593228	0.822	1	1.115	1	1.035	1
High	P47897	glutamine--tRNA ligase [OS=Homo sapiens]	21	12	53	12	QARS1	0.177	0.160934	0.213	1	15.643	0.0350688	1.682	1	1.646	1	0.831	1	0.83	1	2.025	1	Met-loss+Acetyl [N-Term]
High	P47914	60S ribosomal protein L29 [OS=Homo sapiens]	21	3	40	3	RPL29	1.429	0.988489	1.467	1	1.188	1	1.656	0.187943	1.024	1	0.974	1	1.457	0.87905	1.137	1
High	P47985	cytochrome b-c1 complex subunit Rieske, mitochondrial [OS=Homo sapiens]	51	11	176	11	UQCRFS1	0.366	0.073063	0.925	1	2.755	0.0990802	0.664	1	1.517	1	0.395	0.0882647	0.73	1	0.91	1
High	P48047	ATP synthase subunit O, mitochondrial [OS=Homo sapiens]	42	7	48	7	ATP5PO	0.892	1	0.659	1	3.845	0.00581265	1.492	0.444488	2.299	0.17896	1.353	1	1.234	1	1.21	1
High	P48147	prolyl endopeptidase [OS=Homo sapiens]	7	3	11	3	PREP	0.799	1	2.279	1	5.288	0.0393212	1.688	0.845999	2.503	1	0.351	0.204031	0.959	1	1.76	1
High	P48380	Transcription factor rfx3 [OS=Homo sapiens]	12	4	10	3	RFX3	1.583	0.642975	1.019	1	0.914	1	0.933	1	1.552	1	1.553	0.715633	0.682	1	1.368	1
High	P48382	DNA-binding protein RFX5 [OS=Homo sapiens]	27	11	41	11	RFX5	0.443	0.0126902	1.157	1	2.299	0.0257564	0.886	1	1.15	1	0.383	0.00416512	0.755	0.55436	1.174	1
High	P48431	Transcription factor SOX-2 [OS=Homo sapiens]	12	3	13	3	SOX2	1.709	0.80272	0.6	1	1.122	1	1.202	1	1.595	1	2.851	0.0328878	0.897	1	1.341	1
High	P48444	Coatomer subunit delta [OS=Homo sapiens]	26	10	34	10	ARCN1	2.896	0.676573	1.401	1	11.44	0.00581265	10.969	0.00260844	3.02	1	2.067	1	4.976	0.0822956	2.204	1
High	P48507	Glutamate--cysteine ligase regulatory subunit [OS=Homo sapiens]	10	2	6	2	GCLM	1.079	1	100		3.533	0.086615	4.345	0.120308	0.877	1	0.01		1.845	1	2.355	1
High	P48556	26S proteasome non-ATPase regulatory subunit 8 [OS=Homo sapiens]	22	9	48	9	PSMD8	1.654	1	0.913	1	10.033	0.00857988	11.66	0.010448	1.423	1	1.812	1	8.744	0.126609	1.333	1
High	P48634-1	Protein PRRC2A [OS=Homo sapiens]	10	11	40	11	PRRC2A	5.332	0.493928	3.76	1	0.183	0.275678	1.788	1	0.544	1	1.418	1	1.598	1	1.119	1
High	P48643	T-complex protein 1 subunit epsilon [OS=Homo sapiens]	62	22	167	21	CCT5	0.958	1	1.109	1	7.367	0.0217332	3.705	0.258859	1.904	0.988897	0.863	1	2.147	1	1.726	1
High	P48668	Keratin, type II cytoskeletal 6C [OS=Homo sapiens]	35	21	184	6	KRT6C	1.624	1	1.162	1	1.306	1	2.158	1	0.983	1	1.398	1	1.879	1	1.149	1
High	P48681	Nestin [OS=Homo sapiens]	21	24	119	24	NES	0.93	1	0.955	1	0.867	0.817915	0.88	1	0.916	1	0.973	1	0.868	1	1.014	1
High	P48723	Heat shock 70 kDa protein 13 [OS=Homo sapiens]	8	3	4	3	HSPA13	9.828		6.422		0.503	1	3.026	1	1.635		1.53		7.016	1	0.431	1
High	P48729-1	Casein kinase I isoform alpha [OS=Homo sapiens]	36	11	105	11	Csnk1a1; CSNK1A1; LOC101341353; LOC111140875; LOC114108773	1.379	1	1.103	1	0.741	1	0.925	1	1.105	1	1.25	1	1.001	1	0.924	1
High	P48730-1	Casein kinase I isoform delta [OS=Homo sapiens]	25	7	37	2	CSNK1D	0.287	0.103063	0.738	1	0.802	1	0.477	0.573113	0.482	0.776432	0.389	0.252752	0.475	0.616842	1.004	1
High	P48735	Isocitrate dehydrogenase [NADP], mitochondrial [OS=Homo sapiens]	14	5	10	5	IDH2	0.286		1.19		7.157	0.0402327	1.623	1	1.261		0.24		0.999	1	1.625	1
High	P49005	DNA polymerase delta subunit 2 [OS=Homo sapiens]	5	2	2	2	POLD2	1.665	0.640326	100		0.601		4.603		0.218		0.01		0.01		100
High	P49006	MARCKS-related protein [OS=Homo sapiens]	65	5	60	5	MARCKSL1	0.309	0.00512849	0.936	1	0.957	1	0.231	0.0064622	1.278	1	0.33	0.014878	0.329	0.0582535	0.703	1
High	P49116-1	Nuclear receptor subfamily 2 group C member 2 [OS=Homo sapiens]	25	11	56	11	NR2C2	0.688	0.293571	2.078	1	1.146	0.778833	0.62	0.741051	1.272	1	0.331	0.0203714	0.609	0.762857	1.019	1
High	P49189	4-trimethylaminobutyraldehyde dehydrogenase [OS=Homo sapiens]	9	3	3	3	ALDH9A1	100		0.663		4.664		2.731	1	100		100		0.826	1	3.308	1	Met-loss+Acetyl [N-Term]
High	P49207	60S ribosomal protein L34 [OS=Homo sapiens]	38	7	130	7	RPL34	5.896	0.000754217	2.56	0.664306	0.978	1	4.116	0.00326501	1.401	1	2.303	0.0204484	1.484	0.736134	2.774	0.586418
High	P49257	Protein ERGIC-53 [OS=Homo sapiens]	15	5	17	5	LMAN1	1.009	1	2.544	1	1.939	0.345641	1.342	1	1.458	1	0.397	0.255001	0.752	1	1.785	1
High	P49321	Nuclear autoantigenic sperm protein [OS=Homo sapiens]	46	21	121	21	NASP	2.797	0.0267255	0.723	1	2.719	0.132382	2.985	0.0431786	2.548	0.176372	3.87	0.00506477	2.282	0.229661	1.308	1
High	P49327	Fatty acid synthase [OS=Homo sapiens]	27	48	220	47	FASN	1.325	1	0.913	1	1.039	1	1.119	1	1.229	1	1.45	0.703324	0.992	1	1.128	1	Acetyl [N-Term]
High	P49368-1	T-complex protein 1 subunit gamma [OS=Homo sapiens]	63	31	256	31	CCT3	1.071	1	1.22	1	4.662	0.00549871	3.411	0.0138182	1.464	1	0.878	1	2.089	0.586981	1.633	1
High	P49406	39S ribosomal protein L19, mitochondrial [OS=Homo sapiens]	23	7	41	7	MRPL19	2.426	0.29465	0.87	1	1.767	1	1.674	1	2.561	0.570602	2.787	0.0557482	1.307	1	1.28	1
High	P49411	elongation factor Tu, mitochondrial [OS=Homo sapiens]	59	22	205	22	TUFM	1.207	1	1.672	1	0.794	1	1.047	1	0.915	1	0.722	1	0.754	1	1.389	1
High	P49419	Alpha-aminoadipic semialdehyde dehydrogenase [OS=Homo sapiens]	25	10	27	10	ALDH7A1	0.613	1	2.421		14.808	0.0356459	2.165	0.632699	4.193	0.443888	0.253		1.467	1	1.476	1
High	P49450-1	Histone H3-like centromeric protein A [OS=Homo sapiens]	19	4	23	4	CENPA	1.158	1	1.357	1	0.766	1	0.975	1	0.91	1	0.854	1	1.017	1	0.958	1
High	P49454	Centromere protein F [OS=Homo sapiens]	27	66	269	66	CENPF	0.426	0.00746862	0.593	1	1.687	0.156789	0.671	0.389982	1.073	1	0.719	0.108195	0.888	1	0.755	1	Met-loss+Acetyl [N-Term]
High	P49458	Signal recognition particle 9 kDa protein [OS=Homo sapiens]	67	8	108	8	SRP9	1.012	1	0.788	1	1.495	0.446878	1.01	1	1.499	0.375884	1.285	0.554063	0.986	1	1.024	1	Met-loss [N-Term]
High	P49588	Alanine--tRNA ligase, cytoplasmic [OS=Homo sapiens]	10	6	17	6	AARS1	1.252		100		13.459		1.92	1	8.774	0.335161	0.01		0.973	1	1.975	1
High	P49591	Serine--tRNA ligase, cytoplasmic [OS=Homo sapiens]	8	3	11	3	SARS1	0.304	1	1.383	1	15.267	0.0523902	1.142	1	4.062	0.452657	0.22	0.872461	0.818	1	1.396	1	Met-loss [N-Term]
High	P49642	DNA primase small subunit [OS=Homo sapiens]	15	4	5	4	PRIM1	0.676	1	2.357	0.821206	6.185	0.0884703	2.432	0.807471	1.72	1	0.287	0.0490592	1.25	1	1.945	1
High	P49643-1	DNA primase large subunit [OS=Homo sapiens]	16	5	8	5	PRIM2	1.019	1	1.928	1	4.517	0.175026	1.555	1	2.96	0.626932	0.529	1	1.05	1	1.481	1
High	P49674	Casein kinase I isoform epsilon [OS=Homo sapiens]	25	8	63	3	CSNK1E	0.446	0.152865	0.589	1	1.808	0.58807	1.266	1	0.637	1	0.756	1	1.638	1	0.773	1
High	P49711-1	Transcriptional repressor CTCF [OS=Homo sapiens]	58	32	487	28	CTCF	0.85	1	1.19	1	0.932	1	0.988	1	0.801	1	0.714	1	0.973	1	1.016	1	Acetyl [N-Term]
High	P49736	DNA replication licensing factor mcm2 [OS=Homo sapiens]	61	43	589	43	MCM2	0.343	0.0247718	0.927	1	1.175	1	0.306	0.0202544	1.318	1	0.37	0.00872763	0.425	0.144009	0.72	1	Met-loss+Acetyl [N-Term]
High	P49750-4	Isoform 4 of YLP motif-containing protein 1 [OS=Homo sapiens]	39	66	731	66	YLPM1	0.757	0.0921118	1.396	1	0.634	0.042456	0.451	0.00114022	1.063	1	0.542	0.00444853	0.667	0.0762662	0.677	1
High	P49755	Transmembrane emp24 domain-containing protein 10 [OS=Homo sapiens]	35	7	99	6	TMED10	1.144	1	0.733	1	2.796	0.0332512	1.075	1	2.974	0.13132	1.561	1	0.88	1	1.222	1
High	P49756-1	RNA-binding protein 25 [OS=Homo sapiens]	39	42	595	42	RBM25	1.752	0.229052	4.364	0.127418	2.554	1	3.222	0.34157	1.389	1	0.402	0.374027	0.763	1	4.223	1
High	P49757	Protein numb homolog [OS=Homo sapiens]	3	2	3	2	NUMB	1.546	1	0.48	1	1.843	0.906391	2.529	0.388154	1.127	1	3.225	0.0578144	3.815	0.132955	0.663	1
High	P49759	Dual specificity protein kinase CLK1 [OS=Homo sapiens]	15	5	28	3	CLK1	1.128	1	1.109	1	1.279	1	1.093	1	1.32	1	1.017	1	1.036	1	1.055	1
High	P49760-1	Dual specificity protein kinase CLK2 [OS=Homo sapiens]	12	5	29	5	CLK2	0.389	0.189583	0.666	1	1.847	0.491454	0.614	0.638474	1.17	1	0.584	0.912936	0.806	1	0.762	1
High	P49761-1	Isoform 1 of Dual specificity protein kinase CLK3 [OS=Homo sapiens]	19	8	27	8	CLK3	0.88	1	1.995	1	1.552	1	3.1	0.778763	0.441	1	0.441	0.9753	1.185	1	2.616	1
High	P49770	Translation initiation factor eIF-2B subunit beta [OS=Homo sapiens]	15	4	37	4	EIF2B2	1.436	1	1.123	1	2.664	0.158529	3.752	0.11112	1.019	1	1.278	1	2.114	0.808522	1.774	1
High	P49790	Nuclear pore complex protein Nup153 [OS=Homo sapiens]	56	63	824	63	NUP153	1.361	1	0.971	1	0.921	1	1.068	1	1.173	1	1.401	0.743019	0.719	1	1.486	1	Met-loss+Acetyl [N-Term]
High	P49792	E3 SUMO-protein ligase RanBP2 [OS=Homo sapiens]	62	169	2236	117	RANBP2	0.925	0.713919	0.846	1	0.747	0.0942941	0.653	0.011761	1.059	1	1.094	1	0.764	0.324407	0.855	1
High	P49821	NADH dehydrogenase [ubiquinone] flavoprotein 1, mitochondrial [OS=Homo sapiens]	70	24	234	24	NDUFV1	0.477	0.200762	0.938	1	3.186	0.140351	0.669	1	2.271	1	0.508	0.325763	0.731	1	0.916	1
High	P49841-1	Glycogen synthase kinase-3 beta [OS=Homo sapiens]	8	2	4	2	GSK3B	1.452	1	2.877	0.827847	0.648	1	1.256	1	0.75	1	0.505	0.582884	0.635	0.893343	1.979	1
High	P49848	Transcription initiation factor TFIID subunit 6 [OS=Homo sapiens]	40	19	164	19	TAF6	1.071	1	1.203	1	0.915	1	0.706	1	1.387	1	0.89	1	0.759	1	0.931	1
High	P49915	GMP synthase [glutamine-hydrolyzing] [OS=Homo sapiens]	22	11	56	11	GMPS	0.34	0.867851	2.14	1	3.538	1	1.326	1	0.906	1	0.159	0.0494371	0.988	1	1.342	1
High	P49916-1	DNA ligase 3 [OS=Homo sapiens]	51	46	387	46	LIG3	2.556	0.518269	4.964	0.721556	0.428	0.906391	1.888	0.855319	0.579	1	0.515	1	1.694	1	1.115	1
High	P49917	DNA ligase 4 [OS=Homo sapiens]	6	2	9	2	LIG4																	Met-loss+Acetyl [N-Term]
High	P49959	Double-strand break repair protein MRE11 [OS=Homo sapiens]	46	28	274	28	MRE11	0.301	0.0760824	1.412	1	1.409	1	0.606	0.735741	0.701	1	0.213	0.0228757	0.612	1	0.99	1	Met-loss+Acetyl [N-Term]
High	P50151	Guanine nucleotide-binding protein G(I)/G(S)/G(O) subunit gamma-10 [OS=Homo sapiens]	71	4	15	4	GNG10	0.22	1	0.514	1	0.632		0.163		0.851	1	0.427	0.946128	0.476	1	0.342		Met-loss+Acetyl [N-Term]
High	P50213-1	Isocitrate dehydrogenase [NAD] subunit alpha, mitochondrial [OS=Homo sapiens]	20	6	19	6	IDH3A	0.413	1	0.452	1	22.554	0.0104987	3.189	0.239755	2.918	1	0.912	1	1.821	1	1.751	1
High	P50395-1	Rab GDP dissociation inhibitor beta [OS=Homo sapiens]	14	4	7	4	GDI2	0.01				100		0.371	0.347615	1.808	0.635505	0.01		0.228	0.333624	1.623	1
High	P50402	Emerin [OS=Homo sapiens]	65	13	161	13	EMD	0.833	1	0.945	1	0.646	0.0893651	0.592	0.0646111	0.909	1	0.882	1	0.457	0.0393479	1.296	1	Acetyl [N-Term]
High	P50454	Serpin H1 [OS=Homo sapiens]	23	5	26	5	SERPINH1	1.983	1	2.485	1	2.515	0.454127	1.103	1	4.524	0.354127	0.798	1	0.899	1	1.227	1
High	P50502	Hsc70-interacting protein [OS=Homo sapiens]	25	8	63	8	ST13	0.735	1	1.311	1	2.553	0.0437954	1.119	1	1.677	1	0.561	0.315428	0.814	1	1.375	1
High	P50570-1	Dynamin-2 [OS=Homo sapiens]	22	14	45	14	DNM2	2.06	0.308765	3.646	0.333425	5.279	0.0268937	2.891	0.0989588	3.762	0.173792	0.565	0.897808	2.565	0.509789	1.127	1
High	P50579	methionine aminopeptidase 2 [OS=Homo sapiens]	21	4	9	4	METAP2	0.349	0.200981	1.191	1	1.482	0.906391	1.529	1	0.338	0.637994	0.293	0.28057	0.984	1	1.553	1	Met-loss+Acetyl [N-Term]
High	P50750	Cyclin-dependent kinase 9 [OS=Homo sapiens]	27	8	48	7	CDK9	1.195	1	0.997	1	1.006	1	1.087	1	1.105	1	1.198	1	1.093	1	0.995	1
High	P50914	60S ribosomal protein L14 [OS=Homo sapiens]	37	9	162	9	RPL14	2.02	0.01676	1	1	1.244	0.543972	1.895	0.0168712	1.327	0.940462	2.02	0.00627051	1.854	0.0835171	1.022	1
High	P50990	T-complex protein 1 subunit theta [OS=Homo sapiens]	63	31	252	2	CCT8	1.125	1	0.634	1	1.131	1	1.801	0.0432884	0.707	0.980703	1.776	0.0822727	1.417	0.372953	1.271	1
High	P50991	T-complex protein 1 subunit delta [OS=Homo sapiens]	55	25	201	24	CCT4	0.909	1	1.265	1	6.29	0.00707419	3.474	0.0275541	1.646	1	0.719	1	2.262	0.397165	1.536	1
High	P50995	annexin A11 [OS=Homo sapiens]	42	20	210	19	ANXA11	82.725	0.00325397	2.463	1	0.221	0.698476	5.977	0.475651	3.052	0.920573	33.588	0.0203847	5.261	0.779465	1.136	1
High	P51114-1	Fragile X mental retardation syndrome-related protein 1 [OS=Homo sapiens]	50	25	271	24	FXR1	0.905	1	0.951	1	1.765	0.0468859	2.665	0.00127727	0.6	0.0827818	0.952	1	2.027	0.0114177	1.315	1	Met-loss+Acetyl [N-Term]
High	P51116	Fragile X mental retardation syndrome-related protein 2 [OS=Homo sapiens]	48	22	121	20	FXR2	1.368	1	0.913	1	1.971	0.743074	1.757	0.784768	1.535	1	1.498	0.897808	1.997	0.931044	0.88	1
High	P51148	Ras-related protein Rab-5C [OS=Homo sapiens]	68	10	83	8	RAB5C	0.941	1	0.698	1	4.531	0.00364115	1.845	0.164829	2.311	0.187359	1.347	0.992461	1.382	1	1.335	1
High	P51149	ras-related protein Rab-7a [OS=Homo sapiens]	71	12	92	12	RAB7A	1.427	1	0.812	1	2.808	0.0628034	1.478	1	2.712	0.575897	1.759	1	1.086	1	1.361	1
High	P51151	Ras-related protein Rab-9A [OS=Homo sapiens]	18	3	13	3	RAB9A	1.127		2.079	1	8.71	0.0340178	1.545	1	6.354		0.542		0.986	1	1.567	1
High	P51398-1	28S ribosomal protein S29, mitochondrial [OS=Homo sapiens]	30	9	49	9	DAP3	1.557	0.614765	0.949	1	1.222	1	1.615	1	1.178	1	1.641	0.225954	1.523	1	1.06	1
High	P51531	Probable global transcription activator SNF2L2 [OS=Homo sapiens]	23	33	432	14	SMARCA2	0.517	0.040869	0.961	1	1.498	0.170258	0.807	1	0.959	1	0.538	0.0181542	0.826	1	0.978	1
High	P51532-4	Isoform 4 of Transcription activator BRG1 [OS=Homo sapiens]	38	61	884	42	SMARCA4	0.595	0.0242333	1.087	1	1.039	1	0.488	0.0127384	1.268	1	0.548	0.014945	0.558	0.0744843	0.874	1
High	P51553-1	isocitrate dehydrogenase [NAD] subunit gamma, mitochondrial [OS=Homo sapiens]	17	3	8	3	IDH3G	0.342		100		15.064	0.137441	9.195	0.226018	0.561		0.01		4.492	0.994369	2.047	1
High	P51570	galactokinase [OS=Homo sapiens]	11	3	11	3	GALK1	1.114	0.963145	0.759	1	1.209	1	2.049	0.561568	0.658	1	1.467	0.820075	2.121	1	0.966	1
High	P51571	translocon-associated protein subunit delta [OS=Homo sapiens]	36	5	37	5	SSR4	1.462	1	0.84	1	2.137	0.370708	0.942	1	3.314	0.206618	1.74	1	0.878	1	1.074	1
High	P51572	B-cell receptor-associated protein 31 [OS=Homo sapiens]	30	10	68	10	BCAP31	1.049	1	0.566	1	2.266	0.0833942	1.413	1	1.682	0.650963	1.853	0.371423	1.22	1	1.159	1
High	P51608-2	Isoform B of Methyl-CpG-binding protein 2 [OS=Homo sapiens]	59	24	335	24	MECP2	0.503	0.0541883	0.703	1	1.604	0.596569	1.296	0.946887	0.622	0.235128	0.715	0.210251	0.993	1	1.305	1	Met-loss+Acetyl [N-Term]
High	P51610-1	Host cell factor 1 [OS=Homo sapiens]	28	36	371	35	HCFC1	0.287	0.0248743	0.743	1	1.559	1	0.464	0.200677	0.965	1	0.386	0.0778415	0.605	0.873762	0.767	1	Met-loss+Acetyl [N-Term]
High	P51617	interleukin-1 receptor-associated kinase 1 [OS=Homo sapiens]	3	2	3	2	IRAK1	0.01		0.01		100		4.832	0.0183475	0.491	0.564528	0.927	1	2.977	0.177963	1.623	1
High	P51659-1	peroxisomal multifunctional enzyme type 2 [OS=Homo sapiens]	20	8	33	8	HSD17B4	0.476	1	0.746	1	5.85	0.00967111	1.94	0.298448	1.436	1	0.638	0.962723	1.115	1	1.74	1
High	P51665	26S proteasome non-ATPase regulatory subunit 7 [OS=Homo sapiens]	17	5	9	5	PSMD7	2.415	0.592158	1.847	1	11.513	0.0319903	9.767	0.0225032	2.847	1	1.307	1	5.543	0.268372	1.762	1	Met-loss [N-Term]
High	P51784	Ubiquitin carboxyl-terminal hydrolase 11 [OS=Homo sapiens]	5	3	6	3	USP11	0.316		2.485		7.91		6.822	0.238067	0.367	1	0.127		3.142	1	2.171	1
High	P51812	Ribosomal protein S6 kinase alpha-3 [OS=Homo sapiens]	9	5	8	2	RPS6KA3	0.716		1.249		12.457	0.0311984	14.348	0.0274886	0.621		0.573		3.953	0.769296	3.629	1
High	P51858	hepatoma-derived growth factor [OS=Homo sapiens]	64	15	141	14	HDGF	0.381	0.0748337	1.082	1	2.304	0.252325	0.669	1	1.314	1	0.352	0.0301468	0.746	1	0.896	1
High	P51946	Cyclin-H [OS=Homo sapiens]	9	2	6	2	CCNH	3.254	0.683905	3.053	1	1.077	1	3.453	1	1.015	1	1.066	1	1.961	1	1.761	1
High	P51948-1	CDK-activating kinase assembly factor MAT1 [OS=Homo sapiens]	17	3	10	3	MNAT1; SLC38A6	1.465		2.508		0.924		1.492	1	0.907	1	0.584	0.844253	1.39	1	1.073	1
High	P51970	NADH dehydrogenase [ubiquinone] 1 alpha subcomplex subunit 8 [OS=Homo sapiens]	72	11	171	11	NDUFA8	0.353	0.11709	0.891	1	3.57	0.125948	0.712	1	1.768	1	0.396	0.31301	0.691	1	1.03	1	Met-loss [N-Term]
High	P51991-1	Heterogeneous nuclear ribonucleoprotein A3 [OS=Homo sapiens]	70	39	1509	5	HNRNPA3; HNRPA3	0.355	0.0641668	0.623	1	3.081	0.0300183	0.926	1	1.181	1	0.57	0.673364	1.2	1	0.772	1	Acetyl [N-Term]
High	P51991-2	Isoform 2 of Heterogeneous nuclear ribonucleoprotein A3 [OS=Homo sapiens]	69	36	1288	2	HNRNPA3	0.441	0.315605	1.225	1	1.798	0.385693	0.989	1	0.801	1	0.36	0.12598	0.865	1	1.143	1	Acetyl [N-Term]
High	P52209	6-phosphogluconate dehydrogenase, decarboxylating [OS=Homo sapiens]	13	4	22	4	PGD	0.885	1	1.277	1	3.948	0.0984935	0.983	1	3.555	0.0744363	0.693	1	0.688	1	1.428	1
High	P52272	Heterogeneous nuclear ribonucleoprotein M [OS=Homo sapiens]	77	65	3777	65	HNRNPM	0.752	0.564874	0.989	1	0.98	1	0.745	0.0981251	0.989	1	0.76	0.288462	0.798	0.698396	0.933	1	Met-loss+Acetyl [N-Term]
High	P52292	Importin subunit alpha-1 [OS=Homo sapiens]	59	24	638	24	KPNA2	1.276	1	1.14	1	0.663	0.42252	1.857	0.0724173	0.456	0.0415567	1.12	1	1.351	1	1.374	1	Met-loss+Acetyl [N-Term]
High	P52294	Importin subunit alpha-5 [OS=Homo sapiens]	24	14	144	6	KPNA1	0.912	1	0.921	1	1.178	1	1.167	1	0.921	1	0.99	1	0.994	1	1.174	1	Met-loss+Acetyl [N-Term]
High	P52298-1	Nuclear cap-binding protein subunit 2 [OS=Homo sapiens]	56	12	133	12	LOC111155175; NCBP2	0.727	0.887432	0.787	1	1.191	1	0.764	0.74502	1.134	1	0.924	1	0.807	1	0.947	1	Met-loss+Acetyl [N-Term]
High	P52434	DNA-directed RNA polymerases I, II, and III subunit RPABC3 [OS=Homo sapiens]	71	11	181	11	POLR2H	0.413	0.299997	0.733	1	1.677	1	1.04	1	0.665	1	0.563	0.44345	0.922	1	1.128	1	Met-loss+Acetyl [N-Term]
High	P52435	DNA-directed RNA polymerase II subunit RPB11-a [OS=Homo sapiens]	88	9	62	9	POLR2J	1.291	1	2.49	1	0.561	1	0.81	1	0.894	1	0.518	1	0.428	1	1.893	1	Acetyl [N-Term]
High	P52565-1	rho GDP-dissociation inhibitor 1 [OS=Homo sapiens]	32	4	18	4	ARHGDIA; HEL-S-47e	0.171	0.0831403	1.038	1	4.999	0.115109	0.387	1	2.216	1	0.165	0.0231521	0.424	1	0.913	1	Met-loss+Acetyl [N-Term]
High	P52597	Heterogeneous nuclear ribonucleoprotein F [OS=Homo sapiens]	64	18	764	16	HNRNPF	0.832	1	1.158	1	0.927	1	0.715	0.965903	1.078	1	0.718	0.507192	0.689	0.772338	1.038	1	Met-loss+Acetyl [N-Term]
High	P52701	DNA mismatch repair protein MSH6 [OS=Homo sapiens]	22	22	95	22	MSH6	1.526	0.46724	0.717	1	1.534	1	2.131	0.437585	1.099	1	2.127	0.0873351	0.964	1	2.212	1
High	P52739	Zinc finger protein 131 [OS=Homo sapiens]	21	9	21	9	ZNF131	0.878	1	2.983	0.812597	0.331	0.381694	0.154	0.131832	1.889	1	0.294	0.103498	0.275	0.698396	0.56	1	Acetyl [N-Term]
High	P52746	Zinc finger protein 142 [OS=Homo sapiens]	2	2	5	2	ZNF142	0.46	0.330279	0.409	1	1.607	1	0.753	1	0.981	1	1.123	1	0.852	1	0.884	1
High	P52747	zinc finger protein 143 [OS=Homo sapiens]	4	3	8	2	ZNF143	0.781	1	1.486	1	1.111	1	0.573	1	1.514	1	0.525	0.427612	0.601	1	0.952	1	Acetyl [N-Term]
High	P52756	RNA-binding protein 5 [OS=Homo sapiens]	33	26	164	24	RBM5	0.38	0.0279788	0.557	1	2.345	0.103842	0.687	0.811537	1.295	1	0.681	0.491066	0.802	1	0.857	1
High	P52788-1	Spermine synthase [OS=Homo sapiens]	10	2	5	2	SMS			0.01		100		2.707	0.893197	100		100		1.749	1	1.548	1
High	P52789	Hexokinase-2 [OS=Homo sapiens]	11	9	20	6	HK2	2.326	0.802134	1.175	1	1.778	1	3.427	0.36903	1.207	1	1.98	1	2.276	0.873762	1.506	1
High	P52815	39S ribosomal protein L12, mitochondrial [OS=Homo sapiens]	34	5	65	5	MRPL12	4.569	0.156809	1.631	1	0.906	1	1.577	1	2.625	1	2.801	0.255001	1.12	1	1.408	1
High	P52907	F-actin-capping protein subunit alpha-1 [OS=Homo sapiens]	64	13	157	12	CAPZA1	1.184	1	1.842	0.89541	1.04	1	1.266	1	0.972	1	0.643	0.779165	0.86	1	1.473	1	Met-loss+Acetyl [N-Term]
High	P52926-1	high mobility group protein HMGI-C [OS=Homo sapiens]	62	8	206	8	HMGA2; HMGI-C	0.587	0.077862	0.778	1	1.213	1	0.995	1	0.716	0.726781	0.754	0.542989	1.154	1	0.862	1	Met-loss+Acetyl [N-Term]
High	P52948-1	nuclear pore complex protein Nup98-Nup96 [OS=Homo sapiens]	47	69	1016	69	NUP98	1.231	1	0.711	1	0.956	1	0.736	1	1.599	1	1.732	0.814912	0.692	1	1.064	1
High	P53007	Tricarboxylate transport protein, mitochondrial [OS=Homo sapiens]	19	6	43	6	SLC25A1	0.285	0.0704258	0.843	1	8.031	0.0195661	0.498	0.721815	4.593	0.260411	0.338	0.148775	0.576	1	0.865	1
High	P53041	Serine/threonine-protein phosphatase 5 [OS=Homo sapiens]	9	3	9	3	PPP5C	0.513	0.533543	1.605	1	8.751	0.0608939	1.027	1	4.368	0.619326	0.319	0.0831179	0.824	1	1.246	1
High	P53350	Serine/threonine-protein kinase PLK1 [OS=Homo sapiens]	31	13	101	13	PLK1	1.226	0.850546	1.182	1	0.975	1	1.328	0.762879	0.9	1	1.037	1	1.3	1	1.022	1	Met-loss+Acetyl [N-Term]
High	P53355-1	death-associated protein kinase 1 [OS=Homo sapiens]	3	3	8	3	DAPK1	0.63	0.956107	1.09	1	1.397	1	0.845	1	1.04	1	0.577	1	0.783	1	1.079	1
High	P53384	Cytosolic Fe-S cluster assembly factor nubp1 [OS=Homo sapiens]	11	2	2	2	NUBP1	0.251	0.161808	0.792	1	4.227	0.154077	4.783	0.100403	0.222	0.256524	0.317	0.130593	4.611	0.158997	1.037	1
High	P53396-1	ATP-citrate synthase [OS=Homo sapiens]	26	24	101	24	ACLY	1.235	1	1.64	1	2.871	0.275886	2.333	0.871286	1.52	1	0.753	1	1.669	1	1.397	1
High	P53582	Methionine aminopeptidase 1 [OS=Homo sapiens]	64	18	207	18	METAP1	1.295	1	2.01	1	0.827	1	0.814	1	1.315	1	0.644	0.677437	0.782	1	1.042	1
High	P53618	Coatomer subunit beta [OS=Homo sapiens]	26	17	39	17	COPB1	0.454	1	1.179	1	9.139	0.166474	5.644	0.486809	0.736	1	0.385	1	2.949	1	1.913	1
High	P53621-1	coatomer subunit alpha [OS=Homo sapiens]	24	21	89	21	COPA	1.289	1	1.253	1	2.965	0.0104328	2.784	0.0168712	1.372	1	1.028	1	1.331	1	2.091	1
High	P53701	Cytochrome c-type heme lyase [OS=Homo sapiens]	12	2	5	2	HCCS	1.46		0.821	1	5.091	0.0223485	4.109	0.0910168	1.809		1.778		2.606	0.828472	1.577	1
High	P53803	DNA-directed RNA polymerases I, II, and III subunit RPABC4 [OS=Homo sapiens]	14	2	10	2	POLR2K	0.564	0.189583	0.645	1	0.701	0.612616	0.599	0.313106	0.66	0.66245	0.874	0.872461	0.794	1	0.754	1
High	P53985	Monocarboxylate transporter 1 [OS=Homo sapiens]	7	4	58	4	SLC16A1	1.067	1	0.648	1	1.534	0.706597	0.643	1	2.543	0.221942	1.647	0.666516	0.696	1	0.925	1
High	P53990-1	IST1 homolog [OS=Homo sapiens]	17	3	6	3	IST1	2.434	0.532453	0.677	1	2.045	0.723582	2.206	0.633055	2.255	0.91939	3.597	0.162773	1.886	1	1.17	1
High	P53999	Activated RNA polymerase II transcriptional coactivator p15 [OS=Homo sapiens]	71	16	245	16	SUB1	7.518	0.000129251	1.047	1	0.253	0.00318336	1.21	1	1.572	0.700641	7.177	0.000198897	1.088	1	1.112	1
High	P54098	DNA polymerase subunit gamma-1 [OS=Homo sapiens]	13	10	27	10	POLG	1.869	1	8.816		3.79	0.970956	3.555	0.736533	1.992	1	0.212		1.147	1	3.1	1
High	P54105	Methylosome subunit pICln [OS=Homo sapiens]	19	2	12	2	CLNS1A	2.288	0.662525	3.686	0.791733	3.284	0.170849	2.103	0.388154	3.572	0.538555	0.621	1	0.882	1	2.386	1
High	P54132	Bloom syndrome protein [OS=Homo sapiens]	12	14	53	13	BLM	1.158	1	0.764	1	1.101	1	1.047	1	1.216	1	1.515	1	1.153	1	0.908	1
High	P54136-1	arginine--tRNA ligase, cytoplasmic [OS=Homo sapiens]	30	17	60	17	RARS1	0.343	1	1.257	1	7.606	0.128493	1.715	1	1.52	1	0.273	0.507896	1.024	1	1.675	1	Acetyl [N-Term]
High	P54198	Protein HIRA [OS=Homo sapiens]	21	16	66	16	HIRA	1.397	1	1.35	1	0.819	1	0.921	1	1.243	1	1.035	1	0.866	1	1.063	1
High	P54274-1	telomeric repeat-binding factor 1 [OS=Homo sapiens]	13	5	18	5	TERF1	0.483	0.80945	0.972	1	1.458	1	1.141	1	0.617	1	0.497	1	1.156	1	0.987	1	Met-loss+Acetyl [N-Term]
High	P54289	Voltage-dependent calcium channel subunit alpha-2/delta-1 [OS=Homo sapiens]	20	16	52	16	CACNA2D1	0.729	1	0.498	1	1.008	1	0.833	1	0.882	1	1.465	0.817974	0.972	1	0.858	1
High	P54577	Tyrosine--tRNA ligase, cytoplasmic [OS=Homo sapiens]	40	19	68	19	YARS1	0.38	0.364472	0.925	1	2.392	0.565941	0.592	1	1.534	1	0.41	0.113577	0.449	1	1.318	1
High	P54578	Ubiquitin carboxyl-terminal hydrolase 14 [OS=Homo sapiens]	17	6	8	6	USP14	0.597		100		8.874		4.103	0.475651	1.292	1	0.01		1.17	1	3.507	1
High	P54709	sodium/potassium-transporting ATPase subunit beta-3 [OS=Homo sapiens]	9	2	3	2	ATP1B3	1.111	1	0.551	1	2.643	0.17828	1.682	0.860053	1.745	0.805306	2.018	0.672622	1.403	1	1.199	1
High	P54727	UV excision repair protein RAD23 homolog B [OS=Homo sapiens]	47	15	139	15	RAD23B	0.818	1	0.956	1	1.061	1	0.716	0.480036	1.211	1	0.855	1	0.734	0.570008	0.976	1
High	P54819	Adenylate kinase 2, mitochondrial [OS=Homo sapiens]	49	8	57	8	AK2	1.261	1	1.708	1	2.584	0.167367	0.739	1	4.411	0.13132	0.739	1	0.633	1	1.167	1	Met-loss [N-Term]
High	P54826	Growth arrest-specific protein 1 [OS=Homo sapiens]	32	6	28	6	GAS1	0.167	0.106323	0.27	1	0.966		0.204		0.789	1	0.618	0.971359	0.295	0.573353	0.691
High	P54920	alpha-soluble nsf attachment protein [OS=Homo sapiens]	24	5	7	5	NAPA	0.61	1	0.545	1	6.678	0.0209204	1.387	0.658168	2.94	1	1.12	1	0.853	1	1.625	1
High	P55010	Eukaryotic translation initiation factor 5 [OS=Homo sapiens]	32	11	66	11	EIF5	1.021	1	1.692	1	2.138	1	1.237	1	1.764	1	0.603	1	0.929	1	1.332	1
High	P55036-1	26S proteasome non-ATPase regulatory subunit 4 [OS=Homo sapiens]	38	9	58	9	PSMD4	0.909	1	1.93	1	5.615	0.0299432	2.64	0.394132	1.933	0.646617	0.471	0.942446	1.625	1	1.625	1	Met-loss [N-Term]
High	P55039	Developmentally-regulated GTP-binding protein 2 [OS=Homo sapiens]	7	2	3	2	DRG2	0.64		0.569		8.828		2.922	1	1.933	1	1.124		1.005	1	2.906	1
High	P55060-1	Exportin-2 [OS=Homo sapiens]	23	20	112	20	CSE1L	1.082	1	0.757	1	2.173	1	1.531	1	1.535	1	1.43	1	1.103	1	1.388	1	Acetyl [N-Term]
High	P55072	Transitional endoplasmic reticulum ATPase [OS=Homo sapiens]	48	26	180	26	VCP	0.995	1	1.299	1	2.408	0.0835613	0.876	1	2.734	0.589119	0.766	0.743019	0.789	1	1.111	1
High	P55081	microfibrillar-associated protein 1 [OS=Homo sapiens]	66	34	476	34	MFAP1	0.862	1	1.29	1	0.866	0.707569	0.671	0.166443	1.112	1	0.668	0.0640442	0.688	0.567363	0.975	1	Met-loss+Acetyl [N-Term]
High	P55084	Trifunctional enzyme subunit beta, mitochondrial [OS=Homo sapiens]	44	19	174	19	HADHB	0.32	0.00122414	1.069	1	1.893	0.0443693	0.444	0.0687156	1.365	1	0.3	0.00188331	0.55	0.496528	0.808	1
High	P55145	Mesencephalic astrocyte-derived neurotrophic factor [OS=Homo sapiens]	21	3	22	3	MANF	0.883	1	1.981	1	1.586	1	1.137	1	1.231	1	0.446	1	0.806	1	1.412	1
High	P55196-5	Isoform 5 of Afadin [OS=Homo sapiens]	15	16	50	16	AFDN	0.309	0.0465622	1.109	1	1.77	0.614681	0.373	0.0831004	1.463	1	0.278	0.0312441	0.373	0.173117	1.001	1
High	P55198	Protein AF-17 [OS=Homo sapiens]	3	2	6	2	MLLT6	0.464	1	0.408	1	2.032	1	0.664	1	1.421	1	1.137	1	0.956	1	0.694	1
High	P55199	RNA polymerase II elongation factor ELL [OS=Homo sapiens]	35	13	56	13	ELL	1.793	0.743484	1.185	1	0.572	0.712079	1.202	1	0.854	1	1.513	0.919623	1.229	1	0.977	1
High	P55201	Peregrin [OS=Homo sapiens]	30	28	150	26	BRPF1	0.488	0.32381	0.833	1	1.679	0.564861	0.77	1	1.064	1	0.585	1	0.91	1	0.845	1
High	P55209	Nucleosome assembly protein 1-like 1 [OS=Homo sapiens]	66	17	241	6	NAP1L1	1.016	1	1.054	1	2.155	0.0898487	1.863	0.0837173	1.175	1	0.965	1	1.163	1	1.602	1	Met-loss+Acetyl [N-Term]
High	P55265-1	Double-stranded RNA-specific adenosine deaminase [OS=Homo sapiens]	56	73	1353	7	ADAR	0.672	0.259889	0.77	1	1.278	0.868071	0.919	1	0.934	1	0.872	1	0.929	1	0.99	1
High	P55327	Tumor protein D52 [OS=Homo sapiens]	21	2	2	2	TPD52	0.642	1	100		1.392	1	0.811	1	1.101	1	0.01		0.691	1	1.174	1
High	P55347	homeobox protein pknox1 [OS=Homo sapiens]	13	3	20	3	PKNOX1	0.935	1	1.458	1	1.366	1	0.506	0.95515	2.524	1	0.641	1	0.459	0.689108	1.102	1
High	P55735-1	protein SEC13 homolog [OS=Homo sapiens]	52	12	278	12	SEC13	0.989	1	1.652	1	0.968	1	0.878	1	1.091	1	0.599	0.759979	0.625	1	1.404	1	Met-loss+Acetyl [N-Term]; Acetyl [N-Term]
High	P55769	NHP2-like protein 1 [OS=Homo sapiens]	80	10	208	10	SNU13	1.168	1	1.216	1	0.539	0.218011	0.891	1	0.707	0.667166	0.96	1	0.849	1	1.049	1	Met-loss [N-Term]; Met-loss+Acetyl [N-Term]; Acetyl [N-Term]
High	P55786	puromycin-sensitive aminopeptidase [OS=Homo sapiens]	3	2	3	2	NPEPPS	0.633	1	2.058	1	1.766	1	0.53	1	2.11	1	0.308	1	0.658	1	0.805	1
High	P55795	heterogeneous nuclear ribonucleoprotein H2 [OS=Homo sapiens]	59	22	810	11	HNRNPH2	0.764	1	1.435	0.759858	1.137	1	0.717	0.239958	1.212	0.82122	0.532	0.0257166	0.714	0.31909	1.004	1	Met-loss [N-Term]; Acetyl [N-Term]
High	P55884	Eukaryotic translation initiation factor 3 subunit B [OS=Homo sapiens]	44	25	264	25	EIF3B	4.84	0.00306974	0.937	1	1.932	0.0957879	4.111	0.00423124	2.274	0.15225	5.166	0.000766178	3.066	0.0315468	1.341	1	Acetyl [N-Term]
High	P56134	ATP synthase subunit f, mitochondrial [OS=Homo sapiens]	31	3	6	2	ATP5MF	1.46	1	2.845	1	11.122	0.144755	2	0.860208	8.121	1	0.513	1	1.202	1	1.663	1	Met-loss+Acetyl [N-Term]
High	P56179-1	homeobox protein DLX-6 [OS=Homo sapiens]	23	3	13	2	DLX6	0.531	0.0874474	1.432	1	1.397	0.51287	0.957	1	0.776	1	0.371	0.00969205	0.782	0.863026	1.224	1
High	P56181-2	Isoform 2 of NADH dehydrogenase [ubiquinone] flavoprotein 3, mitochondrial [OS=Homo sapiens]	64	21	240	19	NDUFV3	0.461	0.218683	1.212	1	1.587	1	0.384	0.240086	1.905	1	0.381	0.133097	0.555	1	0.693	1
High	P56182	Ribosomal RNA processing protein 1 homolog A [OS=Homo sapiens]	57	25	521	25	RRP1	0.965	1	0.887	1	0.792	0.509634	1	1	0.764	0.229242	1.088	1	0.983	1	1.017	1
High	P56192	Methionine--tRNA ligase, cytoplasmic [OS=Homo sapiens]	24	14	58	14	MARS1	1.094	1	1.518	1	4.061	0.0153434	3.06	0.0246638	1.451	1	0.72	0.983932	1.58	1	1.938	1
High	P56270-2	Isoform 2 of Myc-associated zinc finger protein [OS=Homo sapiens]	35	15	295	5	MAZ	0.621	0.448901	0.841	1	1.533	1	0.8	1	1.189	1	0.738	0.500266	0.685	0.907083	1.168	1
High	P56385	ATP synthase subunit e, mitochondrial [OS=Homo sapiens]	32	2	5	2	ATP5ME	2.739	0.596474	1.418	1	4.685	0.0608939	1.924	0.59388	6.67	0.132086	1.932	0.82719	1.62	1	1.188	1	Met-loss [N-Term]
High	P56537-1	eukaryotic translation initiation factor 6 [OS=Homo sapiens]	74	10	197	10	EIF6	1.116	1	1.33	1	1.344	1	0.962	1	1.56	1	0.839	1	0.747	1	1.288	1
High	P56545	c-terminal-binding protein 2 [OS=Homo sapiens]	39	13	116	10	CTBP2	0.816	0.987364	1.094	1	1.152	0.899224	0.658	0.399921	1.427	0.559369	0.746	0.388766	0.737	0.985146	0.893	1
High	P56556	NADH dehydrogenase [ubiquinone] 1 alpha subcomplex subunit 6 [OS=Homo sapiens]	43	6	43	6	NDUFA6	0.375	0.0385115	1.003	1	2.902	0.0344983	0.654	0.928778	1.664	0.957588	0.373	0.0872308	0.714	1	0.915	1
High	P57071	PR domain zinc finger protein 15 [OS=Homo sapiens]	9	9	27	9	PRDM15	1.033	1	1.044	1	1.108	1	0.721	0.922751	1.586	1	0.99	1	0.675	1	1.068	1
High	P57088	Transmembrane protein 33 [OS=Homo sapiens]	16	4	13	4	TMEM33	1.828	1	1.206	1	3.08	0.0443693	1.99	0.132718	2.83	0.874461	1.517	1	1.154	1	1.724	1
High	P57105	Synaptojanin-2-binding protein [OS=Homo sapiens]	37	3	11	3	SYNJ2BP	1.387	1	3.466	1	2.133	0.959177	0.37	1	8.002	0.449578	0.4	0.718749	0.37	1	0.998	1
High	P57678	Gem-associated protein 4 [OS=Homo sapiens]	9	8	59	8	GEMIN4	6.803	0.01676	1.664	1	0.52	0.761177	9.319	0.00431871	0.379	0.283647	4.088	0.143592	4.038	0.20656	2.308	1
High	P57682	Krueppel-like factor 3 [OS=Homo sapiens]	33	7	17	6	KLF3	0.808	0.851623	1.267	1	1.193	1	0.747	1	1.29	1	0.638	0.389205	0.755	1	0.989	1
High	P57737-3	Isoform 3 of Coronin-7 [OS=Homo sapiens]	7	4	12	4	CORO7	0.729	1	1.599	1	5.824	0.0487204	1.613	1	2.634	1	0.456	0.940089	0.889	1	1.815	1
High	P57740	Nuclear pore complex protein Nup107 [OS=Homo sapiens]	63	48	637	48	NUP107	1.132	1	1.182	1	0.758	0.781481	0.638	0.431394	1.343	1	0.957	1	0.69	1	0.925	1
High	P57772	selenocysteine-specific elongation factor [OS=Homo sapiens]	10	3	5	3	EEFSEC	2.904		3.504		2.141		2.747	0.182343	2.264		0.829		3.789	0.229023	0.725	1
High	P58107	epiplakin [OS=Homo sapiens]	66	154	2014	143	EPPK1	3.742	0.037109	2.792	0.628884	0.368	0.250268	3.017	0.101982	0.456	0.87493	1.34	1	2.222	0.327286	1.358	1	Met-loss+Acetyl [N-Term]
High	P58317	zinc finger protein 121 [OS=Homo sapiens]	21	6	26	3	ZNF121	1.509	1	0.834	1	1.379	1	0.737	1	2.821	0.212997	1.809	0.571832	0.951	1	0.776	1
High	P58546	Myotrophin [OS=Homo sapiens]	24	2	6	2	MTPN	0.332	0.324152	100		5.125	0.114091	0.5	1	3.407	0.603645	0.01		0.476	1	1.05	1	Met-loss+Acetyl [N-Term]
High	P58557	Endoribonuclease YbeY [OS=Homo sapiens]	16	2	15	2	YBEY	1.443	0.971392	1.39	1	1.624	0.684153	1.54	0.839959	1.522	1	1.038	1	1.33	1	1.158	1
High	P59998	Actin-related protein 2/3 complex subunit 4 [OS=Homo sapiens]	21	4	38	4	ARPC4	0.381	0.0670394	1.488	1	2.227	0.189861	1.3	0.938372	0.653	0.713303	0.256	0.00754662	0.963	1	1.35	1
High	P60002	Transcription elongation factor 1 homolog [OS=Homo sapiens]	70	2	22	2	ELOF1	1.627	1	1.32	1	0.947	1	0.96	1	1.605	1	1.233	1	0.64	1	1.501	1
High	P60033	CD81 antigen [OS=Homo sapiens]	22	3	28	3	CD81	0.189	1	0.174	1	5.611	1	1.016	1	1.043	1	1.084	1	1.027	1	0.989	1
High	P60174-1	Isoform 2 of Triosephosphate isomerase [OS=Homo sapiens]	73	12	119	12	HEL-S-49; LOC117800142; TPI1	0.268	0.0367283	1.693	1	4.835	0.0732297	0.314	0.285767	4.127	0.722378	0.158	0.0143959	0.327	0.847466	0.959	1
High	P60228	Eukaryotic translation initiation factor 3 subunit E [OS=Homo sapiens]	40	14	129	14	EIF3E	3.139	0.108893	0.822	1	1.694	1	14.967	0.0194688	0.355	1	3.816	0.0662552	9.722	0.127717	1.54	1	Met-loss+Acetyl [N-Term]
High	P60468	protein transport protein Sec61 subunit beta [OS=Homo sapiens]	39	3	35	3	SEC61B	2.192	0.00436397	0.795	1	1.155	1	1.674	0.0275541	1.512	0.573819	2.757	0.000750768	1.588	0.107266	1.054	1	Met-loss [N-Term]
High	P60602-1	Reactive oxygen species modulator 1 [OS=Homo sapiens]	33	2	22	2	AD_r333_jsm93A99f; BT_r333_jsm650C3f; C20ORF52; DT_r333_jsm7CCFFf; GA_r333_jsm793B6f; LOC101350261; LOC111141569; LOC112399095; RA_r333_jsm669B4f; Romo1; ROMO1; SH_r333_jsm59FBFf	0.815	1	0.667	1	1.6	0.841683	0.99	1	1.317	1	1.221	1	0.978	1	1.012	1	Met-loss [N-Term]
High	P60604	Ubiquitin-conjugating enzyme E2 G2 [OS=Homo sapiens]	33	3	10	3	UBE2G2	1.016	1	1.089	1	1.867	1	1.068	1	1.776	1	0.933	1	0.6	1	1.78	1
High	P60842	Eukaryotic initiation factor 4A-I [OS=Homo sapiens]	68	28	432	16	EIF4A1	0.505	0.280113	1.568	1	2.36	0.0887026	1.533	1	0.778	1	0.322	0.0256153	0.998	1	1.535	1
High	P60866	40S ribosomal protein S20 [OS=Homo sapiens]	33	7	144	7	RPS20	2.605	0.00238811	0.652	0.81814	1.389	1	2.194	0.0236897	1.649	0.183249	3.993	0.000276028	2.607	0.020879	0.842	1	Met-loss+Acetyl [N-Term]
High	P60891	ribose-phosphate pyrophosphokinase 1 [OS=Homo sapiens]	37	9	50	4	PRPS1	0.402	0.202855	0.414	1	30.197	0.00061705	4.313	0.0173881	2.814	0.229242	0.972	1	2.123	0.714716	2.031	1
High	P60900	Proteasome subunit alpha type-6 [OS=Homo sapiens]	32	6	31	6	PSMA6	0.585	0.720409	1.448	1	2.387	0.426939	0.607	1	2.3	1	0.404	0.121003	0.514	1	1.18	1
High	P60903	Protein S100-A10 [OS=Homo sapiens]	64	6	109	6	S100A10	16.23	0.00595718	3.981	1	0.108	0.0402327	1.028	1	1.697	1	4.077	0.0890294	1.268	1	0.811	1	Met-loss [N-Term]
High	P60953	Cell division control protein 42 homolog [OS=Homo sapiens]	42	7	73	6	CDC42	0.674	0.344142	0.742	1	1.747	0.314962	0.758	1	1.554	1	0.909	1	0.683	1	1.109	1
High	P60981-1	Destrin [OS=Homo sapiens]	22	4	36	3	Dstn; DSTN; HEL32; LOC111141429; LOC112828084	0.342	0.00703212	1.099	1	4.288	0.00217499	1.751	0.195377	0.838	1	0.311	0.00226974	1.041	1	1.682	1	Met-loss+Acetyl [N-Term]
High	P61006	Ras-related protein Rab-8A [OS=Homo sapiens]	37	7	36	4	RAB8A	1.206	1	1.577	1	2.768	0.0638871	1.275	1	2.619	0.461825	0.764	0.83994	0.761	1	1.675	1
High	P61009	Signal peptidase complex subunit 3 [OS=Homo sapiens]	12	2	11	2	SPCS3	1.163	1	0.932	1	2.778	0.0942941	1.118	1	2.889	0.285941	1.247	1	0.928	1	1.205	1
High	P61011-1	signal recognition particle 54 kDa protein [OS=Homo sapiens]	31	11	24	11	FAM177A1; LOC111161802; Srp54; SRP54	3.922	0.130998	0.456	1	4.678	0.129785	3.232	0.266293	5.678	0.162539	8.611	0.020968	2.11	1	1.532	1
High	P61019-1	Ras-related protein Rab-2A [OS=Homo sapiens]	35	6	45	6	LOC111155454; RAB2; Rab2a; RAB2A	0.351	1	0.858	1	6.559	0.154077	1.246	1	1.846	1	0.409	1	0.965	1	1.291	1
High	P61020	Ras-related protein Rab-5B [OS=Homo sapiens]	26	5	37	2	RAB5B	1.45	1	3.567	1	2.513	1	0.768	1	4.744	1	0.407	1	0.726	1	1.059	1
High	P61026	ras-related protein rab-10 [OS=Homo sapiens]	41	7	55	4	RAB10	1.243	1	0.986	1	3.035	0.0275725	1.306	0.901882	2.89	0.28572	1.261	1	0.883	1	1.479	1
High	P61077-1	Ubiquitin-conjugating enzyme E2 D3 [OS=Homo sapiens]	24	2	11	2	LOC100760666; LOC101111026; LOC101359032; LOC105873892; LOC110578425; LOC111156875; MANBA; Ube2d3; UBE2D3	0.46	0.705072	1.174	1	3.776	0.484322	1.235	1	1.405	1	0.391	0.319653	0.662	1	1.865	1
High	P61081	NEDD8-conjugating enzyme Ubc12 [OS=Homo sapiens]	24	4	20	4	UBE2M	0.285	0.258784	0.488	1	7.698	0.0089314	1.056	1	2.077	0.621037	0.584	0.842668	0.958	1	1.102	1
High	P61086	Ubiquitin-conjugating enzyme E2 K [OS=Homo sapiens]	14	2	3	2	UBE2K	2.527		2.414		0.512		0.277	0.454814	4.668	0.555018	1.047	1	0.376	0.862939	0.738	1
High	P61106	Ras-related protein Rab-14 [OS=Homo sapiens]	74	12	108	11	RAB14	1.082	1	0.919	1	3.767	0.0332419	1.094	1	3.726	0.154092	1.177	1	0.72	1	1.519	1
High	P61158	actin-related protein 3 [OS=Homo sapiens]	28	7	51	7	ACTR3	0.55	0.965372	2.114	0.8764	1.515	1	1.121	1	0.744	1	0.26	0.0278844	0.628	1	1.786	1
High	P61160-1	Actin-related protein 2 [OS=Homo sapiens]	18	6	50	6	Actr2; ACTR2; LOC111147990	0.66	0.455882	1.02	1	1.609	0.314655	1.463	0.531686	0.725	1	0.647	0.437928	1.014	1	1.443	1
High	P61163	Alpha-centractin [OS=Homo sapiens]	15	4	12	4	ACTR1A	0.955	1	0.927	1	3.123	0.0887771	1.965	0.562476	1.517	1	1.03	1	1.177	1	1.669	1	Acetyl [N-Term]
High	P61201-1	COP9 signalosome complex subunit 2 [OS=Homo sapiens]	7	3	7	3	Cops2; COPS2; LOC101356833; LOC111162519	0.01		0.01		100		1.326	1	0.91	1	0.631	1	0.651	1	2.037	1
High	P61204	ADP-ribosylation factor 3 [OS=Homo sapiens]	59	8	58	4	ARF3	0.986	1	1.415	1	1.951	0.372942	1.331	1	1.445	1	0.697	0.969224	0.884	1	1.507	1
High	P61218	DNA-directed RNA polymerases I, II, and III subunit RPABC2 [OS=Homo sapiens]	43	4	24	4	POLR2F	0.76	1	1.122	1	0.431	0.735446	0.596	1	0.55	1	0.678	1	1.34	1	0.445	1
High	P61221	ATP-binding cassette sub-family E member 1 [OS=Homo sapiens]	29	12	49	12	ABCE1	1.269	1	1.16	1	4.826	0.0367051	2.295	0.34653	2.669	0.713303	1.095	1	1.229	1	1.868	1
High	P61224-1	Ras-related protein Rap-1b [OS=Homo sapiens]	45	10	125	2	LOC101348129; LOC101875865; LOC103250369; LOC111532119; LOC114113232; Rap1b; RAP1B	1.297	1	1.257	1	1.621	0.900342	0.835	1	2.517	0.641876	1.031	1	0.606	0.820173	1.378	1
High	P61225	ras-related protein Rap-2b [OS=Homo sapiens]	32	5	38	3	RAP2B	0.242	0.00170586	0.444	0.315257	2.061	0.189864	0.422	0.0225032	1.181	1	0.544	0.202198	0.5	0.2584	0.845	1
High	P61244-2	Isoform 2 of Protein max [OS=Homo sapiens]	83	13	138	2	MAX	0.656	0.711875	1.25	1	0.844	1	0.668	0.409505	0.83	1	0.525	0.330359	0.564	0.698694	1.183	1	Met-loss+Acetyl [N-Term]
High	P61247	40S ribosomal protein S3a [OS=Homo sapiens]	73	25	580	25	RPS3A	2.496	0.0126902	0.921	1	1.115	1	2.911	0.00186754	0.956	1	2.71	0.00175908	2.862	0.0121902	1.017	1
High	P61254	60S ribosomal protein L26 [OS=Homo sapiens]	57	15	180	14	RPL26	1.652	0.133251	0.517	0.802446	1.48	0.888422	1.985	0.0363691	1.232	1	3.196	0.00361469	2.378	0.0596926	0.835	1
High	P61289-1	Proteasome activator complex subunit 3 [OS=Homo sapiens]	24	5	27	5	HEL-S-283; LOC101359250; LOC103001388; LOC111151323; LOC111166421; Psme3; PSME3	1.577	0.340351	1.155	1	2.712	0.152637	7.585	0.00208319	0.564	1	1.365	0.44345	4.182	0.0464579	1.814	1
High	P61313-1	60S ribosomal protein L15 [OS=Homo sapiens]	54	13	198	13	LOC111155115; NR1D2; Rpl15; RPL15	1.974	0.0231955	1.161	1	1.902	0.0443693	2.263	0.0134173	1.659	0.182343	1.699	0.0489616	1.565	0.268372	1.446	1
High	P61353	60S ribosomal protein L27 [OS=Homo sapiens]	56	14	249	14	RPL27	1.807	0.114219	1.342	1	0.898	1	1.557	0.271665	1.042	1	1.347	0.630333	1.435	0.808522	1.085	1
High	P61421	V-type proton ATPase subunit d 1 [OS=Homo sapiens]	40	10	100	10	ATP6V0D1	1.25	1	0.863	1	1.445	1	1.471	1	1.228	1	1.448	1	1.174	1	1.252	1
High	P61513	60S ribosomal protein L37a [OS=Homo sapiens]	51	5	108	5	RPL37A	2.885	0.000502124	0.732	1	1.376	0.563901	2.201	0.00426536	1.804	0.0952429	3.943	0.000213089	2.298	0.014744	0.958	1
High	P61586	Transforming protein RhoA [OS=Homo sapiens]	42	6	65	3	RHOA	0.795	1	0.618	1	4.262	0.037522	1.021	1	3.319	0.372343	1.288	1	0.857	1	1.192	1
High	P61604	10 kDa heat shock protein, mitochondrial [OS=Homo sapiens]	60	6	79	6	HSPE1	1.034	1	1.06	1	1.079	1	0.495	0.458245	2.254	0.216706	0.976	1	0.584	1	0.847	1
High	P61619	Protein transport protein Sec61 subunit alpha isoform 1 [OS=Homo sapiens]	6	3	19	3	SEC61A1	1.736	0.11633	0.503	1	2.094	0.352996	2.197	0.201454	1.654	0.410338	3.453	0.00539583	1.602	0.989714	1.372	1
High	P61758	Prefoldin subunit 3 [OS=Homo sapiens]	12	2	5	2	GPATCH11	0.01				100		0.896	1	1.206	1	0.01		1.272	1	0.705	1
High	P61803	Dolichyl-diphosphooligosaccharide--protein glycosyltransferase subunit DAD1 [OS=Homo sapiens]	20	2	27	2	DAD1	2.164	0.280035	0.789	1	2.375	0.467039	1.423	1	3.61	0.176372	2.743	0.0732768	1.151	1	1.237	1	Met-loss+Acetyl [N-Term]
High	P61923	Coatomer subunit zeta-1 [OS=Homo sapiens]	51	5	21	5	COPZ1	1.005	1	2.324	0.723232	2.241	0.234307	2.509	0.0643745	0.897	1	0.432	0.190813	1.125	1	2.23	1	Acetyl [N-Term]
High	P61927	60S ribosomal protein L37 [OS=Homo sapiens]	18	3	27	3	RPL37	2.168	0.0220122	1.44	1	1.028	1	1.697	0.530396	1.313	1	1.505	0.264057	1.841	0.413376	0.922	1	Met-loss [N-Term]
High	P61956	small ubiquitin-related modifier 2 [OS=Homo sapiens]	24	2	24	2	SUMO2	0.592	0.862911	1.233	1	0.964	1	0.491	0.0847862	1.163	1	0.48	0.185886	0.586	0.413376	0.838	1	Met-loss+Acetyl [N-Term]
High	P61962	DDB1- and CUL4-associated factor 7 [OS=Homo sapiens]	39	10	72	10	DCAF7	1.192	1	0.881	1	1.125	1	1.013	1	1.325	1	1.353	1	1.042	1	0.972	1
High	P61964	WD repeat-containing protein 5 [OS=Homo sapiens]	60	15	176	15	WDR5	0.912	0.513719	1.362	0.438346	0.89	1	0.747	0.100403	1.086	1	0.669	0.00422904	0.706	0.103153	1.059	1	Met-loss+Acetyl [N-Term]
High	P61970	nuclear transport factor 2 [OS=Homo sapiens]	51	4	38	4	NUTF2	0.288	0.211379	0.981	1	1.668	1	0.304	0.122884	1.577	1	0.293	0.189455	0.311	0.428575	0.977	1
High	P61978	Heterogeneous nuclear ribonucleoprotein K [OS=Homo sapiens]	70	38	1433	2	HNRNPK	0.869	1	4.241	0.819109	1.167	1	0.487	0.605033	2.082	0.890476	0.205	0.0536786	0.412	0.875254	1.182	1	Acetyl [N-Term]
High	P61978-3	Isoform 3 of Heterogeneous nuclear ribonucleoprotein K [OS=Homo sapiens]	68	39	1385	3	HNRNPK	0.549	0.00767811	1.223	1	1.53	0.0422666	0.567	0.0110335	1.482	0.103682	0.449	0.0013338	0.636	0.0840971	0.891	1	Acetyl [N-Term]
High	P61981	14-3-3 protein gamma [OS=Homo sapiens]	65	16	169	12	YWHAG	0.475	0.0518724	0.781	1	2.118	0.130411	0.902	0.866408	1.115	1	0.608	0.195176	0.764	0.959421	1.181	1	Met-loss+Acetyl [N-Term]
High	P62070	Ras-related protein R-Ras2 [OS=Homo sapiens]	24	4	21	4	RRAS2	0.516	0.0988014	1.006	1	1.265	1	0.79	1	0.825	1	0.513	0.0366818	0.605	0.339503	1.306	1
High	P62072	Mitochondrial import inner membrane translocase subunit Tim10 [OS=Homo sapiens]	23	2	4	2	TIMM10	1.396		2.349		1.293		0.402	1	4.492	0.853392	0.594	1	0.381	0.934079	1.055	1
High	P62081	40S ribosomal protein S7 [OS=Homo sapiens]	68	15	241	15	RPS7	1.86	0.225977	1.467	1	0.781	1	2.082	0.2613	0.698	1	1.268	0.916707	1.975	0.799215	1.054	1	Acetyl [N-Term]
High	P62136-1	serine/threonine-protein phosphatase PP1-alpha catalytic subunit [OS=Homo sapiens]	68	21	449	6	LOC111149674; Ppp1ca; PPP1CA	1.52	0.28782	2.507	0.112225	0.467	0.0544098	0.651	0.584869	1.091	1	0.606	0.264057	0.699	1	0.931	1	Met-loss+Acetyl [N-Term]
High	P62140	Serine/threonine-protein phosphatase PP1-beta catalytic subunit [OS=Homo sapiens]	66	20	433	6	PPP1CB	0.734	0.0131847	1.032	1	1.07	1	0.714	0.00827679	1.099	1	0.711	0.00936402	0.749	0.0391243	0.954	1	Met-loss+Acetyl [N-Term]
High	P62158	Calmodulin [OS=Homo sapiens]	86	13	315	13	CALM3	0.298	0.259289	1.195	1	2.175	1	0.909	1	0.714	1	0.249	0.103246	0.91	1	0.999	1	Met-loss+Acetyl [N-Term]
High	P62166	neuronal calcium sensor 1 [OS=Homo sapiens]	19	2	4	2	NCS1	0.475		0.43		2.487		0.643	1	1.835	1	1.103	1	0.787	1	0.818	1
High	P62191	26S proteasome regulatory subunit 4 [OS=Homo sapiens]	33	11	35	11	PSMC1	1.027	1	1.539	1	5.073	0.0150249	2.959	0.0722872	1.761	1	0.667	0.559431	1.272	1	2.327	1
High	P62195-1	26S proteasome regulatory subunit 8 [OS=Homo sapiens]	52	15	85	14	LOC101353736; LOC111158036; LOC112837724; Psmc5; PSMC5	1.41	1	0.983	1	3.796	0.0494394	5.023	0.0275541	1.066	1	1.434	1	2.553	0.673065	1.968	1
High	P62241	40S ribosomal protein S8 [OS=Homo sapiens]	53	15	279	15	RPS8	3.244	0.00625059	1.709	1	1.44	0.985436	3.384	0.0125794	1.38	0.918949	1.898	0.0386332	2.753	0.13442	1.229	1
High	P62244	40S ribosomal protein S15a [OS=Homo sapiens]	66	9	160	9	RPS15A	3.394	0.00120201	0.99	1	0.922	1	2.434	0.00519588	1.285	1	3.427	0.0012448	2.865	0.0164327	0.85	1
High	P62249	40S ribosomal protein S16 [OS=Homo sapiens]	77	18	236	18	RPS16	1.367	0.0641668	0.903	1	1.358	0.398103	2.018	0.00425669	0.919	1	1.514	0.0122169	1.751	0.0393479	1.153	1	Met-loss [N-Term]
High	P62258-1	14-3-3 protein epsilon [OS=Homo sapiens]	74	23	417	21	CRK; HEL2; LOC100753603; LOC101343175; LOC111151387; Ywhae; YWHAE	0.509	0.0608638	0.928	1	1.521	0.356975	0.519	0.160493	1.492	1	0.549	0.0476885	0.589	0.522454	0.882	1	Acetyl [N-Term]
High	P62263	40S ribosomal protein S14 [OS=Homo sapiens]	43	11	193	11	RPS14	1.447	0.220826	0.806	1	1.23	1	1.902	0.0246638	0.936	1	1.796	0.0872366	1.843	0.0938159	1.032	1
High	P62266	40S ribosomal protein S23 [OS=Homo sapiens]	50	9	149	9	RPS23	2.424	0.00129191	0.974	1	1.377	0.280526	2.668	0.00142109	1.251	0.545614	2.489	0.000727106	2.319	0.0123649	1.15	1
High	P62269	40S ribosomal protein S18 [OS=Homo sapiens]	64	18	196	18	RPS18	2.297	0.0100634	0.602	0.821206	1.385	1	2.452	0.00429531	1.298	1	3.817	0.000697648	2.578	0.0123649	0.951	1	Met-loss+Acetyl [N-Term]
High	P62273-1	40S ribosomal protein S29 [OS=Homo sapiens]	36	3	19	3	LOC101343406; LOC101582840; LOC101829442; LOC104994204; LOC105757850; LOC107136033; LOC109563998; LOC110290257; LOC111161289; LOC112830741; LOC113414144; LOC113830750; LOC114118103; LOC117675034; rps29; Rps29; RPS29	5.257	0.00120201	0.856	1	1.196	1	3.892	0.0124511	1.615	0.728318	6.139	0.00105358	3.114	0.040659	1.25	1	Met-loss [N-Term]
High	P62277	40S ribosomal protein S13 [OS=Homo sapiens]	46	12	240	12	RPS13	2.23	0.0485663	0.769	1	1.281	1	2.214	0.0192321	1.29	1	2.901	0.00441464	1.994	0.0532157	1.11	1
High	P62280	40S ribosomal protein S11 [OS=Homo sapiens]	68	19	282	19	RPS11	2.631	0.0143168	0.722	1	1.054	1	2.326	0.0389729	1.192	1	3.642	0.00341406	2.495	0.0674692	0.932	1	Met-loss+Acetyl [N-Term]
High	P62304	small nuclear ribonucleoprotein E [OS=Homo sapiens]	70	5	100	5	SNRPE	0.643	1	1.093	1	1.419	0.798816	0.629	1	1.45	1	0.588	1	0.882	1	0.713	1
High	P62306	Small nuclear ribonucleoprotein F [OS=Homo sapiens]	31	4	131	4	SNRPF	0.47	0.520284	0.85	1	2.138	0.484322	0.929	1	1.081	1	0.553	0.673071	0.988	1	0.94	1
High	P62308	Small nuclear ribonucleoprotein G [OS=Homo sapiens]	78	5	167	5	SNRPG	0.613	0.0301981	1.07	1	1.512	0.0659408	0.69	0.184583	1.342	0.568977	0.573	0.0479506	0.727	0.557613	0.95	1
High	P62310	U6 snRNA-associated Sm-like protein LSm3 [OS=Homo sapiens]	69	4	65	4	LSM3	0.41	0.20252	1.118	1	1.02	1	0.583	0.691329	0.718	1	0.367	0.118446	0.679	0.807707	0.858	1	Met-loss+Acetyl [N-Term]
High	P62312	U6 snRNA-associated Sm-like protein LSm6 [OS=Homo sapiens]	56	6	98	6	LSM6	0.383	0.0223553	0.604	1	1.351	1	0.51	0.128538	1.014	1	0.634	0.451931	0.805	1	0.634	1
High	P62314	Small nuclear ribonucleoprotein Sm D1 [OS=Homo sapiens]	55	5	186	5	SNRPD1	0.613	0.378742	1.311	1	1.411	0.400268	0.663	0.639321	1.305	0.896727	0.468	0.0877103	0.857	1	0.773	1
High	P62316	Small nuclear ribonucleoprotein Sm D2 [OS=Homo sapiens]	72	14	440	14	SNRPD2	0.524	0.019515	0.77	1	1.486	0.12094	0.48	0.0160131	1.622	0.173368	0.681	0.309559	0.733	0.799215	0.655	1	Met-loss+Acetyl [N-Term]
High	P62318	small nuclear ribonucleoprotein sm d3 [OS=Homo sapiens]	58	8	334	8	SNRPD3	0.656	0.177248	1.196	1	1.484	0.362004	0.62	0.138218	1.571	0.461825	0.548	0.0611478	0.788	1	0.787	1	Met-loss+Acetyl [N-Term]
High	P62333	26S proteasome regulatory subunit 10B [OS=Homo sapiens]	51	14	72	14	PSMC6	0.433	0.0969613	1.093	1	3.746	0.0289333	1.463	1	1.109	1	0.396	0.0383738	0.809	1	1.808	1
High	P62424	60S ribosomal protein L7a [OS=Homo sapiens]	50	19	450	19	RPL7A	2.379	0.0140717	1.04	1	1.483	0.568234	2.195	0.0254886	1.607	0.569622	2.287	0.0103919	1.842	0.18043	1.191	1
High	P62487	DNA-directed RNA polymerase II subunit rpb7 [OS=Homo sapiens]	58	8	80	8	POLR2G	0.725	0.329999	0.876	1	1.103	1	0.803	1	0.995	1	0.828	0.64006	0.738	1	1.088	1
High	P62495	Eukaryotic peptide chain release factor subunit 1 [OS=Homo sapiens]	29	11	90	11	ETF1	0.759	1	0.757	1	2.562	0.242153	1.122	1	1.734	0.865459	1.003	1	1.112	1	1.009	1	Met-loss+Acetyl [N-Term]
High	P62701	40S ribosomal protein S4, X isoform [OS=Homo sapiens]	69	26	482	26	RPS4X	2.603	0.00227604	0.823	1	1.159	1	3.287	0.00122668	0.918	1	3.163	0.000655966	2.216	0.0123649	1.483	1
High	P62714	serine/threonine-protein phosphatase 2A catalytic subunit beta isoform [OS=Homo sapiens]	52	13	135	2	PPP2CB	0.642	0.426605	0.913	1	2.315	0.144755	1.038	1	1.431	1	0.703	0.423821	0.645	1	1.61	1
High	P62750	60S ribosomal protein L23a [OS=Homo sapiens]	52	14	222	14	RPL23A	1.733	0.245685	0.963	1	1.337	1	1.724	0.576766	1.343	1	1.8	0.142888	1.599	0.70814	1.078	1
High	P62753	40S RIBOSOMAL PROTEIN S6 [OS=Homo sapiens]	39	17	225	17	RPS6	67.427	0.00616149	5.639	1	0.07	0.145719	3.676	0.81904	1.275	1	11.958	0.0816468	3.091	1	1.189	1
High	P62805	histone H4 [OS=Homo sapiens]	62	16	4916	16	H4-16; H4C1; H4C11; H4C12; H4C13; H4C14; H4C15; H4C2; H4C3; H4C4; H4C5; H4C6; H4C8; H4C9	1.058	1	0.691	0.920679	1.05	1	1.847	0.212616	0.601	0.667166	1.532	0.382043	1.578	0.732823	1.171	1
High	P62820	Ras-related protein Rab-1A [OS=Homo sapiens]	71	14	125	6	RAB1A	0.804	1	0.811	1	4.317	0.00215558	1.638	0.355896	2.12	0.13132	0.992	1	1.08	1	1.516	1	Met-loss+Acetyl [N-Term]
High	P62826	GTP-binding nuclear protein RAN [OS=Homo sapiens]	39	14	213	14	RAN	0.683	0.179699	0.852	1	1.687	0.0339038	1.199	1	0.961	1	0.802	1	1.069	1	1.121	1	Met-loss+Acetyl [N-Term]
High	P62829	60S ribosomal protein L23 [OS=Homo sapiens]	73	12	310	12	RPL23	1.384	0.292656	0.943	1	1.136	1	1.206	1	1.304	0.585275	1.467	0.220226	1.049	1	1.15	1
High	P62834	ras-related protein Rap-1A [OS=Homo sapiens]	59	12	116	4	RAP1A	0.674	0.385765	0.891	1	1.351	1	0.536	0.126155	1.699	0.667166	0.757	0.676856	0.578	0.327572	0.927	1
High	P62841	40S ribosomal protein S15 [OS=Homo sapiens]	52	7	110	7	RPS15	3.032	0.138445	1.38	1	0.839	1	1.734	0.478526	1.467	1	2.197	0.723904	1.332	0.884161	1.302	1
High	P62847-1	40S ribosomal protein S24 [OS=Homo sapiens]	41	7	94	7	LOC100397479; Rps24; RPS24	3.372	0.00271578	0.854	1	1.666	0.278452	3.893	0.00140578	1.443	1	3.95	0.00160598	3.49	0.00951467	1.115	1	Acetyl [N-Term]
High	P62851	40S ribosomal protein S25 [OS=Homo sapiens]	43	9	116	9	RPS25	3.292	0.026545	0.875	1	0.965	1	3.089	0.0275541	1.029	1	3.761	0.0117995	2.929	0.0631249	1.055	1
High	P62854	40S ribosomal protein S26 [OS=Homo sapiens]	44	4	94	4	RPS26	2.348	0.00668605	0.829	1	1.598	0.212826	3.189	0.00182933	1.177	1	2.832	0.00370417	3.032	0.0114177	1.052	1
High	P62857	40S ribosomal protein S28 [OS=Homo sapiens]	61	8	94	8	RPS28	0.856	1	0.568	1	1.097	1	1.175	1	0.799	1	1.505	0.997061	1.323	1	0.888	1
High	P62861	40S ribosomal protein S30 [OS=Homo sapiens]	31	3	36	3	Fau; FAU	1.053	1	1.119	1	1.69	1	1.186	1	1.501	1	0.941	1	1.134	1	1.046	1
High	P62873	Guanine nucleotide-binding protein G(I)/G(S)/G(T) subunit beta-1 [OS=Homo sapiens]	62	14	258	8	GNB1	0.569	0.078799	0.782	1	0.881	1	0.322	0.0201682	1.558	1	0.728	0.276447	0.419	0.18789	0.768	1	Met-loss+Acetyl [N-Term]
High	P62875	DNA-directed RNA polymerases I, II, and III subunit RPABC5 [OS=Homo sapiens]	39	3	40	3	POLR2L	0.825	1	0.965	1	1.139	1	0.975	1	0.964	1	0.855	1	1.064	1	0.916	1
High	P62877	E3 ubiquitin-protein ligase RBX1 [OS=Homo sapiens]	31	4	60	4	RBX1	1.279	1	0.993	1	0.853	1	1.016	1	1.074	1	1.287	0.884637	0.915	1	1.11	1	Met-loss+Acetyl [N-Term]
High	P62879	Guanine nucleotide-binding protein G(I)/G(S)/G(T) subunit beta-2 [OS=Homo sapiens]	61	15	290	7	GNB2	0.237	0.0063623	0.559	1	1.109	1	0.299	0.0322547	0.881	1	0.424	0.0489616	0.456	0.189018	0.656	1	Met-loss+Acetyl [N-Term]
High	P62888	60S ribosomal protein L30 [OS=Homo sapiens]	67	9	258	9	RPL30	2.887	0.077862	1.306	1	1.047	1	1.998	0.217382	1.513	1	2.21	0.159887	1.671	0.959421	1.196	1
High	P62899	60S ribosomal protein L31 [OS=Homo sapiens]	47	10	91	10	RPL31	1.642	0.0301981	0.769	0.827847	1.096	1	1.655	0.0855992	1.087	1	2.135	0.00156536	1.808	0.0839706	0.915	1
High	P62906	60S ribosomal protein L10A [OS=Homo sapiens]	51	15	355	15	RPL10A	1.849	0.267326	0.684	1	1.349	1	1.77	0.143976	1.408	1	2.702	0.0293402	1.704	0.413376	1.039	1
High	P62910	60S ribosomal protein L32 [OS=Homo sapiens]	53	9	163	9	RPL32	1.928	0.459742	1.011	1	1.355	1	1.492	1	1.751	1	1.908	0.175735	1.245	1	1.198	1	Met-loss [N-Term]
High	P62917	60S ribosomal protein L8 [OS=Homo sapiens]	67	20	341	20	RPL8	2.227	0.00325041	0.905	1	1.44	0.325395	1.986	0.0314408	1.615	0.059267	2.46	0.00160023	1.749	0.166284	1.136	1
High	P62937	peptidyl-prolyl cis-trans isomerase A [OS=Homo sapiens]	65	10	290	10	PPIA	0.468	0.0861784	2.066	1	1.586	0.364687	0.433	0.132718	1.716	0.735516	0.227	0.00448309	0.413	0.176139	1.047	1	Met-loss [N-Term]; Met-loss+Acetyl [N-Term]; Acetyl [N-Term]
High	P62942	Peptidyl-prolyl cis-trans isomerase FKBP1A [OS=Homo sapiens]	42	3	8	3	FKBP1A	0.126	0.00436397	0.752	1	5.657	0.0122014	0.257	0.0564343	2.772	0.238191	0.168	0.00710701	0.423	0.290479	0.608	1	Met-loss [N-Term]
High	P62979	Ubiquitin-40S ribosomal protein S27a [OS=Homo sapiens]	63	15	1156	3	RPS27A	0.602	0.0410072	0.659	0.563619	1.018	1	0.797	1	0.768	0.527727	0.913	1	1.034	1	0.771	1
High	P62993	Growth factor receptor-bound protein 2 [OS=Homo sapiens]	43	7	44	7	GRB2	0.65	1	0.747	1	3.946	0.33081	0.716	1	3.58	0.78823	0.87	0.791666	0.408	1	1.757	1
High	P62995	transformer-2 protein homolog beta [OS=Homo sapiens]	51	20	346	17	TRA2B	0.775	1	1.546	1	1.62	0.753146	0.953	1	1.317	1	0.501	0.271858	0.861	1	1.108	1	Met-loss+Acetyl [N-Term]
High	P63000-1	Ras-related C3 botulinum toxin substrate 1 [OS=Homo sapiens]	33	6	60	2	cRac1A; LOC101877817; LOC103034053; LOC107556616; LOC107698781; LOC108933523; LOC109078082; LOC111145636; LOC113047578; rac1; Rac1; RAC1; RAC2	0.419	0.0398428	0.859	1	1.04	1	0.405	0.084335	1.076	1	0.488	0.0413682	0.467	0.297459	0.867	1
High	P63010-1	AP-2 complex subunit beta [OS=Homo sapiens]	13	10	27	4	Ap2b1; AP2B1; LOC101351101; LOC111151383; SLFN5	2.488	0.540954	0.881	1	3.181	0.034615	2.214	0.229295	3.576	0.167985	2.825	0.240268	1.469	1	1.507	1
High	P63096-1	Guanine nucleotide-binding protein G(i) subunit alpha-1 [OS=Homo sapiens]	44	16	155	6	Gnai1; GNAI1; LOC101343271; LOC111155312	0.345	0.00126189	0.677	1	1.085	1	0.344	0.00114022	1.09	1	0.51	0.0102129	0.479	0.040178	0.717	1
High	P63104-1	14-3-3 protein zeta/delta [OS=Homo sapiens]	63	17	266	13	LOC101351914; LOC111146608; Ywhaz; YWHAZ	0.406	0.077862	0.875	1	2.342	0.368323	0.546	0.415778	1.741	1	0.464	0.0533803	0.528	0.694387	1.033	1
High	P63151	Serine/threonine-protein phosphatase 2A 55 kDa regulatory subunit B alpha isoform [OS=Homo sapiens]	24	6	18	4	PPP2R2A	1.342	1	2.203	0.668419	2.435	0.0717362	2.59	0.0977827	1.262	1	0.609	0.402893	1.313	1	1.972	1	Met-loss+Acetyl [N-Term]
High	P63165-1	Small ubiquitin-related modifier 1 [OS=Homo sapiens]	58	7	97	7	LOC101347507; LOC114495157; pigSUMO1; Sumo1; SUMO1	0.609	0.205545	0.891	1	0.597	0.245939	0.412	0.0163858	0.882	1	0.683	0.432099	0.569	0.18043	0.723	1	Met-loss+Acetyl [N-Term]
High	P63167	Dynein light chain 1, cytoplasmic [OS=Homo sapiens]	63	5	95	3	DYNLL1	1.678	0.965878	1.451	1	0.762	1	0.745	1	1.717	1	1.157	1	0.571	1	1.304	1
High	P63172	Dynein light chain Tctex-type 1 [OS=Homo sapiens]	34	2	7	2	DYNLT1	0.934	1	1.117	1	2.103	0.852612	2.178	1	0.901	1	0.836	1	0.817	1	2.665	1	Acetyl [N-Term]
High	P63173	60s ribosomal protein l38 [OS=Homo sapiens]	53	7	222	7	RPL38	2.142	0.0760404	1.562	1	0.496	0.389243	0.685	1	1.552	1	1.371	0.359259	0.92	1	0.744	1
High	P63208	s-phase kinase-associated protein 1 [OS=Homo sapiens]	86	14	179	13	SKP1	0.704	1	0.785	1	1.307	1	1.451	1	0.634	1	0.896	1	1.086	1	1.336	1
High	P63218	guanine nucleotide-binding protein g(i)/g(s)/g(o) subunit gamma-5 [OS=Homo sapiens]	40	3	17	3	GNG5	0.267	0.0897624	0.425	1	0.648	1	0.141	0.0362506	1.225	1	0.629	1	0.356	0.460927	0.397	1	Met-loss+Acetyl [N-Term]
High	P63220	40S ribosomal protein S21 [OS=Homo sapiens]	65	7	183	7	RPS21	3.57	0.030444	0.953	1	0.753	1	1.667	0.334649	1.613	1	3.747	0.0133551	1.577	0.506934	1.057	1	Acetyl [N-Term]
High	P63241-1	Eukaryotic translation initiation factor 5A-1 [OS=Homo sapiens]	89	12	234	12	Eif5a; EIF5A; LOC101358224; LOC111161197; LOC117799153; LOC496181	0.418	0.299458	1.32	1	4.257	0.0227655	1.525	1	1.167	1	0.317	0.111385	0.72	1	2.118	1	Met-loss+Acetyl [N-Term]
High	P63244	Receptor of activated protein C kinase 1 [OS=Homo sapiens]	84	22	336	22	RACK1	5.217	0.00130626	1.42	1	0.943	1	2.268	0.0255689	2.169	0.410338	3.673	0.00570504	1.868	0.153782	1.214	1	Met-loss+Acetyl [N-Term]; Acetyl [N-Term]
High	P63272	Transcription elongation factor Spt4 [OS=Homo sapiens]	44	4	58	4	SUPT4H1	1.028	1	0.714	1	0.955	1	0.962	1	1.021	1	1.441	0.311653	1.108	1	0.868	1
High	P63279	SUMO-conjugating enzyme ubc9 [OS=Homo sapiens]	54	9	69	9	UBE2I	0.553	0.278836	1.187	1	1.014	1	0.625	0.274974	0.897	1	0.466	0.052685	0.777	1	0.804	1
High	P67809	Nuclease-sensitive element-binding protein 1 [OS=Homo sapiens]	72	21	465	15	YBX1	1.493	1	1.197	1	1.467	1	1.156	1	1.894	1	1.247	1	0.968	1	1.195	1	Met-loss+Acetyl [N-Term]
High	P67812	Signal peptidase complex catalytic subunit SEC11A [OS=Homo sapiens]	16	4	44	4	SEC11A	0.947	1	0.958	1	3.95	0.0643544	1.021	1	3.663	0.283647	0.988	1	0.778	1	1.313	1
High	P67870	Casein kinase II subunit beta [OS=Homo sapiens]	60	9	154	9	CSNK2B	1.971	0.421857	1.668	1	0.981	1	1.775	0.923391	1.089	1	1.181	1	1.128	1	1.573	1
High	P67936	Tropomyosin alpha-4 chain [OS=Homo sapiens]	61	18	189	9	TPM4	0.77	1	0.803	1	2.334	0.507966	1.471	1	1.222	1	0.96	1	0.896	1	1.641	1	Met-loss+Acetyl [N-Term]
High	P68032	Actin, alpha cardiac muscle 1 [OS=Homo sapiens]	57	19	875	5	ACTC1	0.658	0.302826	1.224	1	1.04	1	1.037	1	0.66	1	0.538	0.168373	0.848	1	1.222	1
High	P68104	Elongation factor 1-alpha 1 [OS=Homo sapiens]	68	23	634	11	EEF1A1	1.169	1	1.185	1	4.558	0.0098239	3.529	0.0225135	1.51	1	0.986	1	1.849	0.708144	1.908	1
High	P68366	Tubulin alpha-4A chain [OS=Homo sapiens]	49	19	642	2	TUBA4A	3.076	0.9479	3.396	1	3.212	0.512482	5.3	0.218596	1.864	1	0.906	1	1.281	1	4.138	1
High	P68371	Tubulin beta-4B chain [OS=Homo sapiens]	68	24	765	4	TUBB4B	1.392	1	0.927	1	5.507	0.00866093	3.388	0.0262144	2.263	0.486886	1.502	1	1.684	1	2.012	1
High	P68400	Casein kinase II subunit alpha [OS=Homo sapiens]	55	16	258	15	CSNK2A1	1.985	0.416624	2.935	0.507714	0.666	1	1.359	1	0.973	1	0.676	1	0.992	1	1.37	1
High	P69905	Hemoglobin subunit alpha [OS=Homo sapiens]	35	5	108	5	HBA1; HBA2	3.031	0.415521	0.891	1	0.554	1	2.708	0.271665	0.62	1	3.402	0.0640442	3.042	0.413376	0.89	1
High	P78310-1	Coxsackievirus and adenovirus receptor [OS=Homo sapiens]	9	3	6	3	CXADR	0.999	1	0.834	1	1.506	1	0.313	0.653063	4.81	0.741524	1.198	1	0.484	1	0.647	1
High	P78316	Nucleolar protein 14 [OS=Homo sapiens]	46	38	451	38	NOP14	0.636	0.268323	1.353	1	1.076	1	0.682	0.379443	1.003	1	0.47	0.0434929	0.621	0.769296	1.098	1
High	P78332	RNA-binding protein 6 [OS=Homo sapiens]	42	38	266	36	RBM6	0.803	1	0.908	1	1.005	1	0.666	0.116848	1.211	1	0.885	0.897808	0.839	1	0.794	1
High	P78344-1	Eukaryotic translation initiation factor 4 gamma 2 [OS=Homo sapiens]	16	12	52	12	EIF4G2	1.067	1	0.985	1	3.424	0.0308555	2.388	0.0982891	1.53	1	1.083	1	1.526	1	1.565	1	Acetyl [N-Term]
High	P78345	Ribonuclease P protein subunit p38 [OS=Homo sapiens]	13	3	7	3	RPP38	0.406	0.194481	0.361	0.568445	1.797	1	0.894	1	0.816	1	1.123	1	0.708	1	1.263	1
High	P78346-1	ribonuclease P protein subunit p30 [OS=Homo sapiens]	19	4	25	4	RPP30	0.701	1	0.885	1	0.921	1	0.805	1	0.803	1	0.792	1	0.881	1	0.914	1	Met-loss+Acetyl [N-Term]
High	P78347	General transcription factor II-I [OS=Homo sapiens]	48	40	443	40	GTF2I	0.568	0.515419	0.759	1	2.216	0.134091	0.847	1	1.485	0.924396	0.748	0.884637	0.881	1	0.961	1	Met-loss+Acetyl [N-Term]
High	P78362-2	Isoform 2 of SRSF protein kinase 2 [OS=Homo sapiens]	18	9	58	5	SRPK2	3.848	0.629729	1.404	1	1.827	1	1.409	1	4.99	0.327103	2.74	0.723904	1.183	1	1.192	1
High	P78364	polyhomeotic-like protein 1 [OS=Homo sapiens]	19	8	30	8	PHC1	0.413	0.204588	0.598	1	1.344	1	0.448	0.475356	1.238	1	0.69	1	0.781	1	0.573	1
High	P78371-1	T-complex protein 1 subunit beta [OS=Homo sapiens]	57	23	257	23	CCT2; HEL-S-100n	0.171	0.0878131	0.191	0.827847	26.535	0.00335106	3.437	0.260559	1.317	1	0.892	1	1.816	1	1.893	1	Met-loss+Acetyl [N-Term]
High	P78385	keratin, type II cuticular Hb3 [OS=Homo sapiens]	54	27	77	2	KRT83	3.893		0.68	1	0.196		0.177		4.3		5.725		0.01		100
High	P78386	Keratin, type II cuticular Hb5 [OS=Homo sapiens]	57	29	78	7	KRT85	1.362		0.091	1	0.871	1	1.008	1	1.178		14.99		0.39	1	2.583	1
High	P78406	mRNA export factor [OS=Homo sapiens]	60	18	363	18	RAE1	0.837	1	1.283	1	0.902	1	0.872	1	0.865	1	0.652	0.467551	0.711	1	1.225	1
High	P78527	DNA-dependent protein kinase catalytic subunit [OS=Homo sapiens]	48	200	2309	199	PRKDC	1.301	1	0.43	1	2.35	0.659305	1.499	1	2.04	1	3.026	0.16247	1.196	1	1.253	1
High	P78549	Endonuclease III-like protein 1 [OS=Homo sapiens]	47	10	78	10	NTHL1	0.974	1	0.98	1	0.413	0.00335106	0.677	0.0410839	0.594	0.121147	0.993	1	0.826	0.436376	0.82	1
High	P78563-1	Double-stranded RNA-specific editase 1 [OS=Homo sapiens]	7	4	20	4	ADARB1	0.464	0.618837	0.937	1	2.792	0.200426	0.737	1	1.758	1	0.496	0.491066	0.913	1	0.808	1
High	P80723	Brain acid soluble protein 1 [OS=Homo sapiens]	92	18	234	18	BASP1	0.162	0.00163877	0.866	1	1.333	1	0.129	0.00168478	1.674	1	0.187	0.00215181	0.26	0.0390296	0.496	1
High	P81605	Dermcidin [OS=Homo sapiens]	20	2	3	2	DCD	0.378	0.733699	0.771	1	1.344	1	0.458	1	1.11	1	0.491	0.943453	0.01		100
High	P82650	28S ribosomal protein S22, mitochondrial [OS=Homo sapiens]	38	11	97	11	MRPS22	6.606	0.0180346	0.909	1	1.604	1	3.324	0.247143	3.188	0.547513	7.266	0.0085202	2.142	0.620991	1.552	1
High	P82663	28S ribosomal protein S25, mitochondrial [OS=Homo sapiens]	35	4	34	4	MRPS25	8.524	0.209895	0.973	1	1.167	1	1.791	1	5.553	1	8.757	0.165558	1.97	1	0.909	1
High	P82664	28S ribosomal protein S10, mitochondrial [OS=Homo sapiens]	22	3	9	3	MRPS10	11.385	0.0189902	1.277	1	2.063	1	2.07	0.590654	11.349	0.209128	8.913	0.0204445	1.482	1	1.396	1
High	P82673-1	28S ribosomal protein S35, mitochondrial [OS=Homo sapiens]	23	6	44	6	MRPS35	25.046	0.00259008	1.526	1	1.139	1	2.251	0.632699	12.679	0.0532712	16.407	0.00388432	2.077	1	1.084	1
High	P82675	28S ribosomal protein S5, mitochondrial [OS=Homo sapiens]	23	8	17	8	MRPS5	4.405	0.077862	0.832	1	0.919	1	2.042	0.939618	1.982	1	5.297	0.0383738	1.508	1	1.354	1
High	P82912-1	28S ribosomal protein S11, mitochondrial [OS=Homo sapiens]	42	5	18	5	MRPS11	9.712		2.847	1	0.731	1	2.094	0.993583	3.391		3.411		1.99	1	1.052	1
High	P82914	28S ribosomal protein S15, mitochondrial [OS=Homo sapiens]	21	6	13	6	MRPS15	2.54	0.30165	0.456	1	2.84	0.813801	2.056	1	3.51	0.423227	5.569	0.031073	1.566	1	1.313	1
High	P82921	28S ribosomal protein S21, mitochondrial [OS=Homo sapiens]	39	3	26	3	MRPS21	3.505	0.0408428	1.117	1	1.457	1	1.732	1	2.948	0.116938	3.139	0.020968	1.253	1	1.383	1
High	P82930	28S ribosomal protein S34, mitochondrial [OS=Homo sapiens]	41	6	45	6	MRPS34	5.397	0.0388889	1.181	1	0.805	1	1.483	0.95515	2.932	0.648597	4.572	0.0277803	1.36	1	1.09	1
High	P82932	28S ribosomal protein S6, mitochondrial [OS=Homo sapiens]	23	4	20	4	MRPS6	2.451	0.21328	0.387	1	3.718	0.285618	1.92	1	4.746	0.12139	6.328	0.00881159	1.444	1	1.329	1
High	P82933	28S ribosomal protein S9, mitochondrial [OS=Homo sapiens]	30	10	47	10	MRPS9	5.435	0.000381534	0.835	1	1.115	1	2.479	0.0246166	2.444	0.0705342	6.506	0.000314761	2.38	0.170787	1.041	1
High	P82970	High mobility group nucleosome-binding domain-containing protein 5 [OS=Homo sapiens]	41	12	129	12	HMGN5	1.075	1	1.263	1	1.412	0.272898	0.866	1	1.753	0.173348	0.851	0.870622	0.92	1	0.941	1
High	P82979	SAP domain-containing ribonucleoprotein [OS=Homo sapiens]	75	14	227	14	SARNP	0.249	0.031054	0.435	1	2.734	0.197113	0.506	0.397113	1.344	1	0.571	0.725807	0.646	1	0.782	1	Met-loss+Acetyl [N-Term]
High	P83731	60S ribosomal protein L24 [OS=Homo sapiens]	46	10	111	10	RPL24	3.952	0.000500378	1.079	1	1.338	0.967253	2.478	0.0106751	2.133	0.0726808	3.661	0.000766178	1.702	0.156984	1.456	1
High	P83876	thioredoxin-like protein 4A [OS=Homo sapiens]	68	8	60	8	TXNL4A	0.271	0.0322744	0.655	1	2.417	0.311959	0.75	1	0.872	1	0.413	0.156949	0.463	1	1.621	1	Met-loss+Acetyl [N-Term]
High	P83916	Chromobox protein homolog 1 [OS=Homo sapiens]	62	13	574	12	CBX1	0.853	1	1.008	1	0.985	1	1.319	1	0.637	1	0.846	1	1.284	1	1.028	1
High	P84022	Mothers against decapentaplegic homolog 3 [OS=Homo sapiens]	8	3	19	3	SMAD3	3.342	0.507331	2.898	1	0.703	1	0.854	1	2.751	0.65517	1.153	1	0.841	1	1.016	1
High	P84085	ADP-ribosylation factor 5 [OS=Homo sapiens]	55	8	35	3	ARF5	1.484	0.643243	1.433	1	1.56	0.602192	1.18	1	1.961	0.291513	1.036	1	0.967	1	1.221	1
High	P84090	Enhancer of rudimentary homolog [OS=Homo sapiens]	63	9	345	9	ERH	0.941	1	1.091	1	0.717	0.690895	0.661	0.65704	1.02	1	0.862	1	0.756	1	0.875	1	Met-loss+Acetyl [N-Term]
High	P84095	Rho-related GTP-binding protein RhoG [OS=Homo sapiens]	21	3	16	2	RHOG	0.542		100		0.717		0.305	0.935065	1.274		0.01		0.228	1	1.335	1
High	P84098	60S ribosomal protein L19 [OS=Homo sapiens]	41	13	179	13	RPL19	1.472	0.0177488	0.714	0.401948	1.144	1	1.798	0.00220991	0.937	1	2.061	0.000448581	1.488	0.0234469	1.208	1
High	P84101-1	Small EDRK-rich factor 2 [OS=Homo sapiens]	32	2	5	2	LOC101342014; LOC105003504; LOC111138924; Serf2; SERF2	0.352	0.282443	1.309	1	0.374	0.111789	0.398	0.114547	0.33	0.477648	0.269	0.0978409	0.673	1	0.591	1
High	P84103	Serine/arginine-rich splicing factor 3 [OS=Homo sapiens]	49	12	341	11	SRSF3	1.059	1	1.746	1	1.18	1	0.687	0.826433	1.819	0.481626	0.606	1	0.697	1	0.985	1
High	P84243	histone H3.3 [OS=Homo sapiens]	65	13	629	2	H3-3A; H3-3B	6.674	1	4.502	1	0.457	1	1.43	1	2.135	1	1.482	1	0.664	1	2.155	1
High	P85037-1	Forkhead box protein K1 [OS=Homo sapiens]	14	9	28	8	FOXK1	1.661	0.19054	1.003	1	1.991	0.0862881	1.931	0.0482416	1.713	0.55704	1.656	0.222887	1.875	0.14931	1.03	1
High	P98175-1	RNA-binding protein 10 [OS=Homo sapiens]	50	38	430	36	RBM10	0.601	0.0744143	1.037	1	0.793	1	0.478	0.0159783	0.998	1	0.579	0.0871545	0.711	0.416595	0.672	1
High	P98179	RNA-binding protein 3 [OS=Homo sapiens]	67	9	117	9	RBM3	0.792	0.773811	1.467	1	0.522	0.122943	0.404	0.00947696	1.022	1	0.54	0.0516093	0.565	0.284867	0.714	1	Met-loss+Acetyl [N-Term]
High	P98194-1	Calcium-transporting ATPase type 2C member 1 [OS=Homo sapiens]	3	2	2	2	ATP2C1	1.297	1	1.576	1	1.303	1	1.157	1	1.461	1	0.823	1	0.863	1	1.341	1
High	P99999	cytochrome c [OS=Homo sapiens]	38	3	35	3	CYCS	0.997	1	0.979	1	1.375	0.613366	0.634	1	2.163	0.186161	1.018	1	0.837	1	0.757	1
High	Q00059	Transcription factor A, mitochondrial [OS=Homo sapiens]	59	25	582	25	TFAM	1.152	1	0.95	1	1.296	1	1.184	1	1.26	1	1.212	1	1.418	0.809142	0.835	1
High	Q00325-1	Phosphate carrier protein, mitochondrial [OS=Homo sapiens]	22	9	54	9	SLC25A3	1.737	0.110236	0.853	1	1.667	0.144755	0.434	0.0235621	6.675	0.000471191	2.037	0.0287274	0.478	0.0839706	0.906	1
High	Q00341-1	Vigilin [OS=Homo sapiens]	12	10	35	9	HDLBP	0.365	0.136837	0.922	1	4.103	0.0523902	1.491	1	1.005	1	0.396	0.315861	0.691	1	2.157	1
High	Q00403	Transcription initiation factor IIB [OS=Homo sapiens]	22	5	30	5	GTF2B	0.881	1	1.42	1	0.985	1	0.636	1	1.364	1	0.621	0.422322	0.618	1	1.03	1
High	Q00577	Transcriptional activator protein Pur-alpha [OS=Homo sapiens]	62	13	158	12	PURA	1.434	1	1.186	1	1.83	0.780988	1.703	0.65551	1.541	1	1.209	1	1.419	1	1.2	1
High	Q00587-1	Cdc42 effector protein 1 [OS=Homo sapiens]	10	2	2	2	CDC42EP1	1.977	0.136545	0.982	1	1.804	0.216321	2.156	0.0362506	1.655	1	2.013	0.119221	1.89	0.211869	1.14	1
High	Q00610-1	Clathrin heavy chain 1 [OS=Homo sapiens]	48	64	596	64	Cltc; CLTC	1.152	1	0.651	1	6.145	0.0153434	4.188	0.0296088	1.69	0.780498	1.768	0.406907	2.752	0.429907	1.522	1	Met-loss+Acetyl [N-Term]
High	Q00653-1	Nuclear factor NF-kappa-B p100 subunit [OS=Homo sapiens]	6	3	5	3	NFKB2	100		3.317		1.795	0.319871	100				100		100		2.749	1
High	Q00688	peptidyl-prolyl cis-trans isomerase FKBP3 [OS=Homo sapiens]	39	9	69	9	FKBP3	0.851	1	1.488	1	1.031	1	0.519	0.989306	1.69	0.887701	0.572	1	0.85	1	0.611	1
High	Q00765	Receptor expression-enhancing protein 5 [OS=Homo sapiens]	15	3	18	3	REEP5	0.807	1	0.683	1	1.127	1	0.978	1	0.93	1	1.182	1	1.291	0.875822	0.757	1
High	Q00796	Sorbitol dehydrogenase [OS=Homo sapiens]	9	2	4	2	SORD	0.955		3.085		1.683	1	1.144	1	1.405		0.31		0.769	1	1.487	1
High	Q00839	Heterogeneous nuclear ribonucleoprotein U [OS=Homo sapiens]	57	61	2521	60	HNRNPU	1.477	1	1.819	0.723232	0.664	0.825091	0.645	0.61712	1.521	1	0.812	0.767289	0.72	1	0.896	1	Met-loss+Acetyl [N-Term]
High	Q01081	Splicing factor U2AF 35 kDa subunit [OS=Homo sapiens]	50	9	329	2	U2AF1	0.922	1	1.31	1	1.43	0.648756	0.705	0.164508	1.871	0.0895509	0.704	0.387067	0.703	0.511362	1.003	1	Met-loss+Acetyl [N-Term]
High	Q01082-1	Spectrin beta chain, non-erythrocytic 1 [OS=Homo sapiens]	71	163	2335	14	SPTBN1	0.213	0.0111658	1.123	1	1.17	1	0.369	0.0976142	0.674	1	0.189	0.00388432	0.462	0.265048	0.799	1	Met-loss+Acetyl [N-Term]
High	Q01105-2	Isoform 2 of Protein SET [OS=Homo sapiens]	32	11	70	11	SET	0.788	1	0.972	1	1.438	1	0.663	1	1.71	1	0.811	1	0.65	1	1.019	1
High	Q01130	serine/arginine-rich splicing factor 2 [OS=Homo sapiens]	36	10	333	8	SRSF2	0.774	1	0.945	1	1.341	1	0.531	0.243554	1.953	0.190177	0.819	1	0.62	1	0.857	1	Met-loss+Acetyl [N-Term]
High	Q01167	Forkhead box protein K2 [OS=Homo sapiens]	5	3	12	2	FOXK2	0.656	1	0.55	1	3.399	0.245529	2.074	0.95554	1.074	1	1.191	1	2.049	1	1.013	1
High	Q01196-1	Runt-related transcription factor 1 [OS=Homo sapiens]	8	2	14	2	RUNX1	1.45	0.16933	1.912	0.212333	0.634	0.216607	2.742	0.00122668	0.336	0.00287378	0.758	0.852045	2.485	0.00951467	1.103	1
High	Q01469	Fatty acid-binding protein, epidermal [OS=Homo sapiens]	43	5	18	5	FABP5	0.199	0.0841979	0.617	1	6.276	0.0743405	0.509	0.893197	2.448	0.949566	0.322	0.254933	0.332	0.316742	1.532	1	Met-loss+Acetyl [N-Term]
High	Q01518-1	adenylyl cyclase-associated protein 1 [OS=Homo sapiens]	13	4	11	4	CAP1	0.476	0.235128	0.854	1	1.626	0.314962	0.452	0.842536	1.711	1	0.557	0.76715	0.48	0.7874	0.942	1	Met-loss+Acetyl [N-Term]
High	Q01581	hydroxymethylglutaryl-CoA synthase, cytoplasmic [OS=Homo sapiens]	8	4	7	4	HMGCS1	1.508	1	1.53	1	2.801	0.0289333	1.57	1	2.69	0.0952429	0.985	1	0.705	1	2.227	1
High	Q01658	Protein Dr1 [OS=Homo sapiens]	40	6	67	6	DR1	1.543	1	1.749	1	1.172	1	1.194	1	1.513	1	0.882	1	0.829	1	1.442	1	Met-loss+Acetyl [N-Term]
High	Q01664	Transcription factor AP-4 [OS=Homo sapiens]	41	12	103	12	TFAP4	0.585	0.622607	1.753	1	1.499	1	0.839	1	1.046	1	0.334	0.0400446	0.525	1	1.599	1	Acetyl [N-Term]
High	Q01780	exosome component 10 [OS=Homo sapiens]	60	42	461	42	EXOSC10	0.431	0.0356131	0.719	1	1.217	1	0.546	0.192761	0.96	1	0.6	0.223032	0.687	1	0.795	1
High	Q01813	ATP-dependent 6-phosphofructokinase, platelet type [OS=Homo sapiens]	21	13	57	11	PFKP	0.207		0.362		24.383		6.3	0.0907637	0.801		0.571		1.873	1	3.364	1
High	Q01831	DNA repair protein complementing XP-C cells [OS=Homo sapiens]	35	21	170	21	XPC	0.88	1	1.164	1	0.704	0.749465	0.737	1	0.84	1	0.756	1	0.873	1	0.844	1
High	Q01844	RNA-binding protein EWS [OS=Homo sapiens]	13	6	98	6	EWSR1	0.15	0.00325041	0.811	1	4.299	0.0202131	0.443	0.0989588	1.453	0.877882	0.184	0.00477916	0.521	0.571849	0.85	1
High	Q02040-1	A-kinase anchor protein 17A [OS=Homo sapiens]	26	15	156	15	AKAP17A	0.976	1	1.242	1	1.308	1	0.748	0.993583	1.706	0.650434	0.785	0.666418	0.768	1	0.973	1	Met-loss+Acetyl [N-Term]
High	Q02086-1	Transcription factor Sp2 [OS=Homo sapiens]	6	2	12	2	SP2	0.808	0.987773	2.31	1	2.153	0.171134	2.391	0.664539	0.728	1	0.35	0.192733	0.79	1	3.025	1
High	Q02218	2-oxoglutarate dehydrogenase, mitochondrial [OS=Homo sapiens]	3	2	5	2	OGDH	1.284	1	2.074	1	4.229	0.316683	2.878	0.603804	1.887	1	0.619	1	1.086	1	2.65	1
High	Q02224	Centromere-associated protein E [OS=Homo sapiens]	1	3	3	3	CENPE	2.465		0.782	1	2.325	0.890444	100		0.01		3.153		100		2.737	1
High	Q02241-2	Isoform 2 of Kinesin-like protein KIF23 [OS=Homo sapiens]	45	27	207	27	KIF23	0.647	1	0.541	1	2.026	0.977219	1.255	1	1.045	1	1.196	1	1.095	1	1.146	1
High	Q02487	Desmocollin-2 [OS=Homo sapiens]	6	4	34	4	DSC2	1.164	1	0.744	1	0.873	1	2.005	0.186535	0.507	0.280758	1.564	0.427413	2.121	0.253823	0.945	1
High	Q02539	Histone H1.1 [OS=Homo sapiens]	47	12	263	6	H1-1	1.232	1	0.954	1	0.733	0.721588	0.836	1	1.08	1	1.291	1	0.871	1	0.959	1	Met-loss+Acetyl [N-Term]
High	Q02543	60S ribosomal protein L18a [OS=Homo sapiens]	45	11	180	11	RPL18A	1.987	0.00649278	0.847	1	1.876	0.100686	1.908	0.0266503	1.953	0.0552887	2.347	0.00235916	1.802	0.230325	1.059	1
High	Q02790	Peptidyl-prolyl cis-trans isomerase FKBP4 [OS=Homo sapiens]	40	16	83	16	FKBP4	0.387	0.325844	0.75	1	4.802	0.0245636	1.291	1	1.439	1	0.516	0.923792	0.928	1	1.39	1
High	Q02809	Procollagen-lysine,2-oxoglutarate 5-dioxygenase 1 [OS=Homo sapiens]	26	14	91	14	PLOD1	4.862	0.0676714	0.37	1	1.815	0.929044	1.61	0.458238	5.481	0.337428	13.137	0.00506477	1.759	0.485305	0.915	1
High	Q02878	60S ribosomal protein L6 [OS=Homo sapiens]	41	18	340	18	RPL6	1.755	0.00283905	0.778	0.731039	1.516	0.0376856	1.765	0.00723913	1.507	0.0351674	2.256	0.000276028	1.686	0.0408488	1.047	1
High	Q02880-2	Isoform Beta-1 of DNA topoisomerase 2-beta [OS=Homo sapiens]	61	107	1546	88	TOP2B	0.594	0.945206	1.742	1	0.752	1	1.354	1	0.33	0.122354	0.341	0.0319103	1.09	1	1.242	1
High	Q02930-2	Isoform 2 of Cyclic AMP-responsive element-binding protein 5 [OS=Homo sapiens]	23	8	43	8	CREB5	1.083	1	2.047	1	0.44	0.944522	0.35	0.238554	1.36	1	0.529	0.950223	0.702	1	0.499	1	Acetyl [N-Term]
High	Q02978	Mitochondrial 2-oxoglutarate/malate carrier protein [OS=Homo sapiens]	30	8	81	8	SLC25A11	0.64	1	0.826	1	3.331	0.229941	0.347	0.239755	6.148	0.0933772	0.774	0.900554	0.441	0.665577	0.786	1	Met-loss+Acetyl [N-Term]
High	Q03001-7	dystonin [OS=Homo sapiens]	0	2	8	2	DST	0.38	0.104658	0.958	1	1.196	1	0.483	0.607542	0.942	1	0.397	0.121317	0.596	0.592913	0.81	1
High	Q03060-6	Isoform 3 of cAMP-responsive element modulator [OS=Homo sapiens]	15	4	31	3	CREM	0.509	1	1.393	1	1.895	0.944897	1.131	1	0.853	1	0.365	0.16247	0.971	1	1.165	1
High	Q03111	Protein ENL [OS=Homo sapiens]	7	3	18	3	MLLT1	1.911	1	1.019	1	0.723	1	1.381	1	1	1	1.876	0.493533	1.216	1	1.136	1	Acetyl [N-Term]
High	Q03135	Caveolin-1 [OS=Homo sapiens]	17	2	19	2	CAV1	0.591	1	0.919	1	1.448	1	0.838	1	1.022	1	0.643	1	0.811	1	1.033	1
High	Q03164	Histone-lysine N-methyltransferase 2A [OS=Homo sapiens]	29	72	465	71	KMT2A	0.639	1	0.968	1	1.615	1	1.503	1	0.686	1	0.66	1	1.114	1	1.349	1
High	Q03188	centromere protein C [OS=Homo sapiens]	34	25	128	25	CENPC	0.549	0.19379	0.938	1	0.928	1	0.724	0.661903	0.704	1	0.585	0.25176	0.93	1	0.778	1	Met-loss+Acetyl [N-Term]
High	Q03252	Lamin-B2 [OS=Homo sapiens]	77	65	1104	56	LMNB2	0.553	0.0409723	0.955	1	0.878	1	0.726	0.584869	0.669	0.480095	0.579	0.0262071	0.791	0.549263	0.918	1
High	Q03701	CCAAT/enhancer-binding protein zeta [OS=Homo sapiens]	52	59	848	59	CEBPZ	0.868	1	1.109	1	0.652	0.946625	0.878	1	0.644	1	0.782	1	0.971	1	0.904	1	Met-loss+Acetyl [N-Term]
High	Q04206	Transcription factor p65 [OS=Homo sapiens]	15	5	11	5	RELA	1.144		3.277	0.863983	2.073	1	11.953		0.198		0.349		1.751		6.827	1	Acetyl [N-Term]
High	Q04323-1	UBX domain-containing protein 1 [OS=Homo sapiens]	10	2	20	2	LOC51035; UBXN1	1.146	1	1.211	1	7.505	0.0332512	4.338	0.241953	1.983	1	0.946	1	1.834	1	2.365	1	Met-loss+Acetyl [N-Term]
High	Q04637	eukaryotic translation initiation factor 4 gamma 1 [OS=Homo sapiens]	25	30	167	30	EIF4G1	0.28	0.0397257	0.501	1	3.05	0.057359	0.789	1	1.082	1	0.559	0.77605	0.967	1	0.816	1
High	Q04695	Keratin, type I cytoskeletal 17 [OS=Homo sapiens]	19	9	47	3	KRT17	2.678	0.693903	0.759	1	0.813	1	0.881	1	2.473	0.62716	3.528	0.407806	0.87	1	1.013	1
High	Q04760-1	lactoylglutathione lyase [OS=Homo sapiens]	28	4	20	4	GLO1	1.243	1	2.442	1	0.834	1	0.956	1	1.085	1	0.509	0.876475	0.907	1	1.053	1	Met-loss+Acetyl [N-Term]
High	Q04837	Single-stranded DNA-binding protein, mitochondrial [OS=Homo sapiens]	68	13	186	13	SSBP1	2.093	0.0622045	1.008	1	0.629	0.852612	1.207	0.828065	1.092	1	2.077	0.0337034	1.383	0.52211	0.873	1
High	Q04917	14-3-3 protein eta [OS=Homo sapiens]	54	14	142	11	YWHAH	0.54	0.0941224	1.366	1	1.238	1	0.471	0.320798	1.42	1	0.395	0.0289605	0.393	0.379566	1.199	1	Met-loss+Acetyl [N-Term]
High	Q05048	Cleavage stimulation factor subunit 1 [OS=Homo sapiens]	50	13	139	13	CSTF1	0.309	0.0211443	1.064	1	1.476	1	0.455	0.215867	1.004	1	0.29	0.0237602	0.473	0.638413	0.962	1
High	Q05519	serine/arginine-rich splicing factor 11 [OS=Homo sapiens]	39	14	242	14	SRSF11	0.647	0.565001	1.721	0.863983	1.187	1	0.434	0.0303971	1.768	0.247209	0.376	0.0139343	0.48	0.132955	0.905	1	Met-loss+Acetyl [N-Term]
High	Q05BQ5	MBT domain-containing protein 1 [OS=Homo sapiens]	11	5	10	4	MBTD1	0.929	1	1.409	1	0.39	1	0.456	1	0.793	1	0.659	1	0.01		100
High	Q05D32	CTD small phosphatase-like protein 2 [OS=Homo sapiens]	45	18	254	18	CTDSPL2	0.743	0.437332	0.87	1	0.553	0.015617	1.253	0.831148	0.328	0.000723307	0.854	1	1.271	1	0.986	1
High	Q06203	amidophosphoribosyltransferase [OS=Homo sapiens]	10	4	5	4	PPAT	1.678	1	2.831	1	3.786	0.50685	1.582	1	4.018	1	0.593	1	0.567	1	2.79	1
High	Q06210-1	glutamine--fructose-6-phosphate aminotransferase [isomerizing] 1 [OS=Homo sapiens]	21	10	21	10	GFPT1	0.752	1	1.379	1	0.726	1	0.708	1	0.771	1	0.545	0.428893	0.847	1	0.835	1
High	Q06265-1	Exosome complex component RRP45 [OS=Homo sapiens]	32	11	157	11	EXOSC9	0.861	1	0.999	1	0.861	1	0.916	1	0.809	0.604205	0.862	0.692605	0.936	1	0.978	1
High	Q06330-1	Recombining binding protein suppressor of hairless [OS=Homo sapiens]	40	17	174	17	RBPJ	0.632	0.0532608	1.176	1	1.294	0.900427	1.118	1	0.731	0.780498	0.538	0.00555181	0.945	1	1.183	1
High	Q06413-1	Myocyte-specific enhancer factor 2C [OS=Homo sapiens]	5	2	3	2	Mef2c; MEF2C	0.953	1	1.078	1	2.674	0.232294	2.718	0.150309	0.938	1	0.885	1	1.887	1	1.44	1
High	Q06481	Amyloid-like protein 2 [OS=Homo sapiens]	12	6	23	5	APLP2	3.12	0.103063	0.657	1	1.406	1	7.837	0.0108904	0.56	1	4.751	0.0152028	9.016	0.0179106	0.869	1
High	Q06546	GA-binding protein alpha chain [OS=Homo sapiens]	8	3	3	3	GABPA	1.124		2.487		2.786		1.463	1	2.14		0.452		0.499	1	2.931	1
High	Q06587	E3 ubiquitin-protein ligase RING1 [OS=Homo sapiens]	65	15	203	11	RING1	0.705	0.683905	1.02	1	1.026	1	0.704	0.576766	1.028	1	0.691	0.365604	0.737	0.714973	0.955	1	Met-loss+Acetyl [N-Term]
High	Q06830	peroxiredoxin-1 [OS=Homo sapiens]	63	16	239	12	PRDX1	0.968	1	1.408	1	3.108	0.0098239	1.992	0.0831571	1.511	1	0.688	1	1.01	1	1.972	1
High	Q07020	60S ribosomal protein L18 [OS=Homo sapiens]	46	10	257	10	RPL18	2.135	0.245163	1.36	1	1.078	1	1.557	0.530396	1.478	1	1.569	0.365604	1.657	1	0.939	1
High	Q07021	Complement component 1 Q subcomponent-binding protein, mitochondrial [OS=Homo sapiens]	65	15	482	15	C1QBP	1.297	1	1.891	1	1.321	1	1.072	1	1.598	1	0.686	1	0.839	1	1.277	1
High	Q07065	Cytoskeleton-associated protein 4 [OS=Homo sapiens]	65	32	314	31	CKAP4	0.74	1	1.008	1	1.238	1	0.745	1	1.231	1	0.734	1	0.953	1	0.781	1
High	Q07157-2	Isoform Short of Tight junction protein ZO-1 [OS=Homo sapiens]	47	61	500	60	TJP1	0.986	1	1.025	1	0.903	1	1.112	1	0.801	1	0.962	1	1.006	1	1.105	1
High	Q07666	KH domain-containing, RNA-binding, signal transduction-associated protein 1 [OS=Homo sapiens]	34	14	438	3	KHDRBS1	0.43	0.00561225	1.191	1	1.68	0.10185	0.553	0.231029	1.307	1	0.361	0.00262127	0.592	0.539653	0.935	1
High	Q07812	Apoptosis regulator BAX [OS=Homo sapiens]	30	4	31	4	BAX	0.511	0.74024	0.905	1	2.73	0.756526	0.415	0.589817	3.361	0.861002	0.565	0.336746	0.43	0.797694	0.965	1
High	Q07864	DNA polymerase epsilon catalytic subunit A [OS=Homo sapiens]	7	10	30	10	POLE	0.667	0.844221	1.121	1	1.089	1	0.768	0.891137	0.945	1	0.595	0.177618	0.804	0.939623	0.955	1
High	Q07866-1	Kinesin light chain 1 [OS=Homo sapiens]	10	5	8	4	KLC1	1.158	1	1.174	1	2.313	0.467039	2.091	0.574348	1.28	1	0.986	1	1.424	1	1.468	1
High	Q07955-1	Serine/arginine-rich splicing factor 1 [OS=Homo sapiens]	60	25	995	24	LOC101342250; Srsf1; SRSF1	0.526	0.725638	1.023	1	2.494	0.148721	0.736	0.994028	1.783	0.400018	0.514	0.9753	0.781	1	0.943	1	Met-loss+Acetyl [N-Term]
High	Q08170	Serine/arginine-rich splicing factor 4 [OS=Homo sapiens]	28	20	337	14	SRSF4	1.424	1	1.607	1	0.402	1	1.054	1	0.543	1	0.886	1	1.686	1	0.625	1
High	Q08211	Atp-dependent rna helicase a [OS=Homo sapiens]	62	79	3083	79	DHX9	0.901	1	1.07	1	1.011	1	1.069	1	0.852	1	0.842	1	1.062	1	1.007	1	Met-loss+Acetyl [N-Term]
High	Q08378	Golgin subfamily A member 3 [OS=Homo sapiens]	3	3	3	3	GOLGA3	2.78	0.317772	0.918	1	0.924	1	1.381	1	1.859	1	3.027	0.0476097	1.195	1	1.156	1
High	Q08379	Golgin subfamily A member 2 [OS=Homo sapiens]	5	4	6	4	GOLGA2	0.899	1	1.159	1	0.39	0.0170235	0.497	0.0569602	0.706	0.540263	0.776	1	0.607	0.421879	0.82	1
High	Q08945	FACT complex subunit SSRP1 [OS=Homo sapiens]	60	47	940	47	SSRP1	0.944	1	1.454	1	0.693	0.484322	1.149	1	0.569	1	0.649	1	0.967	1	1.189	1	Met-loss+Acetyl [N-Term]
High	Q08J23	tRNA (Cytosine(34)-C(5))-methyltransferase [OS=Homo sapiens]	52	29	220	29	NSUN2	2.199	1	0.556	1	3.571	0.160923	4.138	0.210345	1.898	1	3.953	0.123496	2.689	1	1.539	1
High	Q09028	Histone-binding protein RBBP4 [OS=Homo sapiens]	64	22	512	2	RBBP4	0.689	0.766095	1.556	1	0.729	1	0.602	1	0.835	1	0.443	0.048873	0.652	1	0.923	1	Met-loss+Acetyl [N-Term]
High	Q09161	Nuclear cap-binding protein subunit 1 [OS=Homo sapiens]	40	24	334	24	NCBP1	0.936	1	1.196	1	0.847	0.654274	1.042	1	0.76	0.173792	0.783	0.162773	0.908	1	1.148	1
High	Q09666-1	Neuroblast differentiation-associated protein AHNAK [OS=Homo sapiens]	65	193	1646	193	AHNAK	2.317	0.045118	0.84	1	0.64	0.470469	0.859	1	1.727	0.364298	2.759	0.0184154	1.307	1	0.657	1	Acetyl [N-Term]
High	Q0VDF9	Heat shock 70 kDa protein 14 [OS=Homo sapiens]	10	2	2	2	HSPA14	2.263		100		2.619		5.203	0.101962	1.139	1	0.01		1.583	1	3.287	1
High	Q0VGL1	ragulator complex protein LAMTOR4 [OS=Homo sapiens]	55	2	16	2	LAMTOR4	3.189	0.542377	1.637	1	0.781	1	1.317	1	1.892	1	1.948	0.802007	1.308	1	1.007	1	Met-loss+Acetyl [N-Term]
High	Q0ZGT2	Nexilin [OS=Homo sapiens]	3	2	11	2	NEXN	21.476	0.0132235	43.083	0.0403592	4.4	0.853112	87.376	0.0039396	1.081	1	0.498	1	1.788	1	48.873	0.060512
High	Q10570	Cleavage and polyadenylation specificity factor subunit 1 [OS=Homo sapiens]	38	44	374	44	CPSF1	0.745	0.698329	1.38	1	0.922	1	0.662	0.905822	1.037	1	0.54	0.101324	0.761	1	0.87	1
High	Q10713	Mitochondrial-processing peptidase subunit alpha [OS=Homo sapiens]	14	6	20	6	PMPCA	1.915	0.728765	4.075	1	4.114	0.422472	3.807	0.562476	2.069	0.855738	0.47	1	1.914	1	1.989	1
High	Q12769	nuclear pore complex protein Nup160 [OS=Homo sapiens]	46	48	720	48	NUP160	1.934	0.171409	1.4	1	0.802	1	0.866	1	1.79	0.689581	1.381	0.725392	0.792	1	1.094	1
High	Q12788	Transducin beta-like protein 3 [OS=Homo sapiens]	58	43	784	43	TBL3	1.186	1	1.14	1	0.578	0.266301	0.943	1	0.726	1	1.041	1	0.921	1	1.025	1	Met-loss+Acetyl [N-Term]
High	Q12789-2	General transcription factor 3C polypeptide 1 [OS=Homo sapiens]	34	57	413	57	GTF3C1	0.975	1	1.171	1	0.954	1	0.688	1	1.353	1	0.832	1	0.536	1	1.284	1	Acetyl [N-Term]
High	Q12797	Aspartyl/Asparaginyl beta-hydroxylase [OS=Homo sapiens]	10	5	47	5	ASPH	0.769	1	0.879	1	2.281	0.0323075	1.129	1	1.554	1	0.875	1	0.927	1	1.218	1
High	Q12800-1	Alpha-globin transcription factor CP2 [OS=Homo sapiens]	29	11	85	8	TFCP2	0.314	0.337114	1.374	1	1.578	1	0.787	0.959234	0.63	1	0.229	0.0524494	0.543	1	1.449	1
High	Q12802-1	A-kinase anchor protein 13 [OS=Homo sapiens]	2	3	7	3	AKAP13	0.473	1	1.193	1	5.119	0.155518	1.306	1	1.852	1	0.396	0.513629	1.16	1	1.126	1
High	Q12830-1	Nucleosome-remodeling factor subunit BPTF [OS=Homo sapiens]	29	70	422	70	BPTF	0.427	0.227882	0.506	1	1.852	0.739938	0.682	0.993583	1.159	1	0.844	1	0.784	1	0.871	1
High	Q12846	Syntaxin-4 [OS=Homo sapiens]	12	2	5	2	STX4	1.026		1.663		1.73		1.186	1	1.497		0.617		0.958	1	1.238	1
High	Q12849	G-rich sequence factor 1 [OS=Homo sapiens]	33	12	89	12	GRSF1	2.118	0.250101	1.505	1	0.698	1	0.892	1	1.659	1	1.408	0.888686	0.787	1	1.133	1
High	Q12857	Nuclear factor 1 A-type [OS=Homo sapiens]	15	6	45	3	NFIA	0.96	1	1	1	1.258	0.534513	1.01	1	1.196	1	0.96	1	1.162	1	0.869	1
High	Q12872	Splicing factor, suppressor of white-apricot homolog [OS=Homo sapiens]	36	21	124	21	SFSWAP	0.422	0.458204	1.403	1	2.908	0.585041	0.966	1	1.271	1	0.301	0.216333	0.786	1	1.229	1
High	Q12873-1	Chromodomain-helicase-DNA-binding protein 3 [OS=Homo sapiens]	12	21	240	9	CHD3	0.231	0.251972	0.23	1	4.363	0.372184	0.823	1	1.224	1	1.004	1	0.848	1	0.97	1
High	Q12874	splicing factor 3a subunit 3 [OS=Homo sapiens]	60	30	734	30	SF3A3	0.627	0.077862	1.035	1	0.817	1	0.586	0.37353	0.874	0.861481	0.605	0.0657238	0.661	0.874707	0.886	1	Acetyl [N-Term]
High	Q12888-1	TP53-binding protein 1 [OS=Homo sapiens]	17	18	75	18	TP53BP1	0.434	0.0227314	1.145	1	0.98	1	0.403	0.0615916	1.057	1	0.379	0.0198903	0.402	0.224337	1.002	1
High	Q12894	Interferon-related developmental regulator 2 [OS=Homo sapiens]	6	2	13	2	IFRD2	1.975	0.408437	1.087	1	2.218	0.355357	4.833	0.0118476	0.907	1	1.817	0.186187	2.891	0.15388	1.672	1
High	Q12899	Tripartite motif-containing protein 26 [OS=Homo sapiens]	11	4	16	4	TRIM26	1.699	0.923586	2.795	0.587196	0.624	1	0.768	1	1.379	1	0.608	0.769452	0.869	1	0.884	1
High	Q12904-1	aminoacyl tRNA synthase complex-interacting multifunctional protein 1 [OS=Homo sapiens]	15	3	11	3	AIMP1	4.545	0.455072	1.248	1	4.375	0.393485	5.47	0.177505	3.635	1	3.642	0.856397	1.176	1	4.65	1
High	Q12905	Interleukin enhancer-binding factor 2 [OS=Homo sapiens]	70	23	813	23	ILF2	0.835	1	1.577	1	1.733	0.751209	0.966	1	1.499	1	0.53	0.183705	0.754	1	1.28	1
High	Q12906-1	Interleukin enhancer-binding factor 3 [OS=Homo sapiens]	76	62	1921	2	ILF3	0.821	1	2.752	1	1.923	1	0.667	1	2.366	1	0.298	0.643507	0.755	1	0.884	1
High	Q12906-7	Isoform 7 of Interleukin enhancer-binding factor 3 [OS=Homo sapiens]	76	63	1950	3	ILF3	0.611	0.995256	0.889	1	2.65	0.0699756	0.909	1	1.779	0.626831	0.687	1	1.091	1	0.833	1
High	Q12907	Vesicular integral-membrane protein VIP36 [OS=Homo sapiens]	17	4	16	4	LMAN2	3.804	0.504538	1.285	1	2.718	1	1.336	1	7.74	0.385563	2.96	1	0.953	1	1.402	1
High	Q12923	Tyrosine-protein phosphatase non-receptor type 13 [OS=Homo sapiens]	5	7	20	7	PTPN13	0.815	1	1.022	1	1.142	1	1.257	1	0.741	1	0.797	1	1.154	1	1.089	1
High	Q12926	ELAV-like protein 2 [OS=Homo sapiens]	15	5	34	3	ELAVL2	1.713	0.541042	1.106	1	2.256	0.229237	1.736	0.939618	2.226	0.240425	1.548	0.810554	1.641	1	1.058	1
High	Q12931	heat shock protein 75 kDa, mitochondrial [OS=Homo sapiens]	40	23	149	22	TRAP1	1.066	1	1.058	1	3.169	0.00670245	1.888	0.0308893	1.79	0.748709	1.008	1	1.148	1	1.645	1
High	Q12946	Forkhead box protein F1 [OS=Homo sapiens]	8	2	3	2	FOXF1	0.903	1	100		1.765	1	0.65	1	2.45	1	0.01		0.612	1	1.062	1
High	Q12948	forkhead box protein C1 [OS=Homo sapiens]	14	5	16	5	FOXC1	0.546	0.113233	0.996	1	1.109	1	0.639	0.521469	0.947	1	0.548	0.121072	0.927	1	0.69	1
High	Q12959	Disks large homolog 1 [OS=Homo sapiens]	24	12	46	12	DLG1	0.827	1	0.952	1	1.494	1	0.881	1	1.402	1	0.868	1	0.707	1	1.247	1
High	Q12962	transcription initiation factor TFIID subunit 10 [OS=Homo sapiens]	22	3	21	3	TAF10	1.199	1	1.45	1	0.695	1	0.665	1	1.254	1	0.827	1	0.895	1	0.743	1
High	Q12965	unconventional myosin-Ie [OS=Homo sapiens]	15	13	41	13	MYO1E	0.957	1	0.64	1	1.065	1	1.045	1	0.976	1	1.495	0.811557	0.933	1	1.12	1
High	Q12972-1	Nuclear inhibitor of protein phosphatase 1 [OS=Homo sapiens]	48	15	103	15	LOC111143233; PP1R8; PPP1R8	0.26	0.00442617	1.211	1	1.174	1	0.351	0.0509276	0.87	1	0.215	0.00215181	0.494	0.260437	0.71	1	Met-loss+Acetyl [N-Term]
High	Q12996-1	Cleavage stimulation factor subunit 3 [OS=Homo sapiens]	47	29	206	29	CSTF3	0.286	0.00512849	1.362	1	1.372	0.959177	0.424	0.0900224	0.924	1	0.21	0.00298897	0.518	0.460082	0.82	1	Met-loss+Acetyl [N-Term]
High	Q13029	PR domain zinc finger protein 2 [OS=Homo sapiens]	7	6	16	6	PRDM2	1.761	1	3.465	1	0.097	0.144755	0.247	0.402074	0.69	1	0.508	0.897812	0.538	1	0.459	1
High	Q13042	cell division cycle protein 16 homolog [OS=Homo sapiens]	20	10	59	10	CDC16	0.173	0.00432526	1.041	1	2.396	0.301448	0.471	0.235099	0.882	1	0.167	0.00506477	0.419	0.385135	1.124	1
High	Q13045-1	protein flightless-1 homolog [OS=Homo sapiens]	20	18	81	18	FLII	1.046	1	0.767	1	1.016	1	0.81	1	1.312	0.718558	1.363	0.121959	0.934	1	0.867	1	Acetyl [N-Term]
High	Q13084	39S ribosomal protein L28, mitochondrial [OS=Homo sapiens]	19	3	14	3	MRPL28	3.835	1	0.739	1	2.652	1	2.024	1	5.025	0.974376	5.189	0.395155	1.749	1	1.157	1
High	Q13085-1	Acetyl-CoA carboxylase 1 [OS=Homo sapiens]	1	2	3	2	ACACA					100		100						100		3.944	1
High	Q13098	COP9 signalosome complex subunit 1 [OS=Homo sapiens]	9	2	12	2	GPS1	0.264	0.0779055	0.795	1	3.335	0.113294	0.83	1	1.06	1	0.332	0.0882519	0.538	1	1.543	1
High	Q13111-1	Chromatin assembly factor 1 subunit A [OS=Homo sapiens]	47	37	431	37	CHAF1A	0.425	0.00203618	0.912	1	1.047	1	0.588	0.084335	0.758	0.723853	0.466	0.00400974	0.676	0.486007	0.869	1	Acetyl [N-Term]
High	Q13112	Chromatin assembly factor 1 subunit B [OS=Homo sapiens]	52	21	293	21	CHAF1B	0.741	0.194314	1.272	0.821206	0.727	0.119884	0.833	0.933122	0.647	0.0571744	0.583	0.00506477	0.838	1	0.994	1
High	Q13123	Protein Red [OS=Homo sapiens]	68	39	611	39	IK	1.369	1	2.035	1	0.32	0.143915	0.52	0.507512	0.844	1	0.673	0.900554	0.768	1	0.677	1	Met-loss [N-Term]
High	Q13129	Zinc finger protein Rlf [OS=Homo sapiens]	22	33	130	33	RLF	2.55	0.391812	2.382	1	0.347	0.246641	1.091	1	0.811	1	1.071	1	0.959	1	1.137	1
High	Q13131	5'-AMP-activated protein kinase catalytic subunit alpha-1 [OS=Homo sapiens]	9	3	10	3	PRKAA1	0.517	1	1.023	1	7.074	0.427948	1.011	1	3.616	1	0.505	1	0.529	1	1.91	1
High	Q13136	Liprin-alpha-1 [OS=Homo sapiens]	3	2	6	2	PPFIA1	0.573		1.081		2.732		0.864	1	1.812	0.776432	0.53	0.220226	0.827	1	1.044	1
High	Q13144	Translation initiation factor eIF-2B subunit epsilon [OS=Homo sapiens]	11	5	38	5	EIF2B5	1.095	1	2.243	1	1.466	1	1.527	1	1.052	1	0.488	0.522077	0.814	1	1.877	1	Met-loss+Acetyl [N-Term]
High	Q13148-1	TAR DNA-binding protein 43 [OS=Homo sapiens]	47	13	200	13	TARDBP	0.441	0.00144038	0.92	1	1.515	0.0675838	0.609	0.0401481	1.099	1	0.48	0.00368386	0.63	0.0683774	0.966	1
High	Q13151	Heterogeneous nuclear ribonucleoprotein A0 [OS=Homo sapiens]	61	22	534	20	HNRNPA0	0.653	0.342585	1.17	1	1.024	1	0.455	0.120476	1.47	1	0.558	0.140951	0.618	0.871095	0.736	1	Acetyl [N-Term]
High	Q13155	aminoacyl tRNA synthase complex-interacting multifunctional protein 2 [OS=Homo sapiens]	17	3	12	3	AIMP2	2.315	1	0.971	1	6.427	0.0544098	4.718	0.160493	3.153	0.827836	2.385	1	2.178	1	2.166	1
High	Q13162	Peroxiredoxin-4 [OS=Homo sapiens]	52	10	76	7	PRDX4	1.825	0.219526	1.455	1	2.944	0.0898839	2.768	0.0551692	1.94	0.585275	1.255	1	1.957	0.914299	1.414	1
High	Q13185	chromobox protein homolog 3 [OS=Homo sapiens]	67	14	667	12	CBX3	1.42	1	1.583	1	0.575	0.990226	1.195	1	0.683	1	0.897	1	1.076	1	1.111	1
High	Q13188	serine/threonine-protein kinase 3 [OS=Homo sapiens]	8	3	13	3	STK3	0.769	1	1.441	1	1.772	0.432117	1.493	1	0.913	1	0.534	0.144935	1.102	1	1.355	1
High	Q13190	Syntaxin-5 [OS=Homo sapiens]	11	3	13	3	STX5	3.719		1.91		1.41		1.526	1	3.435	1	1.947	1	0.968	1	1.576	1
High	Q13200	26S proteasome non-ATPase regulatory subunit 2 [OS=Homo sapiens]	45	28	133	28	PSMD2	1.033	1	1.113	1	6.024	0.00209357	3.693	0.00828139	1.684	0.728318	0.928	1	1.632	0.645815	2.263	1
High	Q13206	probable ATP-dependent RNA helicase DDX10 [OS=Homo sapiens]	57	50	567	50	DDX10	0.907	1	1.2	1	0.509	0.0234772	0.983	1	0.47	0.0200958	0.756	0.569618	0.933	1	1.053	1
High	Q13217	DnaJ homolog subfamily C member 3 [OS=Homo sapiens]	10	3	6	3	DNAJC3	0.167	0.377404	6.712	1	3.127	0.976614	1.784	1	0.292	1	0.025	0.0393955	0.965	1	1.848	1
High	Q13232	Nucleoside diphosphate kinase 3 [OS=Homo sapiens]	50	7	50	7	NME3	0.54	0.317118	0.498	1	2.401	0.0912865	0.865	1	1.498	1	1.084	1	1.006	1	0.859	1
High	Q13242	serine/arginine-rich splicing factor 9 [OS=Homo sapiens]	73	25	383	24	SRSF9	0.523	0.407239	1.123	1	2.33	0.0862274	1.172	1	1.039	1	0.466	0.279433	0.947	1	1.238	1	Met-loss+Acetyl [N-Term]
High	Q13243-1	Serine/arginine-rich splicing factor 5 [OS=Homo sapiens]	37	14	260	13	SFRS5; SRSF5	1.34	0.780219	0.955	1	0.718	0.444533	0.656	0.233788	1.468	0.723159	1.404	1	0.857	1	0.765	1
High	Q13247	Serine/arginine-rich splicing factor 6 [OS=Homo sapiens]	36	18	371	12	SRSF6	0.962	1	1.188	1	1.184	1	0.807	1	1.413	0.910372	0.81	1	0.97	1	0.831	1
High	Q13257-1	Mitotic spindle assembly checkpoint protein MAD2A [OS=Homo sapiens]	21	4	29	4	MAD2L1	0.23	0.00268726	0.376	0.495661	9.978	0.00120011	0.944	1	2.433	0.276998	0.611	0.164183	0.775	1	1.217	1
High	Q13263	Transcription intermediary factor 1-beta [OS=Homo sapiens]	72	38	832	38	TRIM28	0.575	0.254912	0.772	1	1.552	0.490653	0.878	1	1.017	1	0.745	0.546286	0.962	1	0.913	1	Met-loss+Acetyl [N-Term]
High	Q13283	Ras GTPase-activating protein-binding protein 1 [OS=Homo sapiens]	54	16	177	15	G3BP1	1.62	0.906302	1.709	1	0.893	1	1.323	1	1.094	1	0.948	1	1.244	1	1.064	1	Acetyl [N-Term]
High	Q13310-3	Isoform 3 of Polyadenylate-binding protein 4 [OS=Homo sapiens]	50	35	393	22	PABPC4	1.263	0.4965	1.022	1	3.153	0.00176051	2.852	0.000864002	1.396	0.696225	1.235	0.649593	1.452	0.215653	1.964	0.30931
High	Q13347	Eukaryotic translation initiation factor 3 subunit I [OS=Homo sapiens]	60	13	77	13	EIF3I	17.532	0.0326502	1.268	1	1.528	1	3.75	0.226578	7.145	0.707653	13.831	0.032986	2.535	1	1.479	1
High	Q13352-1	Centromere protein R [OS=Homo sapiens]	23	3	14	3	ITGB3BP	1.438	1	1.4	1	0.799	1	0.825	1	1.393	1	1.027	1	0.787	1	1.047	1
High	Q13356	Peptidyl-prolyl cis-trans isomerase-like 2 [OS=Homo sapiens]	18	5	60	5	PPIL2	0.939	1	1.492	1	0.869	1	1.148	1	0.711	1	0.63	0.893267	1.016	1	1.129	1
High	Q13362	Serine/threonine-protein phosphatase 2A 56 kDa regulatory subunit gamma isoform [OS=Homo sapiens]	7	3	26	3	PPP2R5C	1.106	1	0.975	1	2.098	1	0.864	1	2.684	1	1.135	0.935838	0.879	1	0.983	1
High	Q13363-1	C-terminal-binding protein 1 [OS=Homo sapiens]	35	11	129	8	CTBP1	0.763	1	1.182	1	1.256	1	0.602	0.503591	1.591	1	0.645	0.136032	0.67	0.905757	0.898	1
High	Q13405	39S ribosomal protein L49, mitochondrial [OS=Homo sapiens]	16	2	25	2	MRPL49	3.129	0.196714	1.062	1	1.831	1	1.619	0.504708	3.539	1	2.945	0.285543	1.194	1	1.356	1
High	Q13409-2	Isoform 2B of Cytoplasmic dynein 1 intermediate chain 2 [OS=Homo sapiens]	20	7	23	7	DYNC1I2	0.67	1	0.593	1	9.363	0.0487204	3.595	0.72233	1.746	1	1.131	1	2.49	1	1.444	1
High	Q13415	Origin recognition complex subunit 1 [OS=Homo sapiens]	21	12	39	12	ORC1	1.201	1	2.296	1	0.869	1	1.116	1	0.935	1	0.523	0.755791	0.437	0.566723	2.555	1
High	Q13416	Origin recognition complex subunit 2 [OS=Homo sapiens]	24	11	85	11	ORC2	1.147	1	1.198	1	0.95	1	1.151	1	0.947	1	0.957	1	0.895	1	1.286	1
High	Q13418	Integrin-linked protein kinase [OS=Homo sapiens]	4	2	2	2	ILK	0.922	1	0.957	1	2.565	0.427928	2.968	0.359686	0.797	1	0.964	1	2.376	1	1.249	1
High	Q13423	NAD(P) transhydrogenase, mitochondrial [OS=Homo sapiens]	14	11	28	11	NNT	1.88	0.0750932	0.626	1	0.994	1	0.853	1	2.191	0.124789	3.002	0.00386191	1.193	1	0.715	1
High	Q13425-1	Beta-2-syntrophin [OS=Homo sapiens]	7	3	5	3	SNTB2	1.089	1	0.568	1	2.589	0.905068	1.991	0.871286	1.417	1	1.92	1	1.583	1	1.257	1
High	Q13426-1	DNA repair protein xrcc4 [OS=Homo sapiens]	5	2	3	2	XRCC4	1.764		3.068		1.342	1	1.468	1	1.613		0.575		1.234	1	1.189	1
High	Q13427	peptidyl-prolyl cis-trans isomerase g [OS=Homo sapiens]	28	20	265	20	PPIG	0.556	0.933372	0.854	1	2.064	0.25131	0.614	0.457071	1.872	0.206794	0.652	1	0.653	1	0.94	1
High	Q13428-4	Isoform 4 of Treacle protein [OS=Homo sapiens]	47	58	615	2	TCOF1	2.823	0.0532608	0.944	1	0.514	0.204564	1.584	0.768422	0.916	1	2.99	0.0115905	1.497	1	1.058	1
High	Q13435	Splicing factor 3b subunit 2 [OS=Homo sapiens]	59	60	1169	60	SF3B2	0.419	0.0178295	0.815	1	1.445	1	0.612	0.123728	0.987	1	0.513	0.0275258	0.595	0.361011	1.03	1	Met-loss+Acetyl [N-Term]
High	Q13442	28 kDa heat- and acid-stable phosphoprotein [OS=Homo sapiens]	43	7	21	7	PDAP1	0.892	1	0.928	1	1.309	1	1.457	0.735821	0.801	1	0.961	1	1.493	0.732823	0.976	1
High	Q13472-1	DNA topoisomerase 3-alpha [OS=Homo sapiens]	4	3	14	3	TOP3A	0.439	0.149959	0.915	1	1.412	1	0.567	0.948548	1.094	1	0.48	0.25176	0.588	0.797694	0.964	1
High	Q13485	Mothers against decapentaplegic homolog 4 [OS=Homo sapiens]	4	2	3	2	SMAD4	0.613	1	1.503	1	2.474	1	0.879	1	1.725	1	0.408	1	0.806	1	1.09	1
High	Q13501-1	sequestosome-1 [OS=Homo sapiens]	48	9	49	9	SQSTM1	18.748	0.0002144	4.737	0.106947	0.387	0.0783433	4.073	0.0225032	1.782	1	3.958	0.011076	2.941	0.215653	1.385	1
High	Q13505-1	Metaxin-1 [OS=Homo sapiens]	12	5	34	5	MTX1	1.738	1	2.199	1	0.902	1	0.662	1	2.368	1	0.791	1	0.494	1	1.341	1
High	Q13523	Serine/threonine-protein kinase PRP4 homolog [OS=Homo sapiens]	43	41	436	41	PRPF4B	0.343	0.358302	0.45	1	2.758	0.432157	0.577	0.95554	1.639	1	0.763	1	0.721	1	0.801	1	Met-loss+Acetyl [N-Term]
High	Q13526	peptidyl-prolyl cis-trans isomerase NIMA-interacting 1 [OS=Homo sapiens]	48	6	23	6	PIN1	0.502	0.452206	2.251	0.827847	2.218	0.541258	0.463	0.420981	2.408	0.734144	0.223	0.010155	0.344	0.215653	1.345	1
High	Q13547	histone deacetylase 1 [OS=Homo sapiens]	48	18	259	13	HDAC1	0.84	0.855888	0.865	1	1.07	1	0.824	0.914508	1.092	1	0.972	1	0.919	1	0.896	1
High	Q13557	Calcium/calmodulin-dependent protein kinase type II subunit delta [OS=Homo sapiens]	37	13	137	8	CAMK2D	2.064	0.0704732	0.97	1	1.795	0.280526	1.323	1	2.799	0.0433407	2.127	0.0337034	1.355	1	0.977	1
High	Q13561-1	dynactin subunit 2 [OS=Homo sapiens]	12	3	11	3	DCTN2	0.841	1	3.574	1	2.96	0.43958	1.4	1	1.779	1	0.235	0.0810726	0.931	1	1.503	1
High	Q13573	SNW domain-containing protein 1 [OS=Homo sapiens]	59	30	495	30	SNW1	0.711	0.887109	1.245	1	1.039	1	0.64	0.22983	1.153	1	0.571	0.195636	0.84	1	0.762	1	Met-loss+Acetyl [N-Term]
High	Q13576-1	Ras GTPase-activating-like protein IQGAP2 [OS=Homo sapiens]	4	5	9	5	IQGAP2	1.456	1	0.739	1	4.008	0.134426	7.202	0.0410839	0.81	1	1.97	0.711617	5.063	0.170787	1.423	1
High	Q13595-1	Transformer-2 protein homolog alpha [OS=Homo sapiens]	43	14	248	11	HSU53209; Tra2a; TRA2A	0.943	1	2.099	1	1.086	1	0.921	1	1.112	1	0.449	0.159196	0.758	1	1.216	1	Met-loss+Acetyl [N-Term]
High	Q13601	KRR1 small subunit processome component homolog [OS=Homo sapiens]	52	22	301	22	KRR1	0.729	0.887432	0.976	1	0.686	0.293875	0.625	0.356526	0.8	1	0.747	0.685948	0.773	1	0.809	1	Met-loss+Acetyl [N-Term]
High	Q13610	Periodic tryptophan protein 1 homolog [OS=Homo sapiens]	27	12	93	12	PWP1	0.759	0.447699	0.97	1	1.109	1	0.758	0.394132	1.111	1	0.782	0.491066	0.889	1	0.853	1
High	Q13616	Cullin-1 [OS=Homo sapiens]	6	4	20	4	CUL1	0.608	0.906105	3.571	0.802446	1.406	1	0.988	1	0.866	1	0.17	0.0184806	0.816	1	1.211	1
High	Q13617-1	Cullin-2 [OS=Homo sapiens]	11	6	24	6	CUL2	0.377	0.0533943	0.492	0.832321	0.324	0.110478	0.252	0.0208577	0.485	0.566972	0.766	1	0.893	1	0.282	0.543774
High	Q13618	Cullin-3 [OS=Homo sapiens]	5	3	9	3	CUL3	0.654	1	1.051	1	1.444	1	0.822	1	1.147	1	0.622	1	0.513	1	1.604	1
High	Q13619-1	cullin-4A [OS=Homo sapiens]	45	32	253	20	CUL4A	0.586	0.319478	0.869	1	1.268	1	0.622	0.265905	1.196	1	0.674	0.738056	0.703	0.579305	0.885	1
High	Q13620-1	Isoform 2 of Cullin-4B [OS=Homo sapiens]	33	30	216	18	CUL4B	0.871	1	0.55	0.86905	0.749	0.91451	0.53	0.178225	1.231	1	1.584	0.764456	0.897	1	0.591	1
High	Q13625-1	Apoptosis-stimulating of p53 protein 2 [OS=Homo sapiens]	11	6	16	6	TP53BP2	0.309	0.133251	3.535	1	0.969	1	0.308	0.46119	0.972	1	0.087	0.0078806	0.419	0.912291	0.737	1
High	Q13627-1	dual specificity tyrosine-phosphorylation-regulated kinase 1A [OS=Homo sapiens]	6	3	4	3	DYRK1A	1.213	1	1.353	1	1.383	0.524381	1.265	0.707224	1.326	1	0.897	1	1.161	1	1.09	1
High	Q13637	Ras-related protein Rab-32 [OS=Homo sapiens]	16	3	8	3	RAB32	4.818		1.562	1	4.723	0.156789	10.176	0.0262144	2.236		3.085		2.82	0.637765	3.609	1
High	Q13642	Four and a half LIM domains protein 1 [OS=Homo sapiens]	18	5	29	5	FHL1	0.288	0.0547677	0.416	1	7.997	0.00946104	0.722	1	3.185	0.487282	0.692	0.818024	0.672	1	1.074	1
High	Q13685	angio-associated migratory cell protein [OS=Homo sapiens]	10	4	5	4	AAMP	1.729	1	1.161	1	7.955	0.253761	10.165	0.11002	1.353	1	1.488	1	3.065	1	3.317	1
High	Q13724-1	Mannosyl-oligosaccharide glucosidase [OS=Homo sapiens]	11	8	43	8	MOGS	1.704	0.837008	1.724	1	1.474	1	1.737	0.540774	1.446	1	0.989	1	1.11	1	1.565	1
High	Q13765-1	Nascent polypeptide-associated complex subunit alpha [OS=Homo sapiens]	33	5	89	5	LOC101346403; LOC102827981; LOC103076604; LOC103209325; LOC103656377; LOC111140919; LOC112922369; LOC113921489; LOC114117226; Naca; NACA; NACA2	2.031	0.166738	1.149	1	1.329	1	2.22	0.0753139	1.216	1	1.768	0.144834	2.173	0.242364	1.021	1
High	Q13769	THO complex subunit 5 homolog [OS=Homo sapiens]	36	22	187	22	THOC5	0.321	0.0154405	0.955	1	1.377	1	0.516	0.337498	0.859	1	0.336	0.0132586	0.594	0.759963	0.868	1
High	Q13813	Spectrin alpha chain, non-erythrocytic 1 [OS=Homo sapiens]	77	201	2444	4	SPTAN1	0.599	0.113681	0.811	1	1.176	0.889482	0.881	1	0.8	0.988897	0.739	0.797003	0.722	1	1.22	1	Acetyl [N-Term]
High	Q13813-3	Isoform 3 of Spectrin alpha chain, non-erythrocytic 1 [OS=Homo sapiens]	77	199	2464	2	SPTAN1	0.224	0.00227384	1.343	1	1.19	1	0.381	0.0267922	0.701	1	0.167	0.00117166	0.409	0.0937317	0.93	1	Acetyl [N-Term]
High	Q13823	Nucleolar GTP-binding protein 2 [OS=Homo sapiens]	50	40	494	40	GNL2	0.819	1	0.947	1	1.332	1	1.844	0.939618	0.591	1	0.865	1	1.578	1	1.168	1
High	Q13838-1	spliceosome RNA helicase DDX39B [OS=Homo sapiens]	66	31	845	16	BAT1; Ddx39b; DDX39B; LOC101341139	0.348	0.031054	1.68	1	1.245	1	0.32	0.0324592	1.353	1	0.207	0.00297201	0.386	0.14931	0.83	1	Met-loss+Acetyl [N-Term]
High	Q13868	Exosome complex component Rrp4 [OS=Homo sapiens]	53	13	150	13	EXOSC2	0.826	1	1.052	1	0.773	0.426316	0.949	1	0.673	0.323549	0.785	0.592137	1.057	1	0.898	1
High	Q13888-1	General transcription factor IIH subunit 2 [OS=Homo sapiens]	10	4	18	4	GTF2H2	1.194	1	0.723	0.689427	1.297	0.643039	1.795	0.0485522	0.863	1	1.653	0.0238105	1.662	0.224961	1.08	1
High	Q13889	General transcription factor IIH subunit 3 [OS=Homo sapiens]	10	2	5	2	GTF2H3	1.142	1	0.961	1	1.959	1	1.575	1	1.421	1	1.188	1	1.036	1	1.519	1
High	Q13895	Bystin [OS=Homo sapiens]	58	25	393	25	BYSL	0.73	0.657204	0.986	1	0.632	0.595608	0.909	1	0.508	0.283647	0.741	0.672853	0.93	1	0.977	1
High	Q13901	nuclear nucleic acid-binding protein C1D [OS=Homo sapiens]	36	3	42	3	C1D	0.833	1	1.048	1	0.592	0.189326	0.698	1	0.707	0.648597	0.795	1	0.871	1	0.801	1	Met-loss+Acetyl [N-Term]
High	Q13951	Core-binding factor subunit beta [OS=Homo sapiens]	20	4	12	4	CBFB	0.416	0.609508	0.682	1	4.038	0.197113	2.225	0.72233	0.755	1	0.61	0.781959	1.24	1	1.794	1
High	Q13952-1	Nuclear transcription factor Y subunit gamma [OS=Homo sapiens]	14	6	60	6	NFYC	0.422	0.076302	1.344	1	1.527	1	0.808	1	0.799	1	0.314	0.0211309	0.688	0.843921	1.173	1
High	Q14008	Cytoskeleton-associated protein 5 [OS=Homo sapiens]	18	25	81	25	CKAP5	1.793	0.1917	0.931	1	2.354	0.0513122	1.588	0.395155	2.658	0.0628908	1.927	0.114601	1.05	1	1.513	1	Met-loss+Acetyl [N-Term]
High	Q14011	Cold-inducible RNA-binding protein [OS=Homo sapiens]	40	7	93	7	CIRBP	0.547	0.291597	1.266	1	0.931	1	0.396	0.0109098	1.285	0.980703	0.432	0.051753	0.502	0.173117	0.79	1
High	Q14103-3	Isoform 3 of Heterogeneous nuclear ribonucleoprotein D0 [OS=Homo sapiens]	58	26	952	3	HNRNPD	0.62	0.0545347	1.164	1	1.717	0.0670125	0.667	0.084335	1.597	0.182343	0.533	0.00710701	0.685	0.486007	0.973	1
High	Q14119	Vascular endothelial zinc finger 1 [OS=Homo sapiens]	28	11	85	10	VEZF1	0.712	0.541042	0.966	1	1.015	1	0.85	1	0.85	1	0.737	0.370508	0.971	1	0.875	1
High	Q14126	Desmoglein-2 [OS=Homo sapiens]	47	30	204	30	DSG2	0.179	0.000145078	0.537	0.849556	1.467	0.453546	0.284	0.00114022	0.928	1	0.334	0.000986725	0.371	0.0115322	0.764	1
High	Q14137	Ribosome biogenesis protein BOP1 [OS=Homo sapiens]	55	36	440	36	BOP1	0.749	1	0.963	1	0.819	0.651674	0.896	1	0.685	0.507774	0.778	1	0.824	1	1.087	1
High	Q14146	Unhealthy ribosome biogenesis protein 2 homolog [OS=Homo sapiens]	16	21	120	21	URB2	1.062	1	0.843	1	0.969	1	2.729	0.00947696	0.377	0.0340402	1.259	0.637937	2.015	0.180355	1.354	1	Met-loss+Acetyl [N-Term]
High	Q14147	Probable ATP-dependent RNA helicase DHX34 [OS=Homo sapiens]	3	2	6	2	DHX34	0.081	0.077862	0.998	1	0.813	1	0.064	0.120721	1.025	1	0.081	0.0487932	0.133	0.927537	0.483	1
High	Q14149	MORC family CW-type zinc finger protein 3 [OS=Homo sapiens]	5	4	6	4	MORC3	0.184		1.394		3.887		0.895	1	0.799	1	0.132		1.262	1	0.709	1
High	Q14151	scaffold attachment factor B2 [OS=Homo sapiens]	52	49	717	32	SAFB2	0.572	0.194917	0.532	0.743095	2.089	0.122752	1.099	1	1.087	1	1.075	1	1.098	1	1.001	1	Met-loss+Acetyl [N-Term]
High	Q14152	Eukaryotic translation initiation factor 3 subunit A [OS=Homo sapiens]	30	35	249	35	EIF3A	0.945	1	1.054	1	1.581	0.852612	0.978	1	1.528	0.759071	0.897	1	0.875	1	1.118	1	Met-loss [N-Term]
High	Q14155-1	Isoform 1 of Rho guanine nucleotide exchange factor 7 [OS=Homo sapiens]	8	4	7	4	ARHGEF7	1.172	1	4.212	0.668419	1.054	1	0.76	1	1.626	1	0.278	0.155751	0.492	1	1.545	1
High	Q14156-1	protein EFR3 homolog A [OS=Homo sapiens]	10	5	13	5	EFR3A	0.575	0.227072	0.912	1	0.905	1	0.484	0.126155	1.075	1	0.631	0.388306	0.599	0.994784	0.808	1
High	Q14157-1	Isoform 2 of Ubiquitin-associated protein 2-like [OS=Homo sapiens]	29	18	159	18	UBAP2L	1.07	1	0.897	1	1.629	0.416839	1.456	0.199343	1.197	1	1.193	1	1.331	0.884161	1.094	1
High	Q14160	protein scribble homolog [OS=Homo sapiens]	13	11	46	11	SCRIB	0.624	0.898345	0.676	1	1.493	1	0.64	1	1.455	1	0.923	1	0.647	1	0.989	1
High	Q14165	Malectin [OS=Homo sapiens]	38	8	44	8	MLEC	2.119	1	1.71	1	1.779	1	0.954	1	3.952	1	1.239	1	0.857	1	1.113	1
High	Q14166	Tubulin--tyrosine ligase-like protein 12 [OS=Homo sapiens]	18	8	16	8	TTLL12	0.637	1	0.812	1	7.771	0.0159541	2.27	0.459243	2.179	0.684897	0.784	1	1.376	1	1.649	1
High	Q14168-1	MAGUK p55 subfamily member 2 [OS=Homo sapiens]	8	3	8	2	MPP2	0.01				100		0.302	0.0308554	0.949	1	0.01		0.322	0.0743761	0.939	1
High	Q14181	DNA polymerase alpha subunit B [OS=Homo sapiens]	7	2	4	2	POLA2	0.311		100		5.757	0.140058	3.101	0.604822	0.577		0.01		0.641	1	4.835	1	Met-loss+Acetyl [N-Term]
High	Q14186	Transcription factor Dp-1 [OS=Homo sapiens]	24	5	39	5	TFDP1	5.684	0.187578	4.525	0.576766	0.693	1	2.282	1	1.725	1	1.256	1	1.333	1	1.713	1
High	Q14191	Werner syndrome ATP-dependent helicase [OS=Homo sapiens]	8	9	39	9	WRN	1.264	1	1.431	1	1.194	1	2.269	0.992888	0.665	1	0.883	1	1.977	1	1.148	1
High	Q14192	Four and a half LIM domains protein 2 [OS=Homo sapiens]	17	4	4	4	FHL2	2.265	1	1.106	1	1.212	1	1.403	1	1.957	1	2.048	1	0.93	1	1.508	1
High	Q14197	Peptidyl-tRNA hydrolase ICT1, mitochondrial [OS=Homo sapiens]	27	5	13	5	MRPL58	5.588	0.0497326	1.064	1	1.804	1	2.083	0.891137	4.838	0.219102	5.253	0.0220916	1.572	1	1.325	1
High	Q14202	Zinc finger MYM-type protein 3 [OS=Homo sapiens]	28	26	217	25	ZMYM3	0.837	1	1.077	1	0.853	1	0.538	0.180527	1.327	1	0.777	1	0.642	0.861851	0.838	1	Acetyl [N-Term]
High	Q14203	Dynactin subunit 1 [OS=Homo sapiens]	4	4	14	4	DCTN1	1.141	1	1.262	1	1.09	1	0.648	1	1.919	1	0.904	1	0.65	1	0.998	1
High	Q14204	Cytoplasmic dynein 1 heavy chain 1 [OS=Homo sapiens]	23	85	309	85	DYNC1H1	1.321	1	2.012	1	1.255	0.971801	0.918	1	1.806	0.593872	0.657	0.929271	0.825	1	1.112	1	Met-loss+Acetyl [N-Term]
High	Q14207	Protein NPAT [OS=Homo sapiens]	3	3	5	3	NPAT	0.574	0.361164	0.963	1	0.603	0.407285	0.536	0.114547	0.646	1	0.596	0.374931	0.685	0.613486	0.783	1
High	Q14232	Translation initiation factor eIF-2B subunit alpha [OS=Homo sapiens]	10	3	10	3	EIF2B1	0.445	1	1.322	1	3.121	0.890129	0.955	1	1.454	1	0.336	1	0.839	1	1.138	1	Acetyl [N-Term]
High	Q14241	Elongin-A [OS=Homo sapiens]	23	12	63	12	ELOA	0.84	1	1.047	1	1.085	1	0.974	1	0.935	1	0.802	1	1.062	1	0.917	1
High	Q14244	Ensconsin [OS=Homo sapiens]	22	11	56	11	MAP7	0.675	1	1.402	1	0.454	0.367275	0.405	0.253269	0.757	1	0.482	0.855869	0.837	1	0.484	1	Met-loss+Acetyl [N-Term]
High	Q14247-1	Src substrate cortactin [OS=Homo sapiens]	29	12	48	12	CTTN	0.161	0.0466713	0.755	1	2.014	1	0.321	0.190104	1.009	1	0.213	0.048873	0.382	0.409771	0.841	1
High	Q14254	Flotillin-2 [OS=Homo sapiens]	45	16	135	16	FLOT2	0.338	0.0110829	0.929	1	1.028	1	0.299	0.0164383	1.16	1	0.364	0.0271557	0.317	0.0470761	0.943	1
High	Q14257	Reticulocalbin-2 [OS=Homo sapiens]	42	10	26	10	RCN2	0.284	0.00883367	0.95	1	3.221	0.0227655	0.891	1	1.027	1	0.299	0.0108071	0.775	1	1.149	1
High	Q14318	peptidyl-prolyl cis-trans isomerase FKBP8 [OS=Homo sapiens]	42	11	83	11	FKBP8	0.632	0.899227	0.778	1	1.604	1	0.744	1	1.363	1	0.813	1	0.86	1	0.865	1
High	Q14320	Protein FAM50A [OS=Homo sapiens]	13	3	20	3	FAM50A	0.79	0.971416	1.406	1	1.286	1	0.829	1	1.227	1	0.562	0.0873152	0.679	1	1.221	1
High	Q14331	Protein FRG1 [OS=Homo sapiens]	43	11	108	11	FRG1	1.137	1	1.092	1	0.871	1	0.862	0.990845	1.147	1	1.041	1	1.091	1	0.791	1
High	Q14444-1	Caprin-1 [OS=Homo sapiens]	35	18	192	18	CAPRIN1	1.428	0.718797	0.924	1	0.734	0.884894	1.574	0.17329	0.666	0.410338	1.546	0.18061	1.457	0.837946	1.08	1
High	Q14469	Transcription factor HES-1 [OS=Homo sapiens]	18	3	11	3	HES1	0.807	1	7.874	1	0.907	1	0.919	1	0.797	1	0.102	0.354099	1.01	1	0.91	1
High	Q14493-1	Histone RNA hairpin-binding protein [OS=Homo sapiens]	10	2	15	2	SLBP	1.86	1	1.631	1	0.929	1	0.659	1	2.623	1	1.141	1	0.844	1	0.78	1
High	Q14498-1	RNA-binding protein 39 [OS=Homo sapiens]	54	31	400	28	LOC101348913; LOC111141906; LOC112827340; Rbm39; RBM39	0.622	0.0398428	0.971	1	1.1	1	0.58	0.0163858	1.18	1	0.64	0.0350665	0.613	0.0918402	0.946	1	Met-loss+Acetyl [N-Term]
High	Q14525	Keratin, type I cuticular Ha3-II [OS=Homo sapiens]	52	16	53	4	KRT33B	100		1.498		0.01		0.01		100		100		0.01
High	Q14527	Helicase-like transcription factor [OS=Homo sapiens]	15	9	43	9	HLTF	0.518	1	1.621	1	1.099	1	1.069	1	0.533	1	0.32	1	1.161	1	0.92	1
High	Q14554	Protein disulfide-isomerase A5 [OS=Homo sapiens]	16	6	27	6	PDIA5	1.478	1	0.821	1	2.032	1	1.229	1	2.442	1	1.8	1	1.237	1	0.994	1
High	Q14562	ATP-dependent RNA helicase dhx8 [OS=Homo sapiens]	31	32	275	31	DHX8	0.87	1	1.031	1	1.022	1	0.543	0.0442121	1.637	0.475362	0.844	0.687355	0.731	1	0.744	1	Met-loss+Acetyl [N-Term]
High	Q14566	DNA replication licensing factor MCM6 [OS=Homo sapiens]	60	46	574	46	MCM6	0.347	0.0362683	1.039	1	0.939	1	0.254	0.0254886	1.283	1	0.334	0.0202523	0.369	0.149774	0.689	1	Acetyl [N-Term]
High	Q14571-1	Inositol 1,4,5-trisphosphate receptor type 2 [OS=Homo sapiens]	4	7	15	6	ITPR2	5.55	0.991745	1.676	1	0.546	1	0.746	1	4.06	1	3.311	1	0.519	1	1.437	1
High	Q14573	Inositol 1,4,5-trisphosphate receptor type 3 [OS=Homo sapiens]	3	5	7	4	ITPR3	0.01		0.01		100		2.96	0.816106	0.866		1.029		1.074	1	2.757	1
High	Q14582	Max dimerization protein 4 [OS=Homo sapiens]	26	4	17	4	MXD4	0.078	0.120235	0.494	1	1.264	1	0.111	0.0405408	0.89	1	0.159	0.17237	0.646	1	0.172	1	Acetyl [N-Term]
High	Q14669-2	Isoform 2 of E3 ubiquitin-protein ligase TRIP12 [OS=Homo sapiens]	29	44	360	2	TRIP12	0.918	1	1.499	1	0.567	0.791554	2.09	1	0.249	0.510069	0.613	1	2.685	1	0.778	1	Met-loss+Acetyl [N-Term]
High	Q14669-3	Isoform 3 of E3 ubiquitin-protein ligase TRIP12 [OS=Homo sapiens]	28	44	346	2	TRIP12	1.682	0.598037	1.993	1	0.277	0.0681741	0.411	0.468685	1.135	1	0.844	1	0.624	1	0.659	1	Met-loss+Acetyl [N-Term]
High	Q14676	Mediator of DNA damage checkpoint protein 1 [OS=Homo sapiens]	67	94	1402	94	MDC1	0.675	0.850546	1.272	1	0.909	1	2.19	0.115856	0.28	0.0279856	0.531	0.136659	1.605	1	1.365	1	Acetyl [N-Term]
High	Q14677-1	Clathrin interactor 1 [OS=Homo sapiens]	12	5	10	5	CLINT1	1.082	1	1.094	1	2.94	0.0166533	1.946	0.126787	1.635	1	0.989	1	1.729	0.479607	1.125	1
High	Q14683	structural maintenance of chromosomes protein 1a [OS=Homo sapiens]	71	109	1602	109	SMC1A	2.254	0.18397	2.144	0.544981	1.525	0.326932	1.806	0.114035	1.903	0.808705	1.051	1	0.869	1	2.078	0.797971
High	Q14684	Ribosomal RNA processing protein 1 homolog B [OS=Homo sapiens]	66	43	803	43	RRP1B	1.046	1	1.013	1	1.175	1	0.771	1	1.594	1	1.032	1	1.228	1	0.628	1	Met-loss [N-Term]
High	Q14690	Protein RRP5 homolog [OS=Homo sapiens]	50	93	1300	93	PDCD11	0.841	1	0.934	1	0.865	1	1.269	0.732303	0.573	0.206751	0.9	1	1.04	1	1.22	1	Met-loss+Acetyl [N-Term]
High	Q14691	DNA replication complex GINS protein PSF1 [OS=Homo sapiens]	15	2	4	2	GINS1	0.243	0.062762	0.643	1	1.581	1	0.419	0.577436	0.917	1	0.378	0.155829	0.437	0.557613	0.96	1
High	Q14692	ribosome biogenesis protein BMS1 homolog [OS=Homo sapiens]	48	55	624	55	BMS1	0.808	1	2.502	1	0.616	1	1.151	1	0.432	1	0.323	0.437928	0.831	1	1.385	1
High	Q14694	Ubiquitin carboxyl-terminal hydrolase 10 [OS=Homo sapiens]	13	6	23	6	USP10	1.611	1	2.064	1	1.3	1	3.531	0.247143	0.593	1	0.781	1	2.525	0.630779	1.398	1
High	Q14696	LRP chaperone MESD [OS=Homo sapiens]	22	3	6	3	MESD	0.578	1	2.305		1.91	1	1.297	1	0.851	1	0.251		1.188	1	1.092	1
High	Q14697-1	Neutral alpha-glucosidase AB [OS=Homo sapiens]	20	15	77	15	GANAB; HEL-S-164nA	1.273	1	1.58	1	3.015	0.159974	2.792	0.159532	1.375	1	0.806	1	2.027	1	1.377	1
High	Q14739	Lamin-B receptor [OS=Homo sapiens]	19	15	166	15	LBR	1.112	1	0.791	1	1.596	0.144755	0.868	1	2.045	0.109551	1.406	0.727732	0.811	1	1.07	1
High	Q14781-1	Chromobox protein homolog 2 [OS=Homo sapiens]	38	14	101	14	CBX2	0.837	0.196714	1.291	1	0.535	0.0197264	0.486	0.0037434	0.922	1	0.648	0.0200553	0.587	0.0387642	0.827	1	Acetyl [N-Term]
High	Q14789	Golgin subfamily B member 1 [OS=Homo sapiens]	5	11	19	11	GOLGB1	0.78	0.614765	1.056	1	1.151	1	1.035	1	0.868	1	0.739	0.573489	1.005	1	1.03	1
High	Q14807	Kinesin-like protein KIF22 [OS=Homo sapiens]	61	33	402	33	KIF22	1.057	1	1.155	1	0.823	1	0.972	1	0.894	1	0.914	0.963349	1.206	1	0.806	1
High	Q14839	Chromodomain-helicase-DNA-binding protein 4 [OS=Homo sapiens]	59	103	1387	85	CHD4	0.773	1	1.159	1	1.03	1	0.866	1	0.92	1	0.667	0.494465	0.81	1	1.07	1
High	Q14919-1	Dr1-associated corepressor [OS=Homo sapiens]	37	8	70	8	DRAP1	1.091	1	1.105	1	1.815	0.536003	1.951	0.272519	1.015	1	0.987	1	1.336	1	1.46	1
High	Q14934-1	Nuclear factor of activated T-cells, cytoplasmic 4 [OS=Homo sapiens]	4	2	5	2	NFATC4	0.62	1	0.673	1	2.612	0.447049	3.065	0.255511	0.528	1	0.922	1	2.872	0.418746	1.067	1
High	Q14938-3	Isoform 3 of Nuclear factor 1 X-type [OS=Homo sapiens]	26	8	29	6	NFIX	0.872	1	1.006	1	0.999	1	1.11	1	0.785	1	0.867	1	1.029	1	1.079	1
High	Q14966-1	Zinc finger protein 638 [OS=Homo sapiens]	48	72	639	72	ZNF638	0.571	0.73776	1.775	1	0.793	1	0.43	0.440806	1.052	1	0.322	0.0805525	0.488	1	0.882	1
High	Q14974	Importin subunit beta-1 [OS=Homo sapiens]	59	38	852	38	KPNB1	1.037	1	1.086	1	0.839	1	1.035	1	0.841	1	0.955	1	1.063	1	0.973	1	Met-loss [N-Term]; Acetyl [N-Term]
High	Q14978-2	Isoform Beta of Nucleolar and coiled-body phosphoprotein 1 [OS=Homo sapiens]	63	48	715	48	NOLC1	1.88	0.0865435	1.025	1	0.349	0.00946104	1.429	1	0.459	0.173792	1.834	0.0986975	1.136	1	1.258	1
High	Q149N8	E3 ubiquitin-protein ligase SHPRH [OS=Homo sapiens]	8	9	24	9	SHPRH	0.613	1	0.557	1	0.923	1	0.208	0.0908554	2.724	0.637706	1.1	1	0.274	0.246236	0.757	1
High	Q14C86-1	GTPase-activating protein and VPS9 domain-containing protein 1 [OS=Homo sapiens]	2	2	4	2	GAPVD1	0.234	0.904766	0.459		8.856	0.189861	0.976	1	2.124	1	0.51		0.634	1	1.54	1
High	Q14CN4-1	Keratin, type II cytoskeletal 72 [OS=Homo sapiens]	7	4	45	2	KRT72	0.643	0.614765	0.844	1	0.58	0.692241	0.406	0.0484161	0.919	1	0.761	0.687742	0.65	1	0.624	1
High	Q15003	Condensin complex subunit 2 [OS=Homo sapiens]	5	3	18	3	NCAPH	0.581	1	0.793	1	1.905	1	1.582	0.586447	0.699	1	0.732	1	0.927	1	1.707	1
High	Q15005	Signal peptidase complex subunit 2 [OS=Homo sapiens]	38	8	29	8	SPCS2	0.805	1	0.577	1	2.519	0.280526	0.526	1	3.857	0.723833	1.396	1	0.793	1	0.663	1	Met-loss+Acetyl [N-Term]
High	Q15006	ER membrane protein complex subunit 2 [OS=Homo sapiens]	20	6	37	6	EMC2	0.717	1	0.682	1	3.644	0.0977603	1.642	1	1.59	1	1.051	1	1.455	1	1.129	1
High	Q15007	Pre-mRNA-splicing regulator WTAP [OS=Homo sapiens]	67	21	259	21	WTAP	0.373	0.0143003	0.765	1	1.274	1	0.513	0.128843	0.925	1	0.487	0.0366818	0.521	0.33104	0.985	1
High	Q15008	26S proteasome non-ATPase regulatory subunit 6 [OS=Homo sapiens]	45	17	100	17	PSMD6	1.843	0.522054	1.181	1	4.385	0.0199343	7.987	0.00212937	1.012	1	1.56	0.698347	4.92	0.0683774	1.624	1	Met-loss [N-Term]
High	Q15014	Mortality factor 4-like protein 2 [OS=Homo sapiens]	34	9	53	8	MORF4L2	0.524	0.00899525	0.82	1	0.857	1	0.631	0.29405	0.711	0.460898	0.638	0.0383738	0.78	1	0.809	1
High	Q15019	septin-2 [OS=Homo sapiens]	27	6	28	6	SEPTIN2	0.534	1	0.649	1	7.201	0.0256085	1.283	1	2.996	0.285941	0.823	1	0.815	1	1.574	1
High	Q15020	Squamous cell carcinoma antigen recognized by T-cells 3 [OS=Homo sapiens]	34	25	127	25	SART3	0.449	0.765186	0.298	1	2.118	1	0.703	1	1.355	1	1.509	1	0.591	1	1.189	1	Met-loss+Acetyl [N-Term]
High	Q15021	condensin complex subunit 1 [OS=Homo sapiens]	13	14	60	14	NCAPD2	0.84	1	1.767	1	1.719	0.735748	2.068	1	0.698	1	0.475	0.761931	1.265	1	1.635	1
High	Q15022	Polycomb protein suz12 [OS=Homo sapiens]	50	28	278	28	SUZ12	0.899	1	2.118	0.71295	0.654	0.856703	0.921	1	0.638	1	0.425	0.143414	0.687	1	1.341	1
High	Q15024	Exosome complex component RRP42 [OS=Homo sapiens]	50	11	181	11	EXOSC7	0.807	0.971416	0.911	1	1.033	1	0.913	1	0.913	1	0.886	0.979521	0.946	1	0.966	1	Met-loss+Acetyl [N-Term]
High	Q15029	116 kDa U5 small nuclear ribonucleoprotein component [OS=Homo sapiens]	75	62	1448	61	EFTUD2	0.521	0.0419593	0.891	1	1.534	0.234091	0.757	0.446956	1.055	1	0.585	0.0906309	0.77	1	0.983	1	Acetyl [N-Term]
High	Q15046	Lysine--tRNA ligase [OS=Homo sapiens]	11	6	21	6	KARS1	0.705	1	1.405	1	2.063	0.839693	2.029	1	0.717	1	0.502	0.247683	0.948	1	2.141	1
High	Q15047	Histone-lysine N-methyltransferase SETDB1 [OS=Homo sapiens]	6	4	7	4	SETDB1	4.154	1	2.717	1	1.56	1	6.357	1	1.019	1	1.529	1	0.832	1	7.642	1	Met-loss+Acetyl [N-Term]
High	Q15050	Ribosome biogenesis regulatory protein homolog [OS=Homo sapiens]	61	27	395	27	RRS1	0.821	1	1.311	1	1.441	1	0.936	1	1.265	1	0.626	0.41749	0.762	1	1.227	1	Met-loss [N-Term]; Acetyl [N-Term]
High	Q15051-1	IQ calmodulin-binding motif-containing protein 1 [OS=Homo sapiens]	10	5	22	5	IQCB1	3.505	0.00462744	1.328	1	1.422	1	3.234	0.0355182	1.541	0.334821	2.639	0.014687	2.258	0.636471	1.433	1
High	Q15056-1	Eukaryotic translation initiation factor 4H [OS=Homo sapiens]	27	5	11	5	EIF4H	0.217	0.850546	100		7.068	0.323217	0.83	1	1.846	1	0.01		0.375	1	2.214	1	Met-loss+Acetyl [N-Term]
High	Q15058	Kinesin-like protein KIF14 [OS=Homo sapiens]	15	18	81	18	KIF14	0.888	1	0.797	1	1.119	1	1.078	1	0.922	1	1.114	1	1.271	1	0.849	1
High	Q15059	bromodomain-containing protein 3 [OS=Homo sapiens]	45	30	413	23	BRD3	0.646	0.566501	1.176	1	0.705	0.512038	1.117	1	0.408	0.0311215	0.549	0.0648976	1.083	1	1.031	1	Met-loss+Acetyl [N-Term]
High	Q15061	WD repeat-containing protein 43 [OS=Homo sapiens]	52	29	403	29	WDR43	1.154	1	1.11	1	0.52	0.0821298	0.789	1	0.761	1	1.04	1	0.883	1	0.893	1	Met-loss+Acetyl [N-Term]
High	Q15070-1	Mitochondrial inner membrane protein OXA1L [OS=Homo sapiens]	6	3	16	3	OXA1L	2.092	1	0.493	1	1.868	1	0.904	1	4.322	0.865651	4.245	0.203601	0.743	1	1.216	1
High	Q15072	Zinc finger protein OZF [OS=Homo sapiens]	24	6	46	6	ZNF146	1.479	0.496154	0.733	1	1.111	1	0.785	1	2.092	0.0482315	2.018	0.0161964	0.961	1	0.817	1
High	Q15084-1	Protein disulfide-isomerase A6 [OS=Homo sapiens]	30	10	52	10	PDIA6	1.162	1	2.013	1	1.693	0.613814	0.872	1	2.256	0.875247	0.577	0.58732	0.694	1	1.256	1
High	Q15149-1	plectin [OS=Homo sapiens]	69	356	4575	2	PLEC	0.897	1	2.006	0.727513	0.895	1	0.52	0.544703	1.545	1	0.447	0.0277803	0.715	0.989714	0.727	1
High	Q15149-3	Isoform 3 of Plectin [OS=Homo sapiens]	71	356	4560	3	PLEC	0.984	1	1.041	1	0.345	0.0703971	0.447	0.215474	0.758	1	0.946	1	1.129	1	0.396	1
High	Q15149-4	Isoform 4 of Plectin [OS=Homo sapiens]	71	357	4594	3	PLEC	1.846	0.00883367	0.608	0.849556	1.712	0.280526	2.51	0.00947696	1.259	0.573819	3.037	0.000697648	2.599	0.0173664	0.966	1
High	Q15154-1	Pericentriolar material 1 protein [OS=Homo sapiens]	45	61	518	60	PCM1	0.981	1	1.282	1	0.59	0.164837	0.501	0.016662	1.157	1	0.766	0.389666	0.636	0.153782	0.788	1
High	Q15181	Inorganic pyrophosphatase [OS=Homo sapiens]	31	7	60	7	PPA1	0.39	0.101479	0.759	1	7.938	0.0111521	0.999	1	3.097	1	0.513	0.16577	0.486	1	2.056	1
High	Q15185	Prostaglandin E synthase 3 [OS=Homo sapiens]	70	9	97	9	PTGES3	1.768	0.904962	1.042	1	2.696	0.225627	1.906	0.515226	2.501	0.707653	1.697	0.610931	0.949	1	2.009	1
High	Q15233	Non-POU domain-containing octamer-binding protein [OS=Homo sapiens]	73	44	1195	40	NONO	0.789	0.476282	1.312	1	1.235	0.884894	0.62	0.641225	1.572	1	0.601	0.0997041	0.679	1	0.913	1
High	Q15269	Periodic tryptophan protein 2 homolog [OS=Homo sapiens]	46	39	544	39	PWP2	0.91	1	1.291	1	0.555	0.800756	1.189	1	0.425	0.432511	0.705	1	0.856	1	1.39	1
High	Q15286	Ras-related protein Rab-35 [OS=Homo sapiens]	40	6	38	4	RAB35	0.582	0.447898	1.161	1	1.537	1	0.56	1	1.598	1	0.502	0.138988	0.459	0.698218	1.22	1
High	Q15287-1	RNA-binding protein with serine-rich domain 1 [OS=Homo sapiens]	44	12	241	12	LOC101832437; LOC112828248; LOC114891113; Rnps1; RNPS1	1.05	1	1.345	1	1.218	1	0.799	1	1.6	0.422877	0.78	1	0.73	1	1.095	1	Acetyl [N-Term]
High	Q15291-1	Retinoblastoma-binding protein 5 [OS=Homo sapiens]	47	15	171	15	LOC101350636; RBBP5	1.001	1	2.206	0.703692	0.727	1	0.741	1	0.983	1	0.454	0.094599	0.699	1	1.06	1	Acetyl [N-Term]
High	Q15293	Reticulocalbin-1 [OS=Homo sapiens]	17	5	12	5	RCN1	0.579	1	1.19	1	3.529	0.431034	1.093	1	1.868	1	0.486	1	0.761	1	1.437	1
High	Q15323	Keratin, type I cuticular Ha1 [OS=Homo sapiens]	55	22	67	7	KRT31	16.663	0.885221	5.829	1	0.04	0.674327	0.218	1	3.046	1	2.858	0.855869	0.545	1	0.4	1
High	Q15326	Zinc finger MYND domain-containing protein 11 [OS=Homo sapiens]	13	5	13	5	ZMYND11	0.688	1	1.298	1	1.004	1	0.837	1	0.825	1	0.53	0.383262	0.752	1	1.114	1
High	Q15334	Lethal(2) giant larvae protein homolog 1 [OS=Homo sapiens]	3	2	2	2	LLGL1	1.749		100		1.256		1.232	1	1.784	1	0.01		0.936	1	1.316	1
High	Q15361	Transcription termination factor 1 [OS=Homo sapiens]	16	9	47	9	TTF1	1.36	1	1.132	1	0.954	1	1.07	1	1.214	1	1.201	1	1.371	1	0.78	1
High	Q15363	Transmembrane emp24 domain-containing protein 2 [OS=Homo sapiens]	18	3	15	3	TMED2	0.732	0.864465	0.674	1	4.677	0.0393703	1.039	1	3.297	1	1.086	1	0.757	1	1.373	1
High	Q15365	Poly(RC)-binding protein 1 [OS=Homo sapiens]	72	18	428	12	PCBP1	0.97	1	1.094	1	1.266	0.889786	0.767	0.725283	1.6	0.4964	0.887	0.652914	0.691	0.586981	1.11	1
High	Q15369-1	elongin-C [OS=Homo sapiens]	86	7	111	7	eloc; Eloc; ELOC; eloc.L; eloca; LOC101358566; LOC101876177; LOC107159622; LOC107550711; LOC107664095; LOC107751353; LOC109062479; LOC111156807; LOC113045545; LOC113937395; LOC114788746; LOC115195324; Tceb1; TCEB1	0.696	1	1.17	1	1.731	1	1.641	1	0.734	1	0.595	0.590607	1.011	1	1.623	1
High	Q15370	Elongin-B [OS=Homo sapiens]	92	8	55	8	ELOB	0.647	0.99728	0.987	1	2.085	0.591196	1.458	1	0.925	1	0.656	0.969224	1.142	1	1.277	1	Acetyl [N-Term]
High	Q15388	Mitochondrial import receptor subunit TOM20 homolog [OS=Homo sapiens]	30	6	155	6	TOMM20	0.739	0.923656	1.006	1	0.95	1	0.865	1	0.812	1	0.735	0.527768	1.015	1	0.852	1
High	Q15393-1	Splicing factor 3B subunit 3 [OS=Homo sapiens]	57	62	1208	62	Sf3b3; SF3B3	0.824	1	1.107	1	0.833	1	0.748	0.530396	0.919	1	0.745	0.316856	0.737	1	1.014	1
High	Q15397	Pumilio homolog 3 [OS=Homo sapiens]	53	35	553	35	PUM3	0.721	0.0593169	0.96	1	0.897	1	0.933	1	0.694	0.289472	0.751	0.21744	0.927	1	1.006	1
High	Q15417	Calponin-3 [OS=Homo sapiens]	7	2	4	2	CNN3	0.386	0.77596	0.397	1	2.711	1	0.51	1	2.049	1	0.971	1	0.439	1	1.162	1
High	Q15424-1	Scaffold attachment factor B1 [OS=Homo sapiens]	51	52	1018	35	SAFB	0.928	1	1.197	1	1.271	1	1.234	0.994028	0.955	1	0.775	1	1.261	1	0.979	1	Met-loss+Acetyl [N-Term]
High	Q15427	Splicing factor 3b subunit 4 [OS=Homo sapiens]	19	6	93	6	SF3B4	0.624	0.161838	0.952	1	1.113	1	0.735	0.902516	0.945	1	0.655	0.27161	0.867	1	0.847	1	Met-loss+Acetyl [N-Term]
High	Q15428	splicing factor 3a subunit 2 [OS=Homo sapiens]	31	14	259	14	SF3A2	1.072	1	2.135	1	0.599	1	0.661	0.939618	0.973	1	0.502	0.324113	0.817	1	0.808	1	Acetyl [N-Term]
High	Q15434	RNA-binding motif, single-stranded-interacting protein 2 [OS=Homo sapiens]	7	2	9	2	RBMS2	0.845	1	1.242	1	2.057	0.754164	1.194	1	1.456	1	0.68	1	1.232	1	0.969	1
High	Q15436	protein transport protein Sec23A [OS=Homo sapiens]	9	5	10	3	SEC23A	0.972	1	1.19	1	2.186	0.339235	1.327	1	1.601	0.628825	0.817	1	0.865	1	1.533	1	Met-loss+Acetyl [N-Term]
High	Q15459	splicing factor 3A subunit 1 [OS=Homo sapiens]	50	48	940	48	SF3A1	0.402	0.101479	0.681	1	1.404	1	0.69	0.617911	0.819	1	0.591	0.28007	0.697	1	0.99	1	Met-loss [N-Term]
High	Q15475	Homeobox protein SIX1 [OS=Homo sapiens]	27	6	40	6	SIX1	0.692	0.594572	1.149	1	1.422	1	0.784	1	1.256	1	0.603	0.127343	0.748	1	1.048	1	Met-loss+Acetyl [N-Term]
High	Q15532	Protein SSXT [OS=Homo sapiens]	9	4	35	4	SS18	0.949	1	1.056	1	0.81	1	0.892	1	0.862	1	0.899	1	0.91	1	0.979	1	Met-loss+Acetyl [N-Term]
High	Q15542	Transcription initiation factor TFIID subunit 5 [OS=Homo sapiens]	23	11	76	11	TAF5	0.555	0.0142344	1.083	1	1.136	1	0.545	0.0225032	1.156	1	0.513	0.00506477	0.645	0.201326	0.845	1	Met-loss+Acetyl [N-Term]
High	Q15545	Transcription initiation factor TFIID subunit 7 [OS=Homo sapiens]	15	3	10	3	TAF7	1.15	1	1.919	1	1.435	1	1.057	1	1.562	1	0.599	1	0.658	1	1.605	1
High	Q15554-3	Telomeric repeat-binding factor 2 [OS=Homo sapiens]	33	10	81	10	TERF2	0.706	1	1.389	1	1.252	1	0.731	1	1.21	1	0.509	0.167816	0.624	1	1.171	1
High	Q15572-1	TATA box-binding protein-associated factor RNA polymerase I subunit C [OS=Homo sapiens]	5	3	5	3	TAF1C	1.198	1	0.29	1	1.391	1	0.529	1	3.151	1	4.137	0.904138	1.13	1	0.468	1
High	Q15633	RISC-loading complex subunit TARBP2 [OS=Homo sapiens]	14	3	12	3	TARBP2	1.318	1	0.811	1	5.041	0.159974	2.445	0.72233	2.717	0.895285	1.624	1	1.448	1	1.689	1
High	Q15637-2	Isoform 2 of Splicing factor 1 [OS=Homo sapiens]	37	19	274	3	SF1	0.624	0.275218	1.039	1	1.028	1	0.521	0.224996	1.229	1	0.6	0.185886	0.482	0.773138	1.081	1	Met-loss+Acetyl [N-Term]
High	Q15645	Pachytene checkpoint protein 2 homolog [OS=Homo sapiens]	18	5	23	5	TRIP13	3.003	0.122287	3.471	0.448636	5.846	0.0102752	8.662	0.00426536	2.027	0.428838	0.865	1	4.042	0.126609	2.143	1
High	Q15648	Mediator of RNA polymerase II transcription subunit 1 [OS=Homo sapiens]	6	5	20	5	MED1	0.795	1	0.961	1	1.48	1	1.509	1	0.78	1	0.827	1	1.147	1	1.316	1
High	Q15651-1	High mobility group nucleosome-binding domain-containing protein 3 [OS=Homo sapiens]	48	6	52	6	HMGN3	2.689	0.259295	2.334	1	0.273	0.0393703	3.274	0.167194	0.224	0.0528043	1.152	1	2.353	0.762716	1.391	1
High	Q15654-1	thyroid receptor-interacting protein 6 [OS=Homo sapiens]	22	5	19	5	TRIP6	1.976	1	0.863	1	3.848	0.117511	2.112	0.837961	3.601	0.780498	2.289	1	1.046	1	2.018	1
High	Q15691	Microtubule-associated protein RP/EB family member 1 [OS=Homo sapiens]	56	8	58	8	MAPRE1	0.525	0.191392	1.113	1	4.267	0.00581265	1.128	1	1.986	0.574101	0.472	0.0510177	0.664	1	1.699	1	Met-loss+Acetyl [N-Term]
High	Q15696	U2 small nuclear ribonucleoprotein auxiliary factor 35 kDa subunit-related protein 2 [OS=Homo sapiens]	13	4	11	4	ZRSR2	2.062	0.863448	1.959	1	1.731	1	0.613	1	5.824	0.227664	1.053	1	0.35	1	1.751	1
High	Q15717	ELAV-like protein 1 [OS=Homo sapiens]	65	22	456	20	ELAVL1	0.692	0.631474	0.947	1	1.09	1	0.824	0.95515	0.915	1	0.731	0.468257	0.917	1	0.898	1	Met-loss+Acetyl [N-Term]
High	Q15723-3	Isoform 3 of ETS-related transcription factor Elf-2 [OS=Homo sapiens]	13	4	14	4	ELF2	0.584	0.515387	1.743	0.802446	1.598	0.959177	0.52	0.826433	1.795	1	0.335	0.00972292	0.483	0.820173	1.077	1	Met-loss+Acetyl [N-Term]
High	Q15738	sterol-4-alpha-carboxylate 3-dehydrogenase, decarboxylating [OS=Homo sapiens]	8	2	2	2	NSDHL	100		100		5.043		100						100		2.202	1
High	Q15758-1	Neutral amino acid transporter B(0) [OS=Homo sapiens]	18	5	48	5	SLC1A5	0.854	1	0.967	1	2.257	0.332619	0.398	0.714505	4.848	0.161059	0.883	1	0.426	0.981394	0.933	1
High	Q15773	Myeloid leukemia factor 2 [OS=Homo sapiens]	16	3	8	3	MLF2	0.487	0.0610219	0.97	1	1.682	0.189861	0.869	1	0.944	1	0.502	0.0535683	0.693	1	1.253	1
High	Q15776	Zinc finger protein with KRAB and SCAN domains 8 [OS=Homo sapiens]	16	7	14	5	ZKSCAN8	1.013	1	0.832	1	1.357	1	0.816	1	1.686	1	1.218	1	0.969	1	0.842	1
High	Q15785	Mitochondrial import receptor subunit TOM34 [OS=Homo sapiens]	33	7	27	7	TOMM34	0.442	0.813625	1.58	1	10.21	0.0225349	2.38	0.34511	1.897	1	0.28	0.268015	1.294	1	1.839	1
High	Q15836	Vesicle-associated membrane protein 3 [OS=Homo sapiens]	40	3	12	3	VAMP3	1.931	1	2.147	1	1.199	1	0.702	1	3.297	1	0.9	1	0.434	1	1.62	1
High	Q15843	NEDD8 [OS=Homo sapiens]	35	3	29	3	NEDD8	1.422	1	1.056	1	0.568	0.619784	0.626	1	1.292	1	1.347	1	0.744	1	0.841	1
High	Q15853	Upstream stimulatory factor 2 [OS=Homo sapiens]	21	8	66	6	USF2	1.838	0.021319	2.634	0.0373698	0.798	0.512038	2.011	0.0575722	0.73	1	0.698	0.616818	0.815	1	2.467	0.100811
High	Q15904	V-type proton ATPase subunit S1 [OS=Homo sapiens]	6	2	5	2	ATP6AP1	0.634	0.820579	0.813	1	4.372	0.0205765	1.666	0.593171	1.664	1	0.78	1	0.99	1	1.683	1
High	Q15906	vacuolar protein sorting-associated protein 72 homolog [OS=Homo sapiens]	44	11	57	11	VPS72	0.613	0.00449824	1.094	1	0.551	0.0134865	0.592	0.0108904	0.571	0.0128403	0.56	0.00297201	0.846	1	0.7	0.714277
High	Q15907	Ras-related protein Rab-11B [OS=Homo sapiens]	42	8	70	8	RAB11B	1.129	1	0.891	1	3.025	0.0158176	1.619	0.281697	2.11	0.267934	1.267	1	1.058	1	1.531	1	Met-loss+Acetyl [N-Term]
High	Q15910	Histone-lysine N-methyltransferase EZH2 [OS=Homo sapiens]	50	25	248	20	EZH2	1.221	1	0.948	1	0.892	1	0.846	1	1.286	1	1.287	1	0.83	1	1.019	1
High	Q16181	Septin-7 [OS=Homo sapiens]	9	4	9	3	SEPTIN7	0.438	0.646928	0.655	1	4.228	0.0703971	0.881	1	2.099	0.97454	0.668	0.711617	0.798	1	1.105	1
High	Q16186	Proteasomal ubiquitin receptor ADRM1 [OS=Homo sapiens]	13	4	24	4	ADRM1	2.064	1	2.009	1	5.985	0.0388481	5.515	0.107633	2.241	0.648597	1.028	1	2.59	1	2.129	1	Met-loss+Acetyl [N-Term]
High	Q16222-1	UDP-N-acetylhexosamine pyrophosphorylase [OS=Homo sapiens]	7	3	3	3	UAP1	0.01		0.01		100		4.888	0.233985	0.931		0.399		1.685	1	2.901	1
High	Q16342-1	Programmed cell death protein 2 [OS=Homo sapiens]	14	3	7	3	PDCD2	3.022	0.009116	2.36	0.436818	2.067	0.0513122	9.946		0.628		1.28	0.715633	3.344		2.974	0.30931	Met-loss+Acetyl [N-Term]
High	Q16352	alpha-internexin [OS=Homo sapiens]	62	38	788	30	INA	0.952	1	1.086	1	2.204	0.471323	1.347	1	1.557	1	0.876	1	0.979	1	1.376	1	Met-loss+Acetyl [N-Term]
High	Q16513	Serine/threonine-protein kinase N2 [OS=Homo sapiens]	17	13	35	12	PKN2	1.061	1	1.329	1	2.65	0.0794686	0.761	1	3.691	0.0304988	0.798	1	0.763	1	0.998	1
High	Q16514	Transcription initiation factor TFIID subunit 12 [OS=Homo sapiens]	29	2	15	2	TAF12	0.658	1	0.723	1	1.12	1	2.716	0.517831	0.271	0.372343	0.909	1	2.831	0.742065	0.959	1
High	Q16531	DNA damage-binding protein 1 [OS=Homo sapiens]	57	57	825	57	DDB1	0.789	1	1.524	1	0.88	1	0.99	1	0.701	1	0.518	0.721271	0.89	1	1.113	1
High	Q16537	Serine/threonine-protein phosphatase 2A 56 kDa regulatory subunit epsilon isoform [OS=Homo sapiens]	15	5	22	5	PPP2R5E	1.7	1	0.499	1	1.419	1	25.394	1	0.095	1	3.408	1	0.351	1	72.412	1
High	Q16540	39S ribosomal protein L23, mitochondrial [OS=Homo sapiens]	14	2	20	2	MRPL23	1.512	1	1.597	1	1.142	1	1.423	1	1.214	1	0.947	1	1.072	1	1.328	1
High	Q16543	Hsp90 co-chaperone Cdc37 [OS=Homo sapiens]	23	7	37	7	CDC37	1.056	1	2.029	1	2.391	0.62364	2.109	0.773093	1.197	1	0.52	0.755791	1.513	1	1.394	1
High	Q16560-1	U11/U12 small nuclear ribonucleoprotein 35 kDa protein [OS=Homo sapiens]	13	2	2	2	SNRNP35; U1SNRNPBP	1.384		100		1.204		1.408		1.184	1	0.01		0.01		100
High	Q16576-1	Histone-binding protein RBBP7 [OS=Homo sapiens]	59	22	449	2	Rbbp7; RBBP7	0.533	0.0738722	0.799	1	1.089	1	0.688	0.326642	0.844	1	0.668	0.190857	0.819	1	0.84	1	Met-loss+Acetyl [N-Term]
High	Q16611	bcl-2 homologous antagonist/killer [OS=Homo sapiens]	38	4	18	4	BAK1	0.943	1	1.828	1	1.244	1	0.475	1	2.469	1	0.516	0.946128	0.416	1	1.142	1	Met-loss+Acetyl [N-Term]
High	Q16629	serine/arginine-rich splicing factor 7 [OS=Homo sapiens]	47	15	328	14	SRSF7	0.602	0.360779	1.397	1	1.981	0.149155	0.727	1	1.64	0.894166	0.431	0.114601	0.702	1	1.035	1
High	Q16630	Cleavage and polyadenylation specificity factor subunit 6 [OS=Homo sapiens]	34	16	267	16	CPSF6	0.967	1	1.473	1	2.417	0.0122035	0.759	0.865008	3.079	0.00311142	0.656	0.420907	0.767	1	0.99	1
High	Q16637	Survival motor neuron protein [OS=Homo sapiens]	37	9	88	9	SMN1; SMN2	1.048	1	1.066	1	0.722	0.540492	1.651	0.137794	0.458	0.0534424	0.983	1	1.002	1	1.648	1	Met-loss+Acetyl [N-Term]
High	Q16643	drebrin [OS=Homo sapiens]	52	25	268	25	DBN1	0.429	0.0143312	0.864	1	1.113	1	0.549	0.1492	0.87	1	0.497	0.0746057	0.601	0.460349	0.914	1	Met-loss+Acetyl [N-Term]
High	Q16649	Nuclear factor interleukin-3-regulated protein [OS=Homo sapiens]	6	2	2	2	NFIL3	2.169	1	2.673	1	0.172		0.56		0.664		0.811	1	1.141		0.491
High	Q16656-1	Nuclear respiratory factor 1 [OS=Homo sapiens]	15	5	49	5	NRF1	0.967	1	1.239	1	1.345	1	0.698	1	1.862	1	0.78	1	0.442	1	1.58	1
High	Q16658	Fascin [OS=Homo sapiens]	41	15	103	15	FSCN1	0.728	1	1.534	1	3.865	0.028366	1.68	1	1.674	1	0.474	0.0882535	0.669	1	2.51	1
High	Q16718	NADH dehydrogenase [ubiquinone] 1 alpha subcomplex subunit 5 [OS=Homo sapiens]	66	7	104	7	NDUFA5	0.431	0.76754	2.888	1	2.188	1	0.414	1	2.277	1	0.149	0.0815727	0.42	1	0.985	1
High	Q16740	ATP-dependent Clp protease proteolytic subunit, mitochondrial [OS=Homo sapiens]	27	4	8	4	CLPP	1.477	1	3.63	0.470648	4.234	0.0579394	1.479	0.719445	4.229	0.639138	0.407	0.0969174	0.624	1	2.369	1
High	Q16763	ubiquitin-conjugating enzyme E2 S [OS=Homo sapiens]	16	3	5	3	UBE2S	3.853	0.751342	100		0.921	1	3.561	0.879293	0.997	1	0.01		1.009	1	3.528	1
High	Q16778	Histone H2B type 2-E [OS=Homo sapiens]	79	19	3378	2	H2BC21	1.218	0.783473	1.007	1	0.754	0.400391	1.457	0.16944	0.63	0.173792	1.209	0.927431	1.424	0.413376	1.023	1	Met-loss [N-Term]
High	Q16795	NADH dehydrogenase [ubiquinone] 1 alpha subcomplex subunit 9, mitochondrial [OS=Homo sapiens]	47	17	227	17	NDUFA9	0.455	0.0998772	0.963	1	2.511	0.162136	0.689	0.95319	1.656	1	0.472	0.147106	0.654	1	1.054	1
High	Q16864-1	V-type proton ATPase subunit F [OS=Homo sapiens]	18	2	3	2	ATP6V1F	1.633		0.551	1	1.568	1	100		0.01		2.961		100		1.382	1
High	Q16891-2	Isoform 2 of MICOS complex subunit MIC60 [OS=Homo sapiens]	69	60	957	3	IMMT	0.879	1	0.916	1	0.924	1	0.761	0.356692	1.067	1	0.96	1	0.858	1	0.887	1
High	Q16891-4	Isoform 4 of MICOS complex subunit MIC60 [OS=Homo sapiens]	70	60	915	3	IMMT	0.231	0.665484	0.426	1	3.36	0.900342	0.875	1	0.888	1	0.543	1	0.57	1	1.535	1
High	Q1ED39	Lysine-rich nucleolar protein 1 [OS=Homo sapiens]	50	23	172	23	KNOP1	0.975	1	1.115	1	0.902	1	0.6	0.101962	1.466	0.705002	0.874	1	0.619	0.280479	0.969	1
High	Q1KMD3	heterogeneous nuclear ribonucleoprotein U-like protein 2 [OS=Homo sapiens]	61	47	1054	47	HNRNPUL2	0.591	0.831019	0.71	1	1.756	1	0.738	1	1.407	1	0.833	1	0.906	1	0.815	1
High	Q29RF7-1	Sister chromatid cohesion protein PDS5 homolog A [OS=Homo sapiens]	42	53	491	45	PDS5A	0.773	1	0.968	1	1.238	1	0.76	1	1.258	1	0.798	1	1.051	1	0.723	1	Acetyl [N-Term]
High	Q2KHM9-1	Protein moonraker [OS=Homo sapiens]	5	2	8	2	KIAA0753	0.408	1	1.003	1	1.504	1	0.638	0.871286	0.961	1	0.407	0.857087	0.526	1	1.213	1
High	Q2NL82	Pre-rRNA-processing protein TSR1 homolog [OS=Homo sapiens]	25	14	64	14	TSR1	1.453	0.317772	1.022	1	1.354	0.232294	0.876	1	2.247	0.0108683	1.422	0.282688	0.926	1	0.946	1
High	Q2TAK8-1	PWWP domain-containing protein MUM1 [OS=Homo sapiens]	10	4	12	4	PWWP3A	0.358	0.28921	0.483	1	1.346	1	0.429	0.944358	1.125	1	0.742	0.839665	0.46	1	0.933	1
High	Q2TAY7	WD40 repeat-containing protein SMU1 [OS=Homo sapiens]	57	27	566	27	SMU1	0.568	0.0995145	0.84	1	1.223	1	0.704	0.547588	0.987	1	0.676	0.189603	0.784	1	0.898	1	Met-loss+Acetyl [N-Term]
High	Q2TB10	zinc finger protein 800 [OS=Homo sapiens]	19	9	62	9	ZNF800	1.922	0.158689	1.755	1	0.423	0.0493027	0.761	1	1.067	1	1.095	1	0.76	1	1.002	1
High	Q2TBE0	CWF19-like protein 2 [OS=Homo sapiens]	4	3	8	3	CWF19L2	2.971	0.718597	1.424	1	0.628	0.909933	4.173	1	0.447	1	2.086	0.895184	2.864	1	1.457	1
High	Q32P28-1	Prolyl 3-hydroxylase 1 [OS=Homo sapiens]	42	23	243	23	P3H1	0.74	0.872294	0.617	1	1.184	1	0.727	1	1.204	1	1.199	1	0.875	1	0.831	1
High	Q3B726	DNA-directed RNA polymerase I subunit RPA43 [OS=Homo sapiens]	37	8	46	8	POLR1F	0.609	0.0579866	0.919	1	1.149	1	0.96	1	0.729	0.780498	0.663	0.0685676	1.064	1	0.903	1
High	Q3KNV8-1	Polycomb group RING finger protein 3 [OS=Homo sapiens]	10	2	25	2	PCGF3	1.12	1	1.117	1	0.432	1	0.611	1	0.793	1	1.003	1	1.097	1	0.557	1
High	Q3L8U1-1	Chromodomain-helicase-DNA-binding protein 9 [OS=Homo sapiens]	5	13	75	4	CHD9	0.434	0.769767	0.468	1	2.952	0.557542	1.512	1	0.848	1	0.928	1	0.821	1	1.842	1
High	Q3MHD2	Protein LSM12 homolog [OS=Homo sapiens]	16	2	26	2	LSM12	4.54	0.0449265	1.481	1	1.222	1	3.065	0.0687169	1.81	1	3.066	0.298383	1.411	1	2.173	1	Met-loss+Acetyl [N-Term]
High	Q3YBR2	Transforming growth factor beta regulator 1 [OS=Homo sapiens]	16	4	10	4	TBRG1	3.509	1	3.565	1	0.272	0.948493	0.371	1	2.568	1	0.984	1	0.614	1	0.605	1	Met-loss+Acetyl [N-Term]
High	Q3YEC7-1	Rab-like protein 6 [OS=Homo sapiens]	15	7	12	7	RABL6	2.296	0.480555	1.123	1	1.11	1	3.28	0.302471	0.777	1	2.044	0.311653	2.09	1	1.569	1
High	Q3ZCQ8	Mitochondrial import inner membrane translocase subunit TIM50 [OS=Homo sapiens]	24	6	53	6	TIMM50	0.942	1	1.866	1	1.548	1	0.806	1	1.809	1	0.505	0.33647	0.912	1	0.884	1
High	Q49A26-1	Putative oxidoreductase GLYR1 [OS=Homo sapiens]	52	26	398	26	GLYR1	1.375	1	2.445	0.827847	0.576	0.76807	0.874	1	0.905	1	0.562	0.978948	0.636	1	1.373	1
High	Q4FZB7-1	Histone-lysine N-methyltransferase KMT5B [OS=Homo sapiens]	3	2	2	2	KMT5B	2.299	0.597327	1.573	1	0.381		0.636		1.378		1.462	1	0.01		100
High	Q4G0J3	La-related protein 7 [OS=Homo sapiens]	44	21	175	21	LARP7	0.489	0.244069	1.269	1	0.95	1	1.326	1	0.35	0.163375	0.385	0.148008	0.877	1	1.512	1	Acetyl [N-Term]
High	Q4KMP7	TBC1 domain family member 10B [OS=Homo sapiens]	9	4	11	4	TBC1D10B	1.005	1	0.859	1	4.417	0.188748	2.96	0.582446	1.5	1	1.171	1	2.464	1	1.201	1
High	Q4LE39-1	AT-rich interactive domain-containing protein 4B [OS=Homo sapiens]	20	19	125	18	ARID4B	0.681	0.0848114	1.147	1	0.879	1	0.533	0.0118598	1.123	1	0.593	0.00627051	0.697	0.204362	0.764	1
High	Q4V328	GRIP1-associated protein 1 [OS=Homo sapiens]	22	10	23	10	GRIPAP1	8.042	0.0915612	2.766	1	0.438	0.754164	5.979	0.253269	0.589	1	2.907	0.475202	2.18	1	2.742	1	Met-loss+Acetyl [N-Term]
High	Q4VC05	B-cell CLL/lymphoma 7 protein family member A [OS=Homo sapiens]	69	9	72	2	BCL7A	0.621	0.290057	0.827	1	1.043	1	0.959	1	0.675	0.914697	0.751	0.726417	1.042	1	0.92	1
High	Q4VC44	FLYWCH-type zinc finger-containing protein 1 [OS=Homo sapiens]	5	2	3	2	FLYWCH1	0.276	0.252301	0.746	1	0.734	1	0.921	1	0.22	0.339895	0.37	0.389811	1.254	1	0.735	1
High	Q4VCS5	Angiomotin [OS=Homo sapiens]	3	3	21	2	AMOT	3.378	0.0214283	1.024	1	2.365	0.105827	8.219	0.000567635	0.972	1	3.297	0.00932182	6.455	0.00308641	1.273	1
High	Q4W5G0	Tigger transposable element-derived protein 2 [OS=Homo sapiens]	22	8	29	8	TIGD2	0.896	1	0.918	1	0.852	1	0.57	0.401692	1.339	1	0.975	1	0.69	1	0.826	1
High	Q52LJ0-2	Isoform 2 of Protein FAM98B [OS=Homo sapiens]	35	12	103	9	FAM98B	0.392	0.160216	1.314	1	4.352	0.0289333	0.988	1	1.725	1	0.298	0.0366818	0.778	1	1.27	1
High	Q52LR7	enhancer of polycomb homolog 2 [OS=Homo sapiens]	9	4	7	4	EPC2	0.293	0.011056	0.845	1	0.608	0.416839	0.224	0.00294833	0.793	1	0.346	0.00845226	0.478	0.280179	0.469	1
High	Q53EL6-1	Programmed cell death protein 4 [OS=Homo sapiens]	28	7	32	7	PDCD4	5.92	0.957294	1.713	1	2.909	1	1.17	1	14.715	0.70219	3.457	1	1.047	1	1.118	1
High	Q53EZ4-1	Centrosomal protein of 55 kDa [OS=Homo sapiens]	10	3	6	3	CEP55	0.718	1	0.841	1	1.653	1	1.331	0.879293	0.892	1	0.855	1	1.324	1	1.005	1
High	Q53F19	Nuclear cap-binding protein subunit 3 [OS=Homo sapiens]	48	26	190	26	NCBP3	0.533	0.0270301	0.91	1	0.849	0.377785	0.463	0.00300398	0.978	1	0.586	0.0337034	0.601	0.103153	0.77	1
High	Q53GQ0	Very-long-chain 3-oxoacyl-CoA reductase [OS=Homo sapiens]	16	4	22	4	HSD17B12	5.547	0.137321	2.055	1	4.364	0.412292	5.023	0.328602	4.82	0.359065	2.7	0.491066	2.317	1	2.167	1
High	Q53GS7-1	Nucleoporin GLE1 [OS=Homo sapiens]	48	25	179	25	GLE1	0.914	1	1.374	1	0.763	1	0.756	1	0.923	1	0.665	0.882021	0.785	1	0.962	1
High	Q53GS9	U4/U6.U5 tri-snRNP-associated protein 2 [OS=Homo sapiens]	43	25	310	25	USP39	0.549	0.00715796	0.987	1	1.082	1	0.754	0.244979	0.788	0.604205	0.556	0.00506477	0.746	0.188084	1.011	1
High	Q53H12	Acylglycerol kinase, mitochondrial [OS=Homo sapiens]	41	14	83	14	AGK	0.877	1	0.958	1	1.749	1	0.255	0.809098	6.007	0.376843	0.915	1	0.291	1	0.877	1
High	Q53H47	Histone-lysine N-methyltransferase SETMAR [OS=Homo sapiens]	4	2	3	2	SETMAR	1.334	1	2.16	1	0.439	1	0.396	1	1.481	1	0.618	0.943218	0.924	1	0.428	1
High	Q53HL2	Borealin [OS=Homo sapiens]	66	19	175	19	CDCA8	0.746	1	0.86	1	1.026	1	0.926	1	0.826	1	0.868	0.797003	1.079	1	0.859	1
High	Q562R1	Beta-actin-like protein 2 [OS=Homo sapiens]	26	10	489	2	ACTBL2			0.01		100		100				100		100		1.482
High	Q56NI9	N-acetyltransferase ESCO2 [OS=Homo sapiens]	11	4	14	4	ESCO2	0.901	1	6.042	0.969591	0.298	0.800756	0.199	0.1608	1.351	1	0.149	0.382371	0.207	0.470712	0.96	1
High	Q5BJF6	Outer dense fiber protein 2 [OS=Homo sapiens]	3	2	6	2	ODF2	0.367	0.360045	0.93	1	1.71	1	0.971	1	0.646	1	0.395	0.159887	0.933	1	1.041	1
High	Q5BKY9-1	Protein FAM133B [OS=Homo sapiens]	13	2	19	2	FAM133B	5.32	0.00595718	1.164	1	0.189	0.0367252	0.428	0.567593	2.346	0.276998	4.571	0.0102129	0.617	1	0.693	1
High	Q5BKZ1	DBIRD complex subunit ZNF326 [OS=Homo sapiens]	57	30	555	30	ZNF326	0.926	1	1.946	0.401948	0.395	0.00581265	0.401	0.00277447	0.91	1	0.476	0.030778	0.452	0.018214	0.888	1	Acetyl [N-Term]
High	Q5C9Z4	nucleolar MIF4G domain-containing protein 1 [OS=Homo sapiens]	30	19	179	19	NOM1	0.965	1	1.393	1	0.983	1	1.461	1	0.649	1	0.693	1	1.18	1	1.239	1
High	Q5EE01	centromere protein W [OS=Homo sapiens]	20	2	3	2	CENPW	0.714	0.766785	0.616	0.778885	1.4	0.945424	0.961	1	1.041	1	1.16	1	0.953	1	1.008	1	Met-loss [N-Term]
High	Q5F1R6	DnaJ homolog subfamily C member 21 [OS=Homo sapiens]	13	4	21	4	DNAJC21	0.537	0.0466713	0.705	1	2.282	0.0402327	1.233	1	0.994	1	0.762	0.286748	1.336	1	0.923	1
High	Q5H9F3-3	Isoform 3 of BCL-6 corepressor-like protein 1 [OS=Homo sapiens]	3	4	11	3	BCORL1	0.73	0.985537	1.443	1	0.988	1	1.501	1	0.481	0.698023	0.506	0.186822	0.724	1	2.073	1
High	Q5H9R7-1	Serine/threonine-protein phosphatase 6 regulatory subunit 3 [OS=Homo sapiens]	8	6	17	6	PPP6R3	0.341	1	0.555	1	5.64	0.298465	2.412	0.939618	0.796	1	0.614	1	1.363	1	1.769	1
High	Q5HYI7	Metaxin-3 [OS=Homo sapiens]	21	6	27	6	MTX3	0.877	1	1.094	1	0.734	1	0.677	1	0.951	1	0.802	1	0.806	1	0.84	1
High	Q5HYI8	Rab-like protein 3 [OS=Homo sapiens]	14	2	14	2	RABL3	0.921	1	0.702	1	3.301	0.015617	1.617	0.627676	1.88	0.339895	1.312	1	1.118	1	1.446	1
High	Q5HYJ3-1	Protein FAM76B [OS=Homo sapiens]	10	3	11	3	FAM76B	0.619	0.614765	0.835	1	1.361	0.569226	0.493	0.0695027	1.708	0.154092	0.741	0.989498	0.792	1	0.623	1	Met-loss+Acetyl [N-Term]
High	Q5JPE7	NODAL modulator 2 [OS=Homo sapiens]	12	10	46	10	NOMO2	2.295	0.199413	0.799	1	1.393	1	1.39	1	2.3	0.51317	2.874	0.0429615	1.607	1	0.865	1
High	Q5JRA6-1	Transport and Golgi organization protein 1 homolog [OS=Homo sapiens]	3	3	7	3	MIA3	2.764		1.675		3.744		10.728	0.518062	0.965	1	1.65		1.374	1	7.806	1
High	Q5JSZ5-1	Protein PRRC2B [OS=Homo sapiens]	1	2	2	2	PRRC2B	100		1.17	1	0.653	1	0.991		100		100		0.536		1.847	1
High	Q5JTH9-1	RRP12-like protein [OS=Homo sapiens]	50	55	831	55	RRP12	0.896	1	0.776	1	0.693	0.0927946	0.896	1	0.693	0.423312	1.154	1	0.909	1	0.985	1
High	Q5JTJ3-1	Cytochrome c oxidase assembly factor 6 homolog [OS=Homo sapiens]	22	2	9	2	COA6	0.315	1	0.415	1	3.29	1	0.431	1	2.404	1	0.76	1	0.427	1	1.01	1
High	Q5JTV8-3	Isoform 3 of Torsin-1A-interacting protein 1 [OS=Homo sapiens]	36	14	137	14	TOR1AIP1	2.159	0.592216	3.4	0.694673	0.433	0.475477	0.84	1	1.113	1	0.635	1	0.657	1	1.279	1
High	Q5JTZ9	alanine--tRNA ligase, mitochondrial [OS=Homo sapiens]	4	3	4	3	AARS2	0.603	1	1.008	1	3.308	0.228239	1.994	0.670234	1	1	0.598	0.975521	1.126	1	1.77	1
High	Q5JVF3	PCI domain-containing protein 2 [OS=Homo sapiens]	43	14	98	14	PCID2	0.756	1	1.331	1	0.974	1	1.15	1	0.64	1	0.568	0.602268	0.832	1	1.382	1	Met-loss+Acetyl [N-Term]
High	Q5JWF2-1	Guanine nucleotide-binding protein G(S) subunit alpha isoforms XLas [OS=Homo sapiens]	18	15	185	14	GNAS	0.304	0.000350275	0.809	1	1.263	1	0.34	0.000864002	1.13	1	0.377	0.00085029	0.473	0.0123649	0.719	1
High	Q5M775-1	Cytospin-B [OS=Homo sapiens]	9	5	13	5	SPECC1	0.924	1	2.434	0.781183	2.281	1	3.422	0.564238	0.616	1	0.38	0.220226	2.18	1	1.57	1
High	Q5PSV4	Breast cancer metastasis-suppressor 1-like protein [OS=Homo sapiens]	33	8	67	8	BRMS1L	0.429	0.898953	1.676	1	1.091	1	0.477	0.834164	0.982	1	0.256	0.107664	0.516	1	0.926	1
High	Q5QJE6	Deoxynucleotidyltransferase terminal-interacting protein 2 [OS=Homo sapiens]	54	32	612	32	DNTTIP2	1.024	1	1.688	0.819109	0.4	0.0195661	0.923	1	0.443	0.100605	0.606	0.324697	0.88	1	1.048	1
High	Q5RKV6	Exosome complex component MTR3 [OS=Homo sapiens]	45	13	148	13	EXOSC6	0.817	1	1.394	1	0.84	1	0.946	1	0.726	0.814585	0.586	0.111812	1.201	1	0.788	1
High	Q5SNT2-1	Transmembrane protein 201 [OS=Homo sapiens]	14	8	89	8	TMEM201	0.082	0.811089	0.159	1	1.876	1	1.326	1	0.116	1	0.514	1	1.11	1	1.195	1	Acetyl [N-Term]
High	Q5SRD1	Putative mitochondrial import inner membrane translocase subunit Tim23B [OS=Homo sapiens]	18	3	18	3	TIMM23B	0.378	1	1.316	1	2.287	0.780589	0.554	1	1.562	1	0.287	0.450872	0.461	1	1.201	1
High	Q5SRE5	Nucleoporin NUP188 homolog [OS=Homo sapiens]	26	34	344	34	NUP188	1.359	1	1.373	1	0.818	1	1.029	1	1.081	1	0.99	1	0.8	1	1.286	1
High	Q5SSJ5-1	Heterochromatin protein 1-binding protein 3 [OS=Homo sapiens]	51	27	403	27	HP1BP3	0.817	0.235057	0.97	1	1.136	0.8795	1.008	1	0.921	1	0.842	0.393505	1.105	1	0.912	1	Met-loss+Acetyl [N-Term]
High	Q5SW79-1	Centrosomal protein of 170 kDa [OS=Homo sapiens]	19	19	91	19	CEP170	1.186	1	0.549	1	2.367	0.798816	1.073	1	2.617	0.471396	2.162	0.224713	1.194	1	0.899	1
High	Q5SY16	Polynucleotide 5'-hydroxyl-kinase NOL9 [OS=Homo sapiens]	32	16	165	16	NOL9	0.934	1	1.648	1	0.737	1	0.62	0.41755	1.111	1	0.567	0.904652	0.538	0.666813	1.153	1	Met-loss+Acetyl [N-Term]
High	Q5T0B9	Zinc finger protein 362 [OS=Homo sapiens]	22	7	84	3	ZNF362	0.362	0.486281	1.679	1	0.688	1	0.237	0.322218	1.051	1	0.216	0.0470042	0.41	1	0.578	1
High	Q5T200-1	Zinc finger CCCH domain-containing protein 13 [OS=Homo sapiens]	20	26	180	4	ZC3H13	0.182	0.0465622	0.51	1	3.586	0.232294	0.372	0.415253	1.754	1	0.356	0.334569	0.492	1	0.756	1
High	Q5T280	putative methyltransferase C9orf114 [OS=Homo sapiens]	38	11	64	11	SPOUT1	0.6	1	1.301	1	0.592	0.400391	0.682	0.902607	0.521	1	0.461	0.389811	0.513	0.482272	1.329	1
High	Q5T2D3	OTU domain-containing protein 3 [OS=Homo sapiens]	26	5	17	5	OTUD3	0.723	1	1.193	1	0.74	1	0.944	1	0.566	1	0.606	0.903915	0.817	1	1.155	1
High	Q5T3I0	G patch domain-containing protein 4 [OS=Homo sapiens]	44	16	92	16	GPATCH4	1.25	0.633418	0.97	1	0.836	1	1.416	0.980548	0.738	1	1.289	0.278778	1.366	1	1.036	1
High	Q5T4S7-1	e3 ubiquitin-protein ligase UBR4 [OS=Homo sapiens]	2	7	11	7	UBR4	1.341	0.905551	1.616	1	1.8	0.232241	3.109	0.0156757	0.776	1	0.83	1	1.539	0.605689	2.02	1
High	Q5T5U3	rho GTPase-activating protein 21 [OS=Homo sapiens]	3	4	4	4	ARHGAP21	0.324	1	1.668	1	1.354	1	0.939	1	0.467	1	0.194	0.32645	0.348	1	2.698	1
High	Q5T5X7	BEN domain-containing protein 3 [OS=Homo sapiens]	43	25	192	25	BEND3	1.097	1	1.652	1	0.598	0.811847	0.837	1	0.785	1	0.664	0.900554	0.923	1	0.906	1	Acetyl [N-Term]
High	Q5T653	39S ribosomal protein L2, mitochondrial [OS=Homo sapiens]	12	3	17	3	MRPL2	4.782	0.00329527	0.803	1	1.45	1	1.302	1	5.324	0.0100639	5.958	0.00160598	1.57	1	0.829	1
High	Q5T8D3-3	Isoform 3 of Acyl-CoA-binding domain-containing protein 5 [OS=Homo sapiens]	10	4	18	4	ACBD5	1.102	1	0.578	1	1.339	1	1.38	1	1.069	1	1.906	1	1.987	1	0.694	1
High	Q5T8P6-2	Isoform 2 of RNA-binding protein 26 [OS=Homo sapiens]	17	13	83	12	RBM26	1.031	1	1.011	1	1.317	1	1.148	1	1.183	1	1.02	1	1.075	1	1.069	1
High	Q5T9A4	ATPase family AAA domain-containing protein 3B [OS=Homo sapiens]	48	30	452	7	ATAD3B	1.142	1	1.759	1	1.003	1	0.859	1	1.334	1	0.649	0.919653	0.638	1	1.347	1
High	Q5TA45-1	Integrator complex subunit 11 [OS=Homo sapiens]	15	5	30	5	INTS11	0.909	1	0.996	1	1.301	1	0.663	1	1.784	1	0.912	1	0.601	1	1.103	1
High	Q5TBB1	ribonuclease h2 subunit b [OS=Homo sapiens]	20	5	23	5	RNASEH2B	100		1.643	1	1.507	1	5.363	0.0135087	100		100		2.426	0.152652	2.211	1	Met-loss+Acetyl [N-Term]
High	Q5TGY3	AT-hook DNA-binding motif-containing protein 1 [OS=Homo sapiens]	2	2	2	2	AHDC1	0.49	1	1.717		0.906		0.192		2.312	1	0.285		0.148		1.298
High	Q5TGZ0	MICOS complex subunit Mic10 [OS=Homo sapiens]	21	2	13	2	MICOS10	0.82	1	0.571	1	2.101	0.139654	0.552	0.869953	3.117	0.173792	1.435	1	0.706	1	0.783	1	Met-loss+Acetyl [N-Term]
High	Q5TKA1-1	Protein lin-9 homolog [OS=Homo sapiens]	14	4	8	4	LIN9	1	1	1.986	0.849556	2.94	0.61234	2.704	0.367055	1.088	1	0.504	0.500439	1.801	1	1.501	1
High	Q5TZA2	Rootletin [OS=Homo sapiens]	18	28	113	27	CROCC	0.428	0.000529088	0.874	1	1.08	1	0.497	0.00228313	0.93	1	0.49	0.00414466	0.638	0.171939	0.779	1
High	Q5U5X0	Complex III assembly factor LYRM7 [OS=Homo sapiens]	25	2	4	2	LYRM7	1.138	1	1.638	1	2.939	0.132382	1.636	0.392769	2.044	1	0.695	1	0.914	1	1.789	1
High	Q5UIP0	Telomere-associated protein RIF1 [OS=Homo sapiens]	48	90	730	90	RIF1	0.503	0.11573	0.964	1	1.151	1	0.85	1	0.681	1	0.522	0.207498	0.978	1	0.87	1
High	Q5VT06	Centrosome-associated protein 350 [OS=Homo sapiens]	3	6	7	6	CEP350	1.099	1	1.741	1	0.539	0.885353	0.369	0.355896	1.604	1	0.631	0.69108	0.703	1	0.525	1
High	Q5VT25-1	Serine/threonine-protein kinase MRCK alpha [OS=Homo sapiens]	2	2	4	2	CDC42BPA	1.887	0.778852	2.105	1	0.716	1	0.861	1	1.569	1	0.896	1	0.574	1	1.501	1
High	Q5VT52	Regulation of nuclear pre-mRNA domain-containing protein 2 [OS=Homo sapiens]	46	43	426	43	RPRD2	0.646	0.322938	0.833	1	0.745	0.868071	0.517	0.0575722	0.93	1	0.776	0.616818	0.709	0.820004	0.73	1
High	Q5VTL8	Pre-mRNA-splicing factor 38B [OS=Homo sapiens]	35	17	184	17	PRPF38B	1.143	1	1.491	1	1.275	1	0.58	0.58491	2.511	0.0952429	0.766	1	0.662	1	0.876	1	Met-loss+Acetyl [N-Term]
High	Q5VTU8	ATP synthase subunit epsilon-like protein, mitochondrial [OS=Homo sapiens]	29	2	6	2	ATP5F1EP2	0.379	0.516695	1.048	1	7.073	0.0402327	1.972	0.665848	1.358	1	0.361	0.365604	1.165	1	1.693	1
High	Q5VUA4	Zinc finger protein 318 [OS=Homo sapiens]	3	5	7	5	ZNF318	1.549	0.638712	1.091	1	0.95	1	1.188	1	1.238	1	1.42	0.507216	1.266	1	0.938	1
High	Q5VUJ6	Leucine-rich repeat and calponin homology domain-containing protein 2 [OS=Homo sapiens]	5	3	6	3	LRCH2	0.074	0.0167104	0.504	1	3.686	0.327523	0.497	1	0.551	1	0.147	0.0220916	0.326	0.543254	1.524	1
High	Q5VV52-1	Zinc finger protein 691 [OS=Homo sapiens]	33	8	33	7	ZNF691	0.355	0.202855	0.445	1	2.076	1	0.692	1	1.063	1	0.796	1	0.454	0.460734	1.526	1
High	Q5VVJ2	Histone H2A deubiquitinase MYSM1 [OS=Homo sapiens]	13	8	21	8	MYSM1	0.01		0.01		100		0.308	0.091186	1.258	1	0.061	0.0022954	0.411	0.485305	0.749	1
High	Q5VWN6-1	Protein FAM208B [OS=Homo sapiens]	9	16	53	16	TASOR2	0.434	0.114994	0.87	1	1.731	0.422239	0.656	1	1.146	1	0.499	0.797199	0.537	1	1.222	1
High	Q5VWQ0	Round spermatid basic protein 1 [OS=Homo sapiens]	11	4	16	3	RSBN1	2.888	0.870796	1.321	1	2.425	1	4.413	1	1.587	1	2.186	1	1.038	1	4.253	1
High	Q5VYK3	Proteasome-associated protein ECM29 homolog [OS=Homo sapiens]	6	7	20	7	ECPAS	0.29	0.904766	1.176	1	15.038	0.0791918	2.855	1	1.527	1	0.247	0.306564	1.29	1	2.213	1
High	Q5VZL5	Zinc finger MYM-type protein 4 [OS=Homo sapiens]	42	49	406	48	ZMYM4	0.938	1	0.901	1	0.539	1	0.326	0.16944	1.55	1	1.041	1	0.699	0.93078	0.466	1
High	Q5XKP0	MICOS complex subunit MIC13 [OS=Homo sapiens]	25	2	14	2	MICOS13	0.801	1	0.815	1	1.734	0.502702	0.551	0.944358	2.521	0.481626	0.983	1	0.631	1	0.873	1
High	Q641Q2	WASH complex subunit 2A [OS=Homo sapiens]	3	2	5	2	WASHC2A	2.136		1.633	1	1.428	1	1.733	1	1.76		1.308		1.683	1	1.03	1
High	Q66GS9-1	centrosomal protein of 135 kDa [OS=Homo sapiens]	5	4	13	4	CEP135	0.843	1	0.769	1	0.816	1	0.565	1	1.216	1	1.096	1	0.849	1	0.666	1
High	Q66K74	Microtubule-associated protein 1S [OS=Homo sapiens]	4	3	6	3	MAP1S	0.246	0.216289	0.245	0.868979	8.533	0.0257564	0.639	1	3.291	0.253189	1.006	1	1.221	1	0.523	1
High	Q66K89	Transcription factor E4F1 [OS=Homo sapiens]	6	2	5	2	E4F1	5.315	0.0418265	5.728	0.333425	0.449	0.46238	2.716	1	0.878	1	0.928	1	1.073	1	2.531	1
High	Q66PJ3-2	Isoform 2 of ADP-ribosylation factor-like protein 6-interacting protein 4 [OS=Homo sapiens]	19	6	42	6	ARL6IP4	3.813	0.0111658	0.919	1	0.845	1	1.416	0.70314	2.275	0.593872	4.149	0.0108071	1.12	1	1.265	1
High	Q68CP9-1	AT-rich interactive domain-containing protein 2 [OS=Homo sapiens]	32	40	352	40	ARID2	0.902	1	1.059	1	0.728	1	0.719	0.944576	0.914	1	0.852	1	0.694	1	1.036	1
High	Q68CQ4	Digestive organ expansion factor homolog [OS=Homo sapiens]	42	28	213	28	UTP25	0.828	1	1.056	1	0.692	1	0.587	1	0.976	1	0.784	1	0.616	0.759963	0.953	1
High	Q68D10-1	Protein SPT2 homolog [OS=Homo sapiens]	6	2	4	2	SPTY2D1	2.421	0.991417	2.415	1	0.34	0.883957	1.469	1	0.56	1	1.002	1	1.558	1	0.943	1
High	Q68D85	Natural cytotoxicity triggering receptor 3 ligand 1 [OS=Homo sapiens]	9	3	18	3	NCR3LG1	0.645	0.323807	1.097	1	0.858	1	0.436	0.0188752	1.27	1	0.588	0.14853	0.708	1	0.616	1
High	Q68DK7	male-specific lethal 1 homolog [OS=Homo sapiens]	11	3	23	3	MSL1	0.371	0.0780834	2.347	0.582742	1.07	1	0.55	0.816106	0.722	1	0.158	0.00160598	0.482	0.523303	1.141	1
High	Q68E01	Integrator complex subunit 3 [OS=Homo sapiens]	34	22	173	22	INTS3	0.647	0.307549	0.719	1	0.935	1	0.758	0.96421	0.798	1	0.899	1	1.258	1	0.602	1
High	Q69YH5-1	cell division cycle-associated protein 2 [OS=Homo sapiens]	41	25	138	25	CDCA2	0.678	1	1.173	1	0.513	0.811776	0.434	0.864802	0.801	1	0.577	1	0.845	1	0.514	1
High	Q69YN4	protein virilizer homolog [OS=Homo sapiens]	27	38	314	38	VIRMA	0.469	1	1.777	1	0.703	1	0.356	0.71796	0.925	1	0.264	0.266202	0.416	1	0.857	1	Met-loss+Acetyl [N-Term]
High	Q69YQ0-1	Cytospin-A [OS=Homo sapiens]	31	24	114	24	SPECC1L	0.545	0.447133	0.935	1	0.801	1	0.842	0.972793	0.519	1	0.583	0.427852	0.994	1	0.847	1
High	Q6DD87	Zinc finger protein 787 [OS=Homo sapiens]	33	8	31	8	ZNF787	2.958	1	1.678	1	1.4	1	1.196	1	3.461	1	1.763	1	1.046	1	1.143	1
High	Q6DJT9-1	Zinc finger protein PLAG1 [OS=Homo sapiens]	6	2	5	2	PLAG1	0.746	1	0.875	1	1.224	1	0.95	1	0.96	1	0.852	1	0.992	1	0.958	1
High	Q6DKI1	60S ribosomal protein L7-like 1 [OS=Homo sapiens]	49	15	154	15	RPL7L1	0.998	1	0.926	1	0.77	0.882807	1.045	1	0.734	0.433529	1.078	1	0.921	1	1.136	1
High	Q6DN90-1	IQ motif and SEC7 domain-containing protein 1 [OS=Homo sapiens]	2	2	2	2	IQSEC1	2.276	0.962383	2.812	0.932912	0.681	1	1.301	1	1.19	1	0.809	1	1.229	1	1.059	1
High	Q6FI13	Histone H2A type 2-A [OS=Homo sapiens]	68	11	2239	3	H2AC18; H2AC19	1.098	1	0.651	1	1.03	1	1.62	0.675099	0.698	1	1.686	0.147958	1.672	0.637765	0.969	1
High	Q6I9Y2	THO complex subunit 7 homolog [OS=Homo sapiens]	79	16	102	16	THOC7	0.306	0.00620944	0.675	1	1.447	0.664293	0.602	0.490366	0.736	1	0.454	0.0287274	0.515	0.327572	1.171	1	Met-loss+Acetyl [N-Term]
High	Q6IAA8	ragulator complex protein LAMTOR1 [OS=Homo sapiens]	66	6	41	6	LAMTOR1	0.972	1	0.823	1	0.924	1	0.895	1	1.004	1	1.182	1	0.725	1	1.234	1
High	Q6IAN0	Dehydrogenase/reductase SDR family member 7B [OS=Homo sapiens]	17	4	23	4	DHRS7B	3.71	1	3.051	1	0.802	1	0.976	1	3.048	1	1.216	1	0.955	1	1.022	1
High	Q6IE81-1	Protein Jade-1 [OS=Homo sapiens]	13	8	22	8	JADE1	0.863	0.904766	0.915	1	0.419	0.0500013	0.514	0.146097	0.704	0.542868	0.943	1	0.749	1	0.687	1
High	Q6IEG0-1	U11/U12 small nuclear ribonucleoprotein 48 kDa protein [OS=Homo sapiens]	14	4	5	4	SNRNP48	0.993	1	1.247	1	1.823	1	0.96	1	1.886	0.694886	0.796	1	0.597	0.906781	1.608	1
High	Q6IPU0	Centromere protein P [OS=Homo sapiens]	15	4	16	4	CENPP	0.734	1	0.757	1	1.174	1	0.909	1	0.949	1	0.97	1	1.13	1	0.804	1	Acetyl [N-Term]
High	Q6IQ21	Zinc finger protein 770 [OS=Homo sapiens]	4	2	3	2	ZNF770	1.899	1	1.619	1	0.698	1	0.485	0.651753	2.731	0.51957	1.173	1	1.001	1	0.485	1
High	Q6IQ32	activity-dependent neuroprotector homeobox protein 2 [OS=Homo sapiens]	13	11	60	11	ADNP2	1.309	0.619698	1.073	1	0.648	1	0.684	1	1.239	1	1.22	0.866448	0.726	1	0.943	1	Acetyl [N-Term]
High	Q6IQ49-1	Protein SDE2 homolog [OS=Homo sapiens]	23	7	47	7	SDE2	0.591	0.517211	0.642	1	1.113	1	0.633	0.45372	1.039	1	0.921	1	0.987	1	0.642	1
High	Q6KC79	Nipped-B-like protein [OS=Homo sapiens]	34	74	465	74	NIPBL	3.793	0.00896884	3.041	0.401948	0.602	0.852612	1.575	0.993583	1.449	0.988897	1.247	0.960478	1.105	1	1.425	1
High	Q6L8Q7-1	2',5'-phosphodiesterase 12 [OS=Homo sapiens]	11	3	4	3	PDE12					100		3.184	0.084335	100				1.345	1	2.367	1
High	Q6N043	Zinc finger protein 280D [OS=Homo sapiens]	8	6	34	3	ZNF280D	0.794	1	1.533	1	0.915	1	0.742	1	0.978	1	0.518	0.573489	0.701	1	1.058	1
High	Q6NSI4-1	Uncharacterized protein CXorf57 [OS=Homo sapiens]	22	12	82	12	RADX	0.543	0.103063	1.158	1	0.404	0.0198556	0.484	0.0352919	0.453	0.109551	0.469	0.0155876	0.399	0.0445613	1.212	1	Met-loss+Acetyl [N-Term]
High	Q6NSZ9	zinc finger and SCAN domain-containing protein 25 [OS=Homo sapiens]	10	4	5	3	ZSCAN25	2.606	1	5.228	1	0.244	1	0.671	1	0.946	1	0.498	1	1.434	1	0.468	1
High	Q6NT76-1	Homeobox-containing protein 1 [OS=Homo sapiens]	11	3	20	3	HMBOX1; LOC111153639	0.784	1	1.004	1	1.335	0.967253	0.99	1	1.058	1	0.781	0.801212	0.931	1	1.063	1
High	Q6NUK1	Calcium-binding mitochondrial carrier protein SCaMC-1 [OS=Homo sapiens]	30	12	36	12	SLC25A24	0.558		0.645	1	3.897	0.639701	0.225	0.898989	9.678		0.864		0.474	1	0.474	1
High	Q6NUQ4	Transmembrane protein 214 [OS=Homo sapiens]	27	17	108	17	TMEM214	0.677	0.222111	0.592	0.81814	1.082	1	0.579	0.119065	1.265	1	1.143	1	0.849	1	0.682	1
High	Q6NW34	Nucleolus and neural progenitor protein [OS=Homo sapiens]	27	11	24	11	NEPRO	1.196	1	1.092	1	0.679	1	0.865	1	0.938	1	1.095	1	0.984	1	0.88	1
High	Q6NYC1	Bifunctional arginine demethylase and lysyl-hydroxylase JMJD6 [OS=Homo sapiens]	26	7	49	7	JMJD6	8.089	0.00341899	1.954	1	0.516	0.64332	6.659	0.0225032	0.627	1	4.139	0.032113	3.21	0.232608	2.074	1
High	Q6NZI2-1	caveolae-associated protein 1 [OS=Homo sapiens]	12	3	7	3	CAVIN1	0.692	1	1.378	1	2.598	0.542777	2.297	0.576766	0.783	1	0.503	0.530819	1.783	1	1.288	1
High	Q6NZY4	Zinc finger CCHC domain-containing protein 8 [OS=Homo sapiens]	49	21	148	21	ZCCHC8	0.501	1	2.196	1	0.585	1	0.449	1	0.653	1	0.228	0.393505	0.453	1	0.991	1	Met-loss+Acetyl [N-Term]
High	Q6P087	Mitochondrial mRNA pseudouridine synthase RPUSD3 [OS=Homo sapiens]	20	6	46	6	RPUSD3	0.957	1	0.643	1	1.835	0.718914	0.94	1	1.868	0.697477	1.487	0.942842	1.072	1	0.877	1
High	Q6P0N0	Mis18-binding protein 1 [OS=Homo sapiens]	18	14	63	14	MIS18BP1	0.698	0.694069	0.915	1	0.599	0.417449	0.549	0.313035	0.762	1	0.763	0.758077	0.767	1	0.716	1
High	Q6P158-1	putative ATP-dependent RNA helicase DHX57 [OS=Homo sapiens]	7	6	18	6	DHX57	2.679	1	1.361	1	1.29	1	7.21	0.299099	0.48	1	1.968	1	1.868	1	3.859	1
High	Q6P161	39S ribosomal protein L54, mitochondrial [OS=Homo sapiens]	49	3	13	3	MRPL54	4.904	0.448789	1.012	1	0.463	1	1.525	1	1.49	1	4.845	0.526758	0.994	1	1.533	1
High	Q6P1J9	Parafibromin [OS=Homo sapiens]	60	36	282	36	CDC73	0.903	1	0.723	1	0.656	0.189952	0.428	0.00990631	1.384	0.66245	1.248	0.560969	0.574	0.284867	0.745	1	Met-loss+Acetyl [N-Term]
High	Q6P1K2	polyamine-modulated factor 1 [OS=Homo sapiens]	44	7	32	7	PMF1	0.489	0.0803801	1.139	1	1.248	1	0.37	0.0225032	1.648	0.730391	0.43	0.048873	0.489	0.174213	0.758	1	Met-loss+Acetyl [N-Term]
High	Q6P1M0	Long-chain fatty acid transport protein 4 [OS=Homo sapiens]	6	2	3	2	SLC27A4	1.277		0.962		2.314		2.535	1	1.166	1	1.327	1	0.851	1	2.978	1
High	Q6P1N0	Coiled-coil and C2 domain-containing protein 1A [OS=Homo sapiens]	2	2	7	2	CC2D1A	1	1	0.705	1	3.914	0.222893	1.479	1	2.646	1	1.418	1	1.018	1	1.452	1
High	Q6P1X5	Transcription initiation factor TFIID subunit 2 [OS=Homo sapiens]	10	7	28	7	TAF2	0.913	1	1.953	1	1.544	1	1.245	1	1.133	1	0.468	0.476454	0.95	1	1.31	1
High	Q6P2C8-1	Mediator of RNA polymerase II transcription subunit 27 [OS=Homo sapiens]	10	2	6	2	CRSP8; MED27	0.74	1	0.7	1	1.412	1	1.373	1	0.761	1	1.058	1	0.51	1	2.692	1
High	Q6P2E9-1	Enhancer of mRNA-decapping protein 4 [OS=Homo sapiens]	38	32	255	32	EDC4	0.091	1	0.194	1	1.732	1	1.716	1	0.092	1	0.468	1	1.715	1	1.001	1	Met-loss+Acetyl [N-Term]
High	Q6P2H3-1	Centrosomal protein of 85 kDa [OS=Homo sapiens]	5	3	8	3	CEP85	0.663	1	1.01	1	0.712	0.314087	0.65	0.484923	0.726	1	0.656	0.361232	0.734	1	0.886	1
High	Q6P2Q9	Pre-mRNA-processing-splicing factor 8 [OS=Homo sapiens]	56	126	2052	126	PRPF8	0.505	0.0129292	0.883	1	1.28	0.484307	0.706	0.432658	0.917	1	0.572	0.0287274	0.777	0.884161	0.908	1	Met-loss+Acetyl [N-Term]
High	Q6P4A7-1	Sideroflexin-4 [OS=Homo sapiens]	9	2	2	2	SFXN4	100		100		2.801		0.918	1	100				0.708	1	1.297	1	Met-loss+Acetyl [N-Term]
High	Q6P4F7	rho GTPase-activating protein 11A [OS=Homo sapiens]	12	7	22	7	ARHGAP11A	0.705	1	1.075	1	0.4	0.611375	0.307	0.304133	0.919	1	0.656	0.766076	0.411	0.8304	0.745	1
High	Q6P4R8-1	nuclear factor related to kappa-B-binding protein [OS=Homo sapiens]	22	18	72	18	NFRKB	0.493	0.634063	1.332	1	0.988	1	0.615	0.782291	0.793	1	0.37	0.157831	0.788	1	0.781	1	Acetyl [N-Term]
High	Q6P5R6	60S ribosomal protein L22-like 1 [OS=Homo sapiens]	35	3	15	3	RPL22L1	2.095	0.956107	1.41	1	0.646	1	1.492	1	0.907	1	1.486	1	1.348	1	1.107	1
High	Q6P5Z2	Serine/threonine-protein kinase N3 [OS=Homo sapiens]	7	4	7	3	PKN3	0.157		0.76	1	5.812	0.967253	1.597	1	0.573		0.207		1.209	1	1.321	1
High	Q6P6C2-2	RNA demethylase ALKBH5 [OS=Homo sapiens]	49	14	100	14	ALKBH5	0.686	1	0.966	1	0.972	1	0.519	0.75814	1.285	1	0.71	0.719802	0.692	1	0.749	1	Met-loss+Acetyl [N-Term]
High	Q6P9B6	TLD domain-containing protein 1 [OS=Homo sapiens]	6	2	10	2	MEAK7	3.314	0.641316	5.248	0.791733	0.316	0.345424	0.698	1	1.498	1	0.632	1	0.635	1	1.101	1
High	Q6P9B9	Integrator complex subunit 5 [OS=Homo sapiens]	18	14	92	14	INTS5	0.585	0.235128	1.32	1	1.061	1	0.601	0.134907	1.033	1	0.443	0.0393084	0.749	1	0.802	1	Met-loss+Acetyl [N-Term]
High	Q6PCB5-1	Round spermatid basic protein 1-like protein [OS=Homo sapiens]	7	3	25	2	RSBN1L	1.813	0.835388	1.623	1	0.943	1	1.029	1	1.661	1	1.117	1	0.857	1	1.201	1
High	Q6PCT2-1	F-box/LRR-repeat protein 19 [OS=Homo sapiens]	4	2	6	2	FBXL19	4.745	0.137677	1.396	1	0.762	1	1.82	1	1.986	1	3.398	0.238206	1.33	1	1.369	1
High	Q6PD62	RNA polymerase-associated protein CTR9 homolog [OS=Homo sapiens]	52	51	453	51	CTR9	1.492	1	1.121	1	0.734	0.897587	0.833	1	1.314	1	1.331	1	0.797	1	1.046	1
High	Q6PI48	Aspartate--tRNA ligase, mitochondrial [OS=Homo sapiens]	13	6	24	6	DARS2	0.428	1	0.825	1	2.229	0.707484	0.827	1	1.155	1	0.519	1	0.569	1	1.452	1
High	Q6PI98-1	INO80 complex subunit C [OS=Homo sapiens]	15	2	14	2	INO80C	0.849	1	2.176	0.328872	0.946	1	0.851	1	0.944	1	0.39	0.00644578	0.793	1	1.073	1
High	Q6PIJ6-1	F-box only protein 38 [OS=Homo sapiens]	4	3	5	3	FBXO38	0.162		0.917		1.568		0.661	1	0.384	1	0.177	0.942842	0.508	1	1.301	1
High	Q6PJG2	ELM2 and SANT domain-containing protein 1 [OS=Homo sapiens]	9	6	22	6	MIDEAS	1.345	1	2.329	1	1.176	1	2.584	0.380753	0.612	0.98926	0.578	0.779165	1.803	1	1.433	1
High	Q6PK04	Coiled-coil domain-containing protein 137 [OS=Homo sapiens]	38	10	78	10	CCDC137	0.714	0.724571	1.034	1	0.67	0.489831	0.532	0.26826	0.9	1	0.691	0.486887	0.814	1	0.653	1
High	Q6PKG0-1	La-related protein 1 [OS=Homo sapiens]	38	28	230	28	LARP1	2.046	0.622607	1.46	1	0.604	1	1.221	1	1.012	1	1.401	1	0.997	1	1.224	1	Met-loss+Acetyl [N-Term]
High	Q6PL18-1	ATPase family AAA domain-containing protein 2 [OS=Homo sapiens]	42	51	474	44	ATAD2	1.219	1	1.099	1	0.72	0.267754	0.902	1	0.973	1	1.109	1	0.813	1	1.11	1
High	Q6Q0C0-1	E3 ubiquitin-protein ligase TRAF7 [OS=Homo sapiens]	9	5	10	5	TRAF7	0.327	0.469483	1.101	1	1.791	1	1.053	1	0.556	1	0.297	0.274752	0.726	1	1.449	1
High	Q6RFH5-1	WD repeat-containing protein 74 [OS=Homo sapiens]	53	15	161	15	WDR74	1.312	1	1.647	1	1.678	1	1.108	1	1.987	1	0.797	1	0.926	1	1.196	1
High	Q6RI45	Bromodomain and WD repeat-containing protein 3 [OS=Homo sapiens]	3	4	22	2	BRWD3	1.205	1	0.88	1	0.789	1	1.742	1	0.546	0.66245	1.37	1	1.066	1	1.634	1	Met-loss+Acetyl [N-Term]
High	Q6SPF0	Atherin [OS=Homo sapiens]	57	18	196	18	SAMD1	0.545	0.32701	1.553	0.849556	1.175	1	0.695	0.494505	0.92	1	0.351	0.00838768	0.614	0.429907	1.133	1
High	Q6STE5	SWI/SNF-related matrix-associated actin-dependent regulator of chromatin subfamily D member 3 [OS=Homo sapiens]	20	11	123	2	SMARCD3	1.501	1	1.051	1	1.506	0.85342	100		0.01		1.428	1	100		0.654	1
High	Q6UB35-1	Monofunctional C1-tetrahydrofolate synthase, mitochondrial [OS=Homo sapiens]	11	9	37	9	MTHFD1L	0.68	0.967788	0.721	1	1.619	0.58033	0.694	1	1.587	1	0.943	1	0.956	1	0.726	1
High	Q6UB99	ankyrin repeat domain-containing protein 11 [OS=Homo sapiens]	1	2	3	2	ANKRD11	2.332	0.544352	2.712	1	0.61	1	0.578	1	2.46	1	0.86	1	0.742	1	0.78	1
High	Q6UN15-1	Pre-mRNA 3'-end-processing factor FIP1 [OS=Homo sapiens]	54	22	226	22	FIP1L1	0.596	0.228964	1.539	0.941326	0.947	1	0.464	0.0401481	1.216	1	0.387	0.00712329	0.585	0.267926	0.794	1
High	Q6UW68	Transmembrane protein 205 [OS=Homo sapiens]	17	3	13	3	TMEM205	0.697	0.827012	0.82	1	4.602	0.0109354	1.167	1	2.75	0.507826	0.85	1	0.95	1	1.229	1
High	Q6UWP7-1	Lysocardiolipin acyltransferase 1 [OS=Homo sapiens]	6	2	3	2	LCLAT1	100		100		1.94		1.578	1	100				0.925	1	1.706	1
High	Q6UWZ7	BRCA1-A complex subunit Abraxas 1 [OS=Homo sapiens]	5	2	2	2	ABRAXAS1	0.201	0.621822	0.585	1	1.763	1	0.273	0.744891	1.298	1	0.344	1	0.258	0.509786	1.06	1
High	Q6UX04	Peptidyl-prolyl cis-trans isomerase CWC27 homolog [OS=Homo sapiens]	36	9	131	9	CWC27	1.874	0.285522	1.53	1	0.491	0.267103	0.773	1	1.19	1	1.225	1	0.81	1	0.955	1
High	Q6UXN9	WD repeat-containing protein 82 [OS=Homo sapiens]	58	15	128	15	WDR82	0.432	0.0355107	0.794	1	1.497	0.749608	0.613	0.348889	1.056	1	0.544	0.0722409	0.787	1	0.778	1
High	Q6UXV4	MICOS complex subunit MIC27 [OS=Homo sapiens]	39	7	33	7	APOOL	0.295	0.825032	0.517	1	6.004	0.178367	0.912	1	1.941	0.803556	0.57	1	0.797	1	1.145	1
High	Q6VMQ6	activating transcription factor 7-interacting protein 1 [OS=Homo sapiens]	2	2	3	2	ATF7IP	4.473	0.285646	1.636	1	0.373	0.959177	0.885	1	1.886	1	2.735	0.666332	0.732	1	1.209	1
High	Q6W2J9-1	BCL-6 corepressor [OS=Homo sapiens]	44	52	301	51	BCOR	0.673	0.920697	0.763	1	0.957	1	0.706	0.882056	0.913	1	0.882	1	0.919	1	0.768	1
High	Q6WCQ1	Myosin phosphatase Rho-interacting protein [OS=Homo sapiens]	37	28	149	28	MPRIP	1.309	1	1.591	0.587196	0.684	0.400268	0.93	1	0.963	1	0.823	0.400542	0.798	1	1.166	1
High	Q6WKZ4-4	Rab11 family-interacting protein 1 [OS=Homo sapiens]	2	2	6	2	RAB11FIP1	0.368	0.0914455	0.321	0.778885	4.076	0.0576746	1.967	1	0.763	1	1.146	1	1.949	1	1.009	1
High	Q6Y1H2	Very-long-chain (3R)-3-hydroxyacyl-CoA dehydratase 2 [OS=Homo sapiens]	8	2	3	2	HACD2	1.978	1	3.192	1	1.231	1	0.6	1	4.058	1	0.62	1	0.783	1	0.766	1	Met-loss+Acetyl [N-Term]
High	Q6Y7W6-1	GRB10-interacting GYF protein 2 [OS=Homo sapiens]	24	20	94	20	GIGYF2	3.002		3.359	1	0.57	1	1.571	1	1.089		0.894		1.4	1	1.122	1	Met-loss+Acetyl [N-Term]
High	Q6YHK3-1	CD109 antigen [OS=Homo sapiens]	9	8	11	8	CD109	0.47	0.299997	0.989	1	1.127	1	1.072	1	0.494	1	0.475	0.931498	1.208	1	0.887	1
High	Q6YN16	Hydroxysteroid dehydrogenase-like protein 2 [OS=Homo sapiens]	11	2	6	2	HSDL2	1.267	1	1.901	1	4.669	0.0248321	1.848	0.312402	3.201	0.50626	0.666	1	0.805	1	2.296	1
High	Q6ZMZ3	Nesprin-3 [OS=Homo sapiens]	10	8	27	8	SYNE3	1.028	1	0.974	1	1.695	0.853112	1.04	1	1.676	0.785249	1.056	1	0.724	1	1.437	1
High	Q6ZN17-1	Protein lin-28 homolog B [OS=Homo sapiens]	55	10	122	10	LIN28B	1.437	1	1.02	1	1.634	0.303221	1.086	1	2.162	0.396713	1.409	1	1.206	1	0.9	1
High	Q6ZN18-1	Zinc finger protein AEBP2 [OS=Homo sapiens]	7	2	4	2	AEBP2	0.542	0.837238	1.21	1	0.512	0.699009	0.517	0.869953	0.536	0.65517	0.448	0.223778	0.722	1	0.717	1
High	Q6ZNB6-1	nf-x1-type zinc finger protein nfxl1 [OS=Homo sapiens]	13	8	20	8	NFXL1	2.981	0.563475	1.354	1	1.112	1	1.197	1	2.769	0.566199	2.201	0.591901	1.017	1	1.177	1
High	Q6ZRQ5	Protein MMS22-like [OS=Homo sapiens]	3	3	8	3	MMS22L	0.871	1	0.981	1	0.97	1	1.04	1	0.812	1	0.888	1	0.782	1	1.331	1
High	Q6ZRS2	Helicase SRCAP [OS=Homo sapiens]	23	50	310	50	SRCAP	0.557	0.0563072	1.187	1	0.987	1	0.708	0.998788	0.776	0.323549	0.469	0.00976367	0.728	1	0.973	1
High	Q6ZTW0-1	Tubulin polyglutamylase complex subunit 1 [OS=Homo sapiens]	17	3	17	3	TPGS1	1.26	1	1.069	1	0.684	1	4.36	0.90005	0.198	0.521725	1.179	1	4.903	0.5002	0.889	1
High	Q6ZU35	Uncharacterized protein KIAA1211 [OS=Homo sapiens]	3	2	2	2	CRACD	0.761	1	0.757	1	1.494	1	1.08	1	1.053	1	1.005	1	1.005	1	1.074	1
High	Q6ZU65-1	Ubinuclein-2 [OS=Homo sapiens]	3	3	18	3	UBN2	0.57	1	1.388	1	0.744	1	0.111	0.311717	3.824	1	0.411	0.958722	0.147	0.608101	0.752	1
High	Q6ZU80-1	Isoform 1 of Centrosomal protein of 128 kDa [OS=Homo sapiens]	6	5	8	5	CEP128	0.763	1	1.246	1	0.937	1	0.503	0.785333	1.422	1	0.612	1	0.509	0.934079	0.987	1	Met-loss+Acetyl [N-Term]
High	Q6ZUT1-1	Uncharacterized protein C11orf57 [OS=Homo sapiens]	13	3	14	3	NKAPD1	1.451	1	1.904	1	0.607	1	0.292	0.1382	3.017	0.299431	0.762	1	0.363	0.507638	0.804	1
High	Q6ZW49	PAX-interacting protein 1 [OS=Homo sapiens]	4	2	7	2	PAXIP1	0.913		2.157		1.021	1	1.205	0.523201	0.774		0.423		0.81	1	1.488	0.942057
High	Q6ZYL4	general transcription factor IIH subunit 5 [OS=Homo sapiens]	56	3	5	3	GTF2H5	1.009	1	2.901	1	1.242	1	0.818	1	1.532	1	0.348	0.468257	0.43	1	1.904	1
High	Q709F0-1	acyl-CoA dehydrogenase family member 11 [OS=Homo sapiens]	15	8	39	8	ACAD11	0.46	0.00974708	0.965	1	2.727	0.00403443	1.097	1	1.143	1	0.477	0.019522	1.034	1	1.061	1
High	Q70CQ3	ubiquitin carboxyl-terminal hydrolase 30 [OS=Homo sapiens]	5	2	2	2	USP30	0.756	1	0.837		1.695	1	0.652	1	1.965	1	0.903		0.333	1	1.958	1
High	Q70UQ0	Inhibitor of nuclear factor kappa-B kinase-interacting protein [OS=Homo sapiens]	10	3	4	2	IKBIP	0.776	1	3.132		2.786	0.743455	1.054	1	2.05	0.777597	0.248		0.93	1	1.134	1
High	Q70UQ0-4	Isoform 4 of Inhibitor of nuclear factor kappa-B kinase-interacting protein [OS=Homo sapiens]	13	4	5	3	IKBIP	0.984	1	2.105	1	2.322	0.978488	1.057	1	2.163	1	0.467	0.505764	0.808	1	1.308	1
High	Q71F23	Centromere protein U [OS=Homo sapiens]	35	10	57	10	CENPU	0.815	1	1.022	1	1.139	1	1.06	1	0.875	1	0.797	0.923792	0.94	1	1.128	1
High	Q71RC2	La-related protein 4 [OS=Homo sapiens]	21	12	87	11	LARP4	1.469	1	1.513	1	0.485	0.484322	1.084	1	0.657	1	0.971	1	0.945	1	1.148	1	Acetyl [N-Term]
High	Q71U36	tubulin alpha-1A chain [OS=Homo sapiens]	69	25	812	2	TUBA1A	3.819	0.202913	3.436	0.802446	2.395	1	2.347	0.367045	3.897	1	1.111	1	0.987	1	2.378	1
High	Q71UI9-1	Histone H2A.V [OS=Homo sapiens]	54	7	2294	5	h2afv; H2AFV; H2AFVA; H2AV; h2az2; H2az2; H2AZ2; h2az2a; LOC100512448; LOC100562775; LOC100706645; LOC100766018; LOC100933193; LOC101080230; LOC101118100; LOC101170644; LOC101332802; LOC101348798; LOC101364558; LOC101572634; LOC101605680; LOC101837114; LOC102831016; LOC102905332; LOC102980685; LOC103037668; LOC103079983; LOC103114743; LOC103211909; LOC103269282; LOC103674566; LOC103734994; LOC104…	0.925	1	1.124	1	0.928	1	1.187	1	0.723	1	0.822	1	1.411	1	0.841	1
High	Q71UM5	40S ribosomal protein S27-like [OS=Homo sapiens]	40	5	71	2	RPS27L	1.163	1	0.595	1	0.964	1	0.938	1	1.196	1	1.954	0.159887	1.831	0.959421	0.512	1
High	Q75N03	E3 ubiquitin-protein ligase Hakai [OS=Homo sapiens]	32	11	87	11	CBLL1	0.356	0.00645996	0.729	1	1.387	0.967253	0.46	0.0306199	1.075	1	0.489	0.0492692	0.505	0.0972563	0.91	1	Acetyl [N-Term]
High	Q75QN2	Integrator complex subunit 8 [OS=Homo sapiens]	10	8	55	8	INTS8	0.332	1	0.307	1	3.737	0.881207	0.576	1	2.155	1	1.083	1	0.568	1	1.015	1
High	Q76FK4	nucleolar protein 8 [OS=Homo sapiens]	45	40	255	40	NOL8	0.562	0.968601	1.53	1	0.528	1	0.718	1	0.413	1	0.367	0.420907	0.801	1	0.897	1
High	Q76N32	Centrosomal protein of 68 kDa [OS=Homo sapiens]	19	6	10	6	CEP68	0.806		100		0.745		0.108	0.0190939	5.576	0.068829	0.01		0.398	0.549263	0.27	1
High	Q7KZ85	transcription elongation factor spt6 [OS=Homo sapiens]	55	75	956	75	SUPT6H	0.781	1	1.112	1	0.718	0.280526	0.77	0.373393	0.729	1	0.702	0.749824	1.009	1	0.763	1	Met-loss+Acetyl [N-Term]
High	Q7KZF4	staphylococcal nuclease domain-containing protein 1 [OS=Homo sapiens]	48	37	443	37	SND1	0.622	0.100668	0.871	1	1.252	0.87936	0.913	1	0.854	1	0.715	0.127343	0.969	1	0.942	1	Met-loss+Acetyl [N-Term]
High	Q7KZI7-1	Serine/threonine-protein kinase MARK2 [OS=Homo sapiens]	18	10	46	8	MARK2	1.414	0.32701	0.795	1	1.038	1	1.237	1	1.187	1	1.778	0.126259	1.254	1	0.987	1
High	Q7L014	probable ATP-dependent RNA helicase DDX46 [OS=Homo sapiens]	52	53	653	53	DDX46	0.342	0.490234	0.574	1	3.12	0.206764	0.925	1	1.155	1	0.597	1	1.035	1	0.894	1
High	Q7L0Y3	Mitochondrial ribonuclease P protein 1 [OS=Homo sapiens]	43	16	96	16	TRMT10C	4.357	0.0130204	1.455	1	1.022	1	2.601	0.178326	1.712	1	2.994	0.0257166	1.902	0.522454	1.368	1	Met-loss [N-Term]
High	Q7L1Q6-1	Basic leucine zipper and W2 domain-containing protein 1 [OS=Homo sapiens]	10	3	4	3	Bzw1; BZW1; LOC101341162; LOC111149382	0.819	1	0.797	1	1.149	1	1.23	1	0.765	1	1.027	1	1.092	1	1.127	1
High	Q7L2E3-2	Isoform 2 of Putative ATP-dependent RNA helicase DHX30 [OS=Homo sapiens]	57	54	543	54	DHX30	2.445	0.189494	0.897	1	0.784	1	1.776	0.562476	1.08	1	2.725	0.0859236	1.775	0.723224	1.001	1
High	Q7L2H7	Eukaryotic translation initiation factor 3 subunit M [OS=Homo sapiens]	41	12	101	12	EIF3M	1.159	1	1.134	1	1.666	0.358425	1.484	0.255511	1.302	1	1.023	1	1.224	1	1.213	1	Met-loss+Acetyl [N-Term]
High	Q7L2J0-1	7SK snRNA methylphosphate capping enzyme [OS=Homo sapiens]	22	7	17	7	MEPCE	1.188	1	1.383	1	1.213	1	0.821	1	1.756	0.334821	0.86	1	0.974	1	0.843	1
High	Q7L2Z9	Centromere protein Q [OS=Homo sapiens]	37	7	42	7	CENPQ	0.548	0.260608	0.995	1	1.46	0.955032	1.167	1	0.685	1	0.551	0.272797	1.21	1	0.965	1
High	Q7L4I2-1	Arginine/serine-rich coiled-coil protein 2 [OS=Homo sapiens]	24	8	75	8	RSRC2	1.086	1	0.776	1	1.076	1	0.509	0.0268841	2.295	0.0224974	1.4	0.266202	0.678	0.470712	0.751	1	Met-loss+Acetyl [N-Term]
High	Q7L576-1	cytoplasmic FMR1-interacting protein 1 [OS=Homo sapiens]	3	3	8	3	CYFIP1	2		1.304	1	3.025	0.0200851	1.401	0.937702	4.319		1.534		0.872	1	1.606	1
High	Q7L590-1	Protein MCM10 homolog [OS=Homo sapiens]	24	14	52	14	MCM10	0.309	0.47418	0.426	1	2.023	1	0.53	0.96454	1.18	1	0.727	1	0.724	1	0.732	1	Acetyl [N-Term]
[truncated: 1,386 more rows]
