# Supplementary material for: Nuclear Fraction Proteome Analyses During rAAV Production of AAV2-Plasmid-Transfected HEK-293 Cells
Source: Int J Mol Sci. 2025 Jun 30;26(13):6315. doi: 10.3390/ijms26136315 (PMC12249828; doi:10.3390/ijms26136315)
Supplement: Supplementary file 1 [file ijms-26-06315-s001.zip › Supplementary Table S1 PDv24.xlsx]

## Sheet: Proteins
Supplementary Material Table S1 for S. Golm et al. "Nuclear Fraction Proteome Analyses During rAAV Production of AAV2-Plasmid-Transfected HEK-293 Cells"; data evaluated with the software 'Proteome Discoverer' version 2.4; selected dataset; complete data are available at the PRIDE partner repository with identifier PXD062079; PSM = peptide spectrum match
Accession	Description	Gene Symbol	Coverage [%]	# Peptides	# PSMs	# Unique Peptides	Abundance Ratio: AAV_24 / HEK_24	Abundance Ratio P-Value: AAV_24 / HEK_24	Abundance Ratio Adj. P-Value: AAV_24 / HEK_24	Abundance Ratio: AAV_72 / HEK_72	Abundance Ratio P-Value: AAV_72 / HEK_72	Abundance Ratio Adj. P-Value: AAV_72 / HEK_72	Abundance Ratio: MOCK_24 / HEK_24	Abundance Ratio P-Value: MOCK_24 / HEK_24	Abundance Ratio Adj. P-Value: MOCK_24 / HEK_24	Abundance Ratio: MOCK_72 / HEK_72	Abundance Ratio P-Value: MOCK_72 / HEK_72	Abundance Ratio Adj. P-Value: MOCK_72 / HEK_72	Abundance Ratio: AAV_24 / MOCK_24	Abundance Ratio P-Value: AAV_24 / MOCK_24	Abundance Ratio Adj. P-Value: AAV_24 / MOCK_24	Abundance Ratio: AAV_72 / MOCK_72	Abundance Ratio P-Value: AAV_72 / MOCK_72	Abundance Ratio Adj. P-Value: AAV_72 / MOCK_72	Abundance Ratio P-Value: AAV_72 / AAV_24		Abundance Ratio Adj. P-Value: AAV_72 / AAV_24
A0AVT1-1	Ubiquitin-like modifier-activating enzyme 6 [OS=Homo sapiens]	UBA6; UBE1L2	5	4	10	4	0.514	0.704542	1	9.926	0.00294241	0.0247908	1.403	0.982046	1	6.558	0.0161032	0.156957	0.366	0.343372	1	1.514	0.899502	1	0.00208881		0.0266881
A0FGR8-1	Extended synaptotagmin-2 [OS=Homo sapiens]	ESYT2	3	2	5	2	100			2.339	0.00455232	0.0335161	100			1.211	0.775252	1	1.673	0.108595	1	1.931	0.0101038	1	0.0037147		0.0390192
A1L020	RNA-binding protein MEX3A [OS=Homo sapiens]	MEX3A	6	2	2	2	0.26	0.808461	1	0.505	0.745872	1	0.677	0.989285	1	1.586	0.999561	1	0.384	0.994148	1	0.318	0.872267	1	0.997027		1
A1L390	Pleckstrin homology domain-containing family G member 3 [OS=Homo sapiens]	PLEKHG3	4	3	3	3	0.255	0.297277	0.673405	0.01			0.335	0.328081	0.648221	0.567			0.762	0.997719	1	0.01
A2AB72	TREMBL:A2AB72 Tax_Id=10090 Gene_Symbol=Krt32 Keratin complex 1, acidic, gene 2	Krt32	8	3	14	2	100			1.752			100			2.242	0.742989	1	0.219			0.781
A3KN83-1	protein strawberry notch homolog 1 [OS=Homo sapiens]	SBNO1	4	4	7	4	0.439			100			1.306			100			0.336	0.520359	1	3.93	0.0433352	1	0.8708		1
A4D1E9-1	GTP-binding protein 10 [OS=Homo sapiens]	GTPBP10	15	4	17	4	1.226	0.743561	1	1.645	0.353688	0.740719	1.557	0.53907	0.90846	1.602	0.354626	1	0.787	0.998969	1	1.027	1	1	0.999992		1
A5A3E0	POTE ankyrin domain family member F [OS=Homo sapiens]	POTEF	10	8	232	2	9.267			19.214	0.111081	0.32788	3.933			1.798	0.996751	1	2.356			10.687	0.128656	1
A5YKK6	CCR4-NOT transcription complex subunit 1 [OS=Homo sapiens]	CNOT1	4	9	22	9	10.329	0.00238721	0.0212391	5.867	0.00697553	0.0454639	8.609	0.00528709	0.0320785	4.71	0.0294205	0.22848	1.2	0.995591	1	1.246	0.950006	1	0.310307		0.738833
A6ND91-1	putative L-aspartate dehydrogenase [OS=Homo sapiens]	ASPDH	3	2	4	2	1.082	0.999999	1	1.641	0.193984	0.491991	1.196	0.986852	1	1.27	0.654043	1	0.905	0.993179	1	1.292	0.913889	1	1		1
A6NHR9-1	structural maintenance of chromosomes flexible hinge domain-containing protein 1 [OS=Homo sapiens]	SMCHD1	26	36	232	36	0.77	0.186606	0.497769	1.066	0.993245	1	0.603	0.0388491	0.135196	0.802	0.59071	1	1.276	0.919608	1	1.33	0.872003	1	0.999936		1
A6NKD9	Coiled-coil domain-containing protein 85C [OS=Homo sapiens]	CCDC85C	28	7	8	7	0.193	0.000594024	0.00776144	0.27	0.00514871	0.0363499	0.197	0.00105605	0.0101156	0.282	0.0144401	0.145161	0.981	0.998668	1	0.957	0.987352	1	0.997789		1
A6NKF1	SAC3 domain-containing protein 1 [OS=Homo sapiens]	SAC3D1	7	2	3	2	4.398			0.371			5.225			0.288	0.103667	0.48358	0.842			1.289
A8MW92-2	Isoform 2 of PHD finger protein 20-like protein 1 [OS=Homo sapiens]	PHF20L1	17	5	15	5	0.482	0.0950045	0.309172	0.723	0.972006	1	0.501	0.0599203	0.182739	0.586	0.692923	1	0.963	0.999699	1	1.235	0.976056	1	0.615611		1
AAZ65844.1	fluorescent protein mVenus [synthetic construct]		43	6	31	6	1.268	0.284389	0.653885	10.577	6.01351e-07	0.000168573	1.433	0.119931	0.310671	5.44	2.34556e-05	0.00432001	0.885	0.990918	1	1.944	0.0422098	1	2.61218e-05		0.00218003
O00116	Alkyldihydroxyacetonephosphate synthase, peroxisomal [OS=Homo sapiens]	AGPS	24	10	23	10	1.347	0.908691	1	5.291	0.000883649	0.0108217	0.705	0.56406	0.939413	2.198	0.0644719	0.358048	1.912	0.149009	1	2.407	0.165127	1	0.000545588		0.0110948
O00139-2	Isoform 2 of Kinesin-like protein KIF2A [OS=Homo sapiens]	KIF2A	45	19	131	19	0.717	0.0183547	0.0951306	0.973	0.98213	1	0.714	0.0270255	0.104526	0.936	0.99991	1	1.004	0.999888	1	1.039	0.997034	1	0.051593		0.220924
O00148	ATP-dependent RNA helicase DDX39A [OS=Homo sapiens]	DDX39A	58	23	436	10	0.351	0.000237045	0.00410502	0.425	0.00288935	0.0245666	0.327	0.000102572	0.00194617	0.567	0.0192758	0.176639	1.074	0.9882	1	0.749	0.852992	1	0.144243		0.438103
O00151	PDZ and LIM domain protein 1 [OS=Homo sapiens]	PDLIM1	55	8	24	8	0.413	0.0212289	0.105097	0.513	0.0626212	0.221663	0.34	0.0133953	0.0617454	0.346	0.0104677	0.118531	1.214	0.999734	1	1.483	0.886837	1	0.8007		1
O00154-4	Isoform 4 of Cytosolic acyl coenzyme A thioester hydrolase [OS=Homo sapiens]	ACOT7	8	2	6	2	0.615	0.00313366	0.0255067	1.366	0.0444819	0.17241	0.795	0.264996	0.555195	1.21	0.40098	1	0.773	0.142007	1	1.129	0.704719	1	0.0091904		0.0711835
O00159-1	Unconventional myosin-Ic [OS=Homo sapiens]	MYO1C	35	29	185	29	0.804	0.905732	1	1.27	0.531435	0.978575	0.766	0.667596	1	0.927	0.999996	1	1.05	0.995423	1	1.37	0.596716	1	0.0713517		0.281858
O00161	Synaptosomal-associated protein 23 [OS=Homo sapiens]	SNAP23	69	10	49	10	0.209	1.2593e-05	0.000560774	0.227	1.64421e-05	0.000791464	0.243	6.81032e-05	0.00148495	0.361	0.00111592	0.0314789	0.86	0.741844	1	0.628	0.0749449	1	0.203545		0.552781
O00178	GTP-binding protein 1 [OS=Homo sapiens]	GTPBP1	8	4	14	4	2.363	0.846249	1	4.491	0.168331	0.444265	1.549	0.989944	1	3.692	0.783913	1	1.526	0.991046	1	1.216	0.771275	1	0.0890891		0.322344
O00186	syntaxin-binding protein 3 [OS=Homo sapiens]	STXBP3	6	3	6	3	0.514	0.0766039	0.270797	0.702	0.916899	1	0.501	0.135686	0.339392	0.775	0.999633	1	1.025	0.999057	1	0.906	0.980329	1	0.213302		0.570705
O00193	Small acidic protein [OS=Homo sapiens]	SMAP	26	5	36	5	5.556	0.000474718	0.00655591	1.525	0.97526	1	4.413	0.000613974	0.00673271	1.266	0.990509	1	1.259	0.999971	1	1.205	0.99999	1	0.0155987		0.102493
O00203-1	AP-3 complex subunit beta-1 [OS=Homo sapiens]	AP3B1	12	10	38	10	7.362	0.000270047	0.00445552	5.141	0.00112662	0.0124856	9.229	3.04469e-05	0.000917456	3.818	0.00586043	0.087037	0.798	0.586693	1	1.347	0.897777	1	0.888514		1
O00217	NADH dehydrogenase [ubiquinone] iron-sulfur protein 8, mitochondrial [OS=Homo sapiens]	NDUFS8	22	4	45	4	0.428	0.0831014	0.283545	0.441	0.428029	0.842392	0.346	0.0112585	0.0550019	0.391	0.167936	0.637114	1.236	0.833095	1	1.13	0.981511	1	0.040226		0.187153
O00231	26S proteasome non-ATPase regulatory subunit 11 [OS=Homo sapiens]	PSMD11	38	12	65	12	0.877	0.998771	1	5.397	0.000343302	0.00581175	0.677	0.700945	1	3.218	0.0306226	0.234586	1.296	0.88337	1	1.677	0.121724	1	0.000122213		0.00488638
O00232-1	26s proteasome non-atpase regulatory subunit 12 [OS=Homo sapiens]	PSMD12	35	13	40	12	0.928	1	1	1.921	0.0281856	0.125122	0.619	0.428085	0.781886	1.413	0.492144	1	1.498	0.467021	1	1.36	0.454326	1	0.0142634		0.0962597
O00233-1	26S proteasome non-ATPase regulatory subunit 9 [OS=Homo sapiens]	PSMD9	11	2	3	2				0.942	0.911417	1				0.361	0.457841	1				2.607	0.263367	1
O00255-1	Menin [OS=Homo sapiens]	MEN1	23	8	94	8	1.135	0.930578	1	0.636	0.0851562	0.269106	0.808	0.795098	1	0.769	0.203789	0.711259	1.404	0.304227	1	0.827	0.992246	1	0.282974		0.695877
O00257-1	E3 SUMO-protein ligase CBX4 [OS=Homo sapiens]	CBX4	13	4	22	4	0.611	0.242078	0.589673	0.427	0.0489426	0.184815	0.482	0.425305	0.777465	0.583	0.333886	0.971867	1.267	0.997784	1	0.732	0.810031	1	0.999985		1
O00264	Membrane-associated progesterone receptor component 1 [OS=Homo sapiens]	PGRMC1	54	9	69	8	2.074	0.991556	1	1.214	0.99773	1	1.184	0.999997	1	1.046	0.999997	1	1.752	0.981776	1	1.161	0.993473	1	0.620847		1
O00267	Transcription elongation factor Spt5 [OS=Homo sapiens]	SUPT5H	62	52	523	52	1.262	0.975448	1	0.85	0.909099	1	1.056	1	1	0.921	0.970921	1	1.196	0.97443	1	0.924	0.999828	1	0.421727		0.90016
O00268	Transcription initiation factor TFIID subunit 4 [OS=Homo sapiens]	TAF4	24	17	65	17	1.085	1	1	0.695	0.460526	0.883072	0.838	0.261055	0.54977	0.744	0.469756	1	1.295	0.253928	1	0.935	1	1	0.957548		1
O00287	Regulatory factor X-associated protein [OS=Homo sapiens]	RFXAP	22	4	15	4	0.662	0.129842	0.382988	0.902	0.997676	1	0.269	8.51694e-05	0.00174205	0.638	0.113337	0.508964	2.464	0.0052724	0.441191	1.414	0.219261	1	0.0380784		0.181281
O00299	chloride intracellular channel protein 1 [OS=Homo sapiens]	CLIC1	51	8	43	8	0.646	0.831956	1	2.534	0.0331229	0.140184	0.465	0.152962	0.373216	1.478	0.981604	1	1.389	0.683405	1	1.714	0.101559	1	4.68945e-05		0.00293872
O00303	Eukaryotic translation initiation factor 3 subunit F [OS=Homo sapiens]	EIF3F	33	9	59	9	3.952	0.0073044	0.0478984	5.458	0.000392154	0.00629661	4.02	0.0133714	0.061668	3.354	0.00254472	0.0521948	0.983	0.998961	1	1.627	0.817041	1	0.269373		0.673031
O00330-1	Pyruvate dehydrogenase protein X component, mitochondrial [OS=Homo sapiens]	PDHX	7	2	5	2	100			1.674	0.740415	1	100			1.676	0.742832	1	0.444	0.72806	1	0.999	1	1	0.0373932		0.180565
O00410	Importin-5 [OS=Homo sapiens]	IPO5	47	33	282	33	1.361	0.999998	1	0.878	0.999887	1	1.032	0.877345	1	0.816	0.922614	1	1.319	0.835378	1	1.077	0.974324	1	0.999274		1
O00411	DNA-directed RNA polymerase, mitochondrial [OS=Homo sapiens]	POLRMT	12	9	44	9	2.056	0.0240721	0.115631	2.783	0.0170011	0.0871876	2.208	0.0497775	0.161604	1.699	0.380116	1	0.931	0.997608	1	1.638	0.412015	1	0.999223		1
O00422	Histone deacetylase complex subunit SAP18 [OS=Homo sapiens]	SAP18	78	16	255	16	0.831	0.999129	1	0.765	0.914623	1	0.945	0.998969	1	0.767	0.98979	1	0.88	0.977057	1	0.997	0.998447	1	0.226051		0.598213
O00425	Insulin-like growth factor 2 mRNA-binding protein 3 [OS=Homo sapiens]	IGF2BP3	54	29	409	26	1.529	0.00925207	0.0574339	1.359	0.244788	0.581378	1.516	0.00398451	0.0264777	1.665	0.0124233	0.134682	1.009	0.994716	1	0.816	0.48486	1	0.0139767		0.0946021
O00429	Dynamin-1-like protein [OS=Homo sapiens]	DNM1L	8	4	5	4	0.521	0.955015	1	3.196	0.839964	1	0.218	0.581311	0.957473	1.199	0.991337	1	2.392	0.969544	1	2.665	0.539878	1	0.534164		1
O00442	RNA 3'-terminal phosphate cyclase [OS=Homo sapiens]	RTCA	11	3	5	3	0.01			2.836	7.02002e-05	0.00212543	0.261			0.435	0.00211448	0.0473832	0.01			6.523	4.94445e-06	0.00323202
O00458	Interferon-related developmental regulator 1 [OS=Homo sapiens]	IFRD1	11	3	4	3	1.097			2.131			1.415			1.934			0.776			1.102	0.992997	1	0.34702		0.796363
O00461	Golgi integral membrane protein 4 [OS=Homo sapiens]	GOLIM4	4	2	2	2
O00468	Agrin [OS=Homo sapiens]		3	5	14	5	0.819			6.254	0.0706513	0.234381	1.838			6.248	0.083549	0.418149	0.445	0.948565	1	1.001	0.999996	1	0.0418021		0.192156
O00469-1	procollagen-lysine,2-oxoglutarate 5-dioxygenase 2 [OS=Homo sapiens]	PLOD2	4	2	2	2				1.551						1.124						1.379	0.485248	1
O00470	Homeobox protein Meis1 [OS=Homo sapiens]	MEIS1	8	3	4	3	0.352	0.303504	0.683608	0.344	0.557338	1	0.446	0.586414	0.961648	0.553	0.973091	1	0.79	0.972237	1	0.623	0.919352	1	0.505531		1
O00479	High mobility group nucleosome-binding domain-containing protein 4 [OS=Homo sapiens]	HMGN4	46	5	27	4	1.641	0.534461	1	1.365	0.153779	0.417688	0.992	0.999715	1	1.26	0.336847	0.976741	1.655	0.692592	1	1.083	0.993049	1	0.0176168		0.110099
O00483	Cytochrome c oxidase subunit NDUFA4 [OS=Homo sapiens]	NDUFA4	47	4	16	4	1.452	0.881168	1	0.536	0.331833	0.709761	0.811	0.972358	1	0.621	0.169444	0.639159	1.791	0.48956	1	0.864	0.996482	1	0.00485866		0.0471286
O00487	26S proteasome non-ATPase regulatory subunit 14 [OS=Homo sapiens]	PSMD14	47	9	23	9	1.21	0.999194	1	3.866	0.00222267	0.020296	0.464	0.0981273	0.265489	2.221	0.186572	0.676271	2.609	0.0557586	0.900798	1.741	0.147761	1	0.000195617		0.00612299
O00488	Zinc finger protein 593 [OS=Homo sapiens]	ZNF593	53	4	33	4	1.679	0.0946492	0.308833	2.124	0.0121873	0.0682966	0.834	0.630568	1	1.356	0.44093	1	2.013	0.00683186	0.489978	1.567	0.270732	1	0.0618034		0.25191
O00505	Importin subunit alpha-4 [OS=Homo sapiens]	KPNA3	42	14	173	10	0.806	0.662489	1	1.011	1	1	0.948	0.698878	1	0.955	0.997492	1	0.85	1	1	1.059	0.998875	1	0.962351		1
O00541-1	Pescadillo homolog [OS=Homo sapiens]	PES1	48	34	420	34	1.039	0.90464	1	0.866	0.940236	1	1.078	0.641028	1	0.868	0.997656	1	0.964	0.99327	1	0.997	0.996513	1	0.000509781		0.0107198
O00560-1	Syntenin-1 [OS=Homo sapiens]	SDCBP	32	6	19	6	6.98	0.0321442	0.142921	7.836	0.0273574	0.122128	4.439	0.202697	0.452576	5.775	0.168635	0.637767	1.572	0.857535	1	1.357	0.868551	1	0.992569		1
O00566	U3 small nucleolar ribonucleoprotein protein Mpp10 [OS=Homo sapiens]	MPHOSPH10	49	34	380	34	1.043	0.960085	1	0.667	0.0172301	0.0879499	0.805	0.633303	1	0.741	0.197922	0.700987	1.295	0.238263	1	0.9	0.677216	1	1.02982e-05		0.00140667
O00567	Nucleolar protein 56 [OS=Homo sapiens]	NOP56	75	47	928	47	1.211	0.999442	1	1.029	0.956867	1	1.143	1	1	0.96	1	1	1.059	0.999601	1	1.072	0.940816	1	0.211441		0.566713
O00571	ATP-dependent RNA helicase DDX3X [OS=Homo sapiens]	DDX3X	80	56	1122	21	1.286	0.0663762	0.245389	1.041	0.999938	1	1.158	0.358639	0.687522	1.076	0.999872	1	1.111	0.867542	1	0.967	0.997422	1	0.00896298		0.0700908
O00629	Importin subunit alpha-3 [OS=Homo sapiens]	KPNA4	36	12	206	8	1.006	0.936446	1	0.793	0.858173	1	0.877	0.376406	0.710422	0.742	0.474794	1	1.147	0.860295	1	1.069	0.976708	1	0.999989		1
O00712-1	Nuclear factor 1 B-type [OS=Homo sapiens]	NFIB	13	5	14	3	0.213	0.109818	0.339048	2.309	0.263174	0.611783	0.261	0.193376	0.437408	0.849	0.996664	1	0.816	0.999002	1	2.721	0.463589	1	0.0133496		0.0915221
O00716	transcription factor E2F3 [OS=Homo sapiens]	E2F3	4	2	4	2	0.657	0.993498	1	2.898	0.774362	1	0.852	0.999561	1	1.258	0.915036	1	0.771	0.999937	1	2.303	0.9987	1	0.9309		1
O00743	Serine/threonine-protein phosphatase 6 catalytic subunit [OS=Homo sapiens]	PPP6C	10	2	13	2	1.188	0.99997	1	2.258	0.0520875	0.193697	0.93	0.84509	1	1.053	0.99651	1	1.276	0.912995	1	2.144	0.112196	1	0.0138058		0.0936521
O14497	AT-rich interactive domain-containing protein 1A [OS=Homo sapiens]	ARID1A	28	42	272	39	0.706	0.519377	0.989415	0.735	0.602264	1	0.668	0.148257	0.363409	0.902	0.961744	1	1.058	0.932165	1	0.815	0.958569	1	0.989752		1
O14519	Cyclin-dependent kinase 2-associated protein 1 [OS=Homo sapiens]	CDK2AP1	49	4	11	4	0.511	0.290947	0.663892	1.259	0.9975	1	0.258	0.0145273	0.0661179	0.834	0.999847	1	1.98	0.46875	1	1.509	0.981046	1	0.678451		1
O14561	Acyl carrier protein, mitochondrial [OS=Homo sapiens]	NDUFAB1	28	6	44	6	0.387	0.30666	0.687524	0.912	0.995009	1	0.404	0.50355	0.871517	0.887	0.994239	1	0.959	0.998284	1	1.028	1	1	0.568		1
O14578	Citron Rho-interacting kinase [OS=Homo sapiens]	CIT	2	2	3	2	1.167	0.7322	1	1.038	0.995245	1	0.752	0.999266	1	0.754	0.878745	1	1.552	0.541127	1	1.377	0.62321	1	0.445813		0.935995
O14579-1	coatomer subunit epsilon [OS=Homo sapiens]	COPE	36	6	27	6	2.113	0.452964	0.894653	2.509	0.0496503	0.186569	1.34	0.999947	1	1.165	0.897948	1	1.576	0.35551	1	2.154	0.2542	1	0.0906117		0.325806
O14617-1	AP-3 complex subunit delta-1 [OS=Homo sapiens]	AP3D1	27	18	79	18	2.833	0.000367082	0.00545354	7.125	2.81588e-06	0.000301552	3.947	0.000185802	0.0028861	3.946	9.64571e-05	0.00706625	0.718	0.996032	1	1.805	0.0905957	1	0.0136063		0.0927273
O14639-1	Actin-binding LIM protein 1 [OS=Homo sapiens]	ABLIM1	18	11	29	11	1.103	0.984419	1	0.573	0.00450918	0.0333414	1.205	0.996786	1	0.797	0.896131	1	0.916	0.999955	1	0.72	0.0255287	1	0.000197515		0.00612299
O14641	Segment polarity protein dishevelled homolog DVL-2 [OS=Homo sapiens]	DVL2	35	18	100	16	1.056	0.999998	1	0.631	0.161064	0.430845	1.01	0.999772	1	0.81	0.833631	1	1.046	0.998887	1	0.778	0.70014	1	0.0198445		0.119179
O14646	Chromodomain-helicase-DNA-binding protein 1 [OS=Homo sapiens]	CHD1	37	58	438	49	1.184	0.225824	0.560419	1.149	0.23266	0.560111	1.05	0.695116	1	1.141	0.47163	1	1.127	0.92343	1	1.006	0.99319	1	0.364006		0.823483
O14647	Chromodomain-helicase-DNA-binding protein 2 [OS=Homo sapiens]	CHD2	20	31	215	22	1.275	0.233828	0.576023	1.172	0.464832	0.888729	1.14	0.615523	0.993529	1.156	0.807573	1	1.119	0.963589	1	1.014	0.987262	1	0.496302		0.996762
O14715	RANBP2-like and GRIP domain-containing protein 8 [OS=Homo sapiens]	RGPD8	25	45	398	6	1.371	0.768509	1	1.246	0.99888	1	1.225	0.980299	1	1.815	0.985711	1	1.12	0.985682	1	0.686	0.999752	1	0.0565886		0.236629
O14737	Programmed cell death protein 5 [OS=Homo sapiens]	PDCD5	30	3	9	3	0.612	0.580515	1	0.737	1	1	0.203	0.00114166	0.0105913	0.577	0.885898	1	3.009	0.0168692	0.631725	1.277	0.88823	1	0.172851		0.492408
O14744	Protein arginine N-methyltransferase 5 [OS=Homo sapiens]	PRMT5	27	11	36	11	1.576	0.11076	0.341232	2.119	0.000768462	0.00991098	1.531	0.130357	0.330166	1.139	0.414525	1	1.029	0.999998	1	1.861	0.0181896	1	0.0301007		0.157819
O14776-1	Transcription elongation regulator 1 [OS=Homo sapiens]	TCERG1	28	32	274	32	0.399	0.000838951	0.00985514	0.481	0.0104061	0.0609991	0.368	0.000650486	0.00702045	0.667	0.0592425	0.340831	1.083	0.999975	1	0.721	0.897826	1	0.719415		1
O14787-2	Isoform 2 of Transportin-2 [OS=Homo sapiens]	TNPO2	9	6	30	2	2.336	0.424371	0.853436	0.403	0.999623	1	0.652	0.991473	1	0.34	0.960076	1	3.582	0.195672	1	1.184	0.994412	1	0.99671		1
O14802	DNA-directed RNA polymerase III subunit RPC1 [OS=Homo sapiens]	POLR3A	9	8	31	7	1.655	0.172021	0.466707	0.813	0.928312	1	0.649	0.415787	0.765184	0.807	0.953705	1	2.55	0.00670928	0.489978	1.008	0.999998	1	0.690283		1
O14818-1	Proteasome subunit alpha type-7 [OS=Homo sapiens]	HEL-S-276; PSMA7	27	4	20	4	0.556	0.963866	1	0.838	0.998242	1	0.437	0.57387	0.948811	0.603	0.792779	1	1.273	0.944812	1	1.39	0.946618	1	0.168345		0.483265
O14874	[3-methyl-2-oxobutanoate dehydrogenase [lipoamide]] kinase, mitochondrial [OS=Homo sapiens]	BCKDK	17	5	23	5	0.642	0.0878384	0.295321	0.476	0.00635194	0.0424844	0.631	0.0682458	0.20173	0.525	0.113184	0.508692	1.017	0.999984	1	0.906	0.541913	1	0.00175772		0.023777
O14880	Microsomal glutathione S-transferase 3 [OS=Homo sapiens]	MGST3	21	3	47	3	1.237	0.999997	1	0.958	0.996025	1	1.355	0.999993	1	1.092	1	1	0.913	0.999851	1	0.878	0.993611	1	0.983029		1
O14893	Gem-associated protein 2 [OS=Homo sapiens]	GEMIN2	18	3	23	3	0.921	0.917244	1	4.175	0.793107	1	1.049	0.793302	1	4.937	0.657739	1	0.878	0.999593	1	0.846	0.999831	1	0.978256		1
O14908-1	PDZ domain-containing protein GIPC1 [OS=Homo sapiens]	GIPC1	8	2	4	2	0.583	0.244081	0.592584	0.672	0.203401	0.507259	0.424	0.00543216	0.0327064	0.692	0.343388	0.987241	1.376	0.256888	1	0.972	0.998799	1	0.146395		0.441726
O14929	histone acetyltransferase type B catalytic subunit [OS=Homo sapiens]	HAT1	17	5	25	5	0.707	0.272937	0.633225	1.209	0.996709	1	0.588	0.34203	0.666945	0.834	0.981199	1	1.203	0.999977	1	1.45	0.85606	1	0.0221023		0.126621
O14936	peripheral plasma membrane protein CASK [OS=Homo sapiens]	CASK	19	12	32	12	0.138	0.00260613	0.0224322	0.117	0.00163022	0.0164768	0.758	0.979422	1	0.2	0.00654811	0.0899756	0.183	0.00807264	0.489978	0.587	0.948659	1	0.999564		1
O14949	Cytochrome b-c1 complex subunit 8 [OS=Homo sapiens]	UQCRQ	50	6	35	6	0.294	0.086296	0.291821	0.694	0.644073	1	0.34	0.0905913	0.250414	0.84	0.999996	1	0.866	1	1	0.826	0.70868	1	0.246341		0.635517
O14950	Myosin regulatory light chain 12B [OS=Homo sapiens]	MYL12B	63	10	120	10	1.629	0.39559	0.816244	4.439	0.0011731	0.0127781	1.533	0.840515	1	1.821	0.125029	0.535259	1.063	0.956952	1	2.438	0.116614	1	0.040139		0.186842
O14965	Aurora kinase A [OS=Homo sapiens]	AURKA	21	5	28	5	0.777	0.940236	1	1.669	0.884858	1	0.704	0.697591	1	1.877	0.743136	1	1.103	0.992181	1	0.889	0.999567	1	0.999006		1
O14974	Protein phosphatase 1 regulatory subunit 12A [OS=Homo sapiens]	PPP1R12A	28	21	101	21	0.71	0.255976	0.614349	0.811	0.275391	0.627331	0.903	0.853747	1	0.923	0.866372	1	0.786	0.837496	1	0.879	0.847323	1	0.0670408		0.268981
O14979-1	Heterogeneous nuclear ribonucleoprotein D-like [OS=Homo sapiens]	HNRNPDL; HNRPDL	49	26	501	5	0.878	0.701202	1	0.756	0.273404	0.623997	0.69	0.0510942	0.164398	0.899	0.916815	1	1.271	0.446338	1	0.841	0.778913	1	0.0970808		0.340819
O14979-2	Isoform 2 of Heterogeneous nuclear ribonucleoprotein D-like [OS=Homo sapiens]	HNRNPDL	49	23	627	2	0.752	0.192752	0.509577	0.758	0.903088	1	0.513	0.00712204	0.0394241	0.731	0.723969	1	1.465	0.396288	1	1.037	0.998566	1	0.526045		1
O14980	Exportin-1 [OS=Homo sapiens]	XPO1	21	15	111	15	1.13	0.99995	1	0.926	1	1	0.731	0.529599	0.898802	0.65	0.49811	1	1.546	0.640526	1	1.424	0.469413	1	0.0824199		0.309463
O14981	TATA-binding protein-associated factor 172 [OS=Homo sapiens]	BTAF1	3	3	4	3	0.01			2.381			0.01			1.162						2.048	0.658043	1
O15015	Zinc finger protein 646 [OS=Homo sapiens]		2	2	5	2	2.034	0.389534	0.80815	1.011	0.637603	1	1.55	0.856315	1	0.813	0.978639	1	1.312	0.945899	1	1.243	0.949238	1	0.742919		1
O15020	Spectrin beta chain, non-erythrocytic 2 [OS=Homo sapiens]	SPTBN2	35	54	250	42	0.219	1.6355e-05	0.000667039	0.243	3.54062e-05	0.00133382	0.243	1.44365e-05	0.00059763	0.335	0.000147626	0.0090076	0.903	0.999998	1	0.725	0.875452	1	0.996714		1
O15027-1	Protein transport protein Sec16A [OS=Homo sapiens]		13	16	73	16	1.75	0.010911	0.0651656	1.15	0.782639	1	1.595	0.0346979	0.124412	1.173	0.882116	1	1.097	0.980204	1	0.98	0.999909	1	0.460376		0.950467
O15047	Histone-lysine N-methyltransferase SETD1A [OS=Homo sapiens]	SETD1A	3	3	11	3	3.38	0.0501455	0.197614	2.699	0.16084	0.430488	2.884	0.13306	0.335898	2.324	0.806565	1	1.172	0.989251	1	1.162	0.731262	1	0.700875		1
O15061-1	Synemin [OS=Homo sapiens]		6	6	9	6	0.538	0.171179	0.465147	0.256	0.00490534	0.0349684	0.543	0.128119	0.326419	0.405	0.166247	0.632997	0.99	0.99996	1	0.632	0.336074	1	0.181593		0.509798
O15067	Phosphoribosylformylglycinamidine synthase [OS=Homo sapiens]	PFAS	5	3	3	3	0.972			0.648	0.991746	1	0.01			0.502	0.948037	1	100			1.29	0.996757	1
O15078-1	Centrosomal protein of 290 kDa [OS=Homo sapiens]	CEP290	5	8	19	8	0.757	0.316163	0.701442	0.828	0.999997	1	0.985	1	1	0.847	0.999696	1	0.769	0.292412	1	0.978	0.998534	1	0.287902		0.702744
O15131	importin subunit alpha-6 [OS=Homo sapiens]		25	12	105	3	0.897	0.999931	1	0.844	0.950455	1	0.576	0.583911	0.959066	0.56	0.33579	0.974909	1.558	0.468006	1	1.509	0.793555	1	0.999947		1
O15144	Actin-related protein 2/3 complex subunit 2 [OS=Homo sapiens]	ARPC2	8	2	5	2	0.443	0.332816	0.728803	2.02	0.600145	1	0.238	0.0298121	0.111805	1.093	0.992816	1	1.857	0.66613	1	1.848	0.328028	1	0.969486		1
O15160	DNA-directed RNA polymerases I and III subunit RPAC1 [OS=Homo sapiens]	POLR1C	55	12	154	12	1.047	1	1	1.181	0.364277	0.757236	0.689	0.0149341	0.067604	0.849	0.961878	1	1.521	0.0155816	0.631725	1.391	0.112399	1	0.4515		0.941026
O15162	phospholipid scramblase 1 [OS=Homo sapiens]	PLSCR1	9	2	2	2	1.707	0.931987	1	0.663	0.965795	1	0.479	0.794544	1	0.569	0.945393	1	3.567	0.218451	1	1.165	0.999999	1	0.0210573		0.122385
O15164	Transcription intermediary factor 1-alpha [OS=Homo sapiens]	TRIM24	45	31	230	30	0.44	0.00184654	0.017633	0.389	0.000292599	0.00537334	0.559	0.00593474	0.0349302	0.604	0.0439137	0.295604	0.788	0.975123	1	0.644	0.0717826	1	0.975214		1
O15173	Membrane-associated progesterone receptor component 2 [OS=Homo sapiens]	PGRMC2	17	3	17	2	0.698			0.41	0.921672	1	0.565			0.284	0.527175	1	1.236	0.996549	1	1.446	0.957802	1	0.523088		1
O15182	Centrin-3 [OS=Homo sapiens]	CETN3	15	3	19	3	1.314	0.996131	1	1.348	0.779073	1	1.017	0.999678	1	1.284	0.998874	1	1.293	0.999951	1	1.049	0.929902	1	0.999986		1
O15213	WD repeat-containing protein 46 [OS=Homo sapiens]	WDR46	44	26	301	26	1.346	0.500826	0.961128	0.809	0.77623	1	1.214	0.802492	1	0.752	0.649454	1	1.108	0.992966	1	1.076	0.999885	1	0.0821548		0.309463
O15226	NF-kappa-B-repressing factor [OS=Homo sapiens]	NKRF	70	47	401	47	0.879	0.86937	1	0.898	0.634932	1	1.197	0.239381	0.51495	0.972	0.999874	1	0.734	0.0408304	0.832564	0.924	0.501739	1	0.999996		1
O15235	28S ribosomal protein S12, mitochondrial [OS=Homo sapiens]	MRPS12	26	2	17	2	11.526			5.029	0.0989551	0.304436	6.311			4.43	0.11363	0.509738	1.826	0.9462	1	1.135	0.999999	1	0.999986		1
O15260-1	surfeit locus protein 4 [OS=Homo sapiens]	SURF4	15	3	28	3	1.488	0.989037	1	2.352	0.474075	0.901969	0.651	0.559691	0.933934	1.119	0.999998	1	2.286	0.267841	1	2.102	0.53067	1	0.474735		0.967963
O15269	serine palmitoyltransferase 1 [OS=Homo sapiens]	SPTLC1	6	2	4	2	3.079			4.603	0.00471642	0.0341785	1.479			3.157	0.0471541	0.309162	2.081	0.10833	1	1.458	0.464365	1	0.471257		0.962577
O15294	UDP-N-acetylglucosamine--peptide N-acetylglucosaminyltransferase 110 kDa subunit [OS=Homo sapiens]	OGT	20	16	60	16	0.584	0.0670177	0.247014	1.298	0.972528	1	0.46	0.00222434	0.0171677	1.085	0.976782	1	1.27	0.370997	1	1.196	0.697677	1	0.983676		1
O15297	protein phosphatase 1D [OS=Homo sapiens]	PPM1D	12	3	12	3	1.566	0.302226	0.681433	0.449	0.64078	1	0.884	0.998928	1	0.639	0.969277	1	1.772	0.472537	1	0.703	0.94479	1	0.106598		0.361686
O15347	High mobility group protein B3 [OS=Homo sapiens]	HMGB3	32	9	71	9	1.208	0.370127	0.782954	1.597	0.0517857	0.192876	1.622	0.0239968	0.0961198	1.213	0.758713	1	0.745	0.532535	1	1.317	0.39682	1	0.0310075		0.160743
O15355	Protein phosphatase 1G [OS=Homo sapiens]	PPM1G	40	14	48	14	0.87	0.707733	1	0.594	0.0325816	0.139004	1.016	0.96865	1	0.68	0.149778	0.590189	0.857	0.9821	1	0.875	0.931284	1	0.974825		1
O15371	Eukaryotic translation initiation factor 3 subunit D [OS=Homo sapiens]	EIF3D	36	14	140	14	1.804	0.0328804	0.145527	1.78	0.103574	0.312195	1.681	0.195537	0.441273	1.437	0.305923	0.918342	1.073	0.873068	1	1.239	0.975647	1	0.841569		1
O15372	Eukaryotic translation initiation factor 3 subunit H [OS=Homo sapiens]	EIF3H	59	14	91	14	3.095	0.00356139	0.0280034	5.024	7.85003e-05	0.00222799	2.773	0.00210991	0.0164459	3.788	0.000408882	0.0156238	1.116	0.999364	1	1.326	0.832691	1	0.218329		0.581117
O15379	Histone deacetylase 3 [OS=Homo sapiens]	HDAC3	8	3	7	2	0.393	0.0111195	0.0658865	0.585	0.0675855	0.228182	0.441	0.0168707	0.0733862	0.677	0.366512	1	0.891	0.999835	1	0.863	0.865063	1	0.917208		1
O15381-1	Nuclear valosin-containing protein-like [OS=Homo sapiens]	NVL	59	42	530	42	0.847	0.686428	1	0.947	0.992873	1	0.975	0.911442	1	0.985	0.99834	1	0.869	0.996079	1	0.961	0.999988	1	0.369741		0.833065
O15392	baculoviral IAP repeat-containing protein 5 [OS=Homo sapiens]	BIRC5	77	10	73	10	1.134	0.998301	1	1.027	0.997192	1	0.623	0.645019	1	1.137	1	1	1.821	0.422518	1	0.903	0.998349	1	0.221737		0.589166
O15397-1	Importin-8 [OS=Homo sapiens]	IPO8	5	4	6	4	0.78	0.960524	1	0.704	0.94887	1	0.058	0.525813	0.894184	0.172	0.958084	1	13.538	0.926402	1	4.087	1	1	1		1
O15400	Syntaxin-7 [OS=Homo sapiens]	STX7	26	4	17	4	1.133	0.999798	1	0.621	0.981343	1	1.272	0.999856	1	0.572	0.895687	1	0.891	0.995253	1	1.086	0.998952	1	0.611142		1
O15439-1	multidrug resistance-associated protein 4 [OS=Homo sapiens]	ABCC4	5	5	12	5	0.2	0.00176314	0.0170041	0.23	0.0110074	0.0631619	0.224	0.00105927	0.0101156	0.229	0.00388694	0.0655579	0.896	0.99935	1	1.005	0.986368	1	0.0292242		0.154365
O15446-1	DNA-directed RNA polymerase I subunit RPA34 [OS=Homo sapiens]	POLR1G	53	13	107	13	0.786	0.013851	0.0770008	1.424	0.00182067	0.0177549	0.617	1.58767e-05	0.000615987	0.897	0.445218	1	1.274	0.00527107	0.441191	1.587	0.00011318	0.0552391	0.458444		0.947717
O15504	nucleoporin-like protein 2 [OS=Homo sapiens]	NUP42	20	9	50	9	1.205	0.628818	1	0.753	0.350184	0.73629	0.79	0.807182	1	0.911	1	1	1.525	0.121253	1	0.826	0.380523	1	0.168807		0.484438
O15511-1	Actin-related protein 2/3 complex subunit 5 [OS=Homo sapiens]	Arpc5; ARPC5	30	2	7	2	0.559			1.966	0.794673	1	0.682	0.971951	1	0.893	0.99999	1	0.819			2.203	0.905236	1
O15514	DNA-directed RNA polymerase II subunit RPB4 [OS=Homo sapiens]	POLR2D	80	13	181	13	0.835	0.957979	1	0.598	0.593309	1	0.509	0.267686	0.559391	0.748	0.711255	1	1.641	0.685798	1	0.8	0.999932	1	0.374889		0.838471
O15541	RING finger protein 113A [OS=Homo sapiens]	RNF113A	6	2	2	2	2.543	0.0184084	0.0952485	1.626	0.449615	0.869898	2.81	0.012292	0.0581425	1.584	0.260184	0.835987	0.905	0.999859	1	1.026	0.997873	1	0.24081		0.624181
O15550	Lysine-specific demethylase 6A [OS=Homo sapiens]	KDM6A	3	3	4	3	1.436	0.919165	1	1.019	1	1	0.588	0.233174	0.504859	0.941	0.996098	1	2.441	0.049907	0.85541	1.082	0.996184	1	0.998423		1
O43143	Pre-mRNA-splicing factor ATP-dependent RNA helicase DHX15 [OS=Homo sapiens]	DHX15	59	46	652	45	1.264	0.0722471	0.259388	0.931	0.600081	1	1.281	0.0391546	0.135901	0.887	0.895681	1	0.987	0.998889	1	1.049	0.990248	1	0.489609		0.989747
O43148-1	mRNA cap guanine-N7 methyltransferase [OS=Homo sapiens]	RNMT	23	9	36	9	0.416	0.000331544	0.00510355	0.454	0.000483399	0.00710118	0.456	0.00041104	0.00502305	0.635	0.0272493	0.217972	0.912	0.999987	1	0.715	0.194886	1	0.139006		0.424999
O43159	ribosomal rna-processing protein 8 [OS=Homo sapiens]	RRP8	53	19	157	19	1.223	0.984502	1	0.654	0.304202	0.673171	0.869	0.991529	1	0.803	0.789048	1	1.408	0.821945	1	0.814	0.933957	1	0.88272		1
O43166-1	Signal-induced proliferation-associated 1-like protein 1 [OS=Homo sapiens]	SIPA1L1	2	2	2	2	0.354	0.0133528	0.0751407	1.81	0.329238	0.705954	0.375	0.00602325	0.0352412	1.196			0.944	0.999998	1	1.514			0.0493841		0.214994
O43167-1	Zinc finger and BTB domain-containing protein 24 [OS=Homo sapiens]	ZBTB24	8	4	23	4	0.726	0.615948	1	0.782	0.644615	1	1.013	0.999657	1	0.919	0.99934	1	0.717	0.775842	1	0.851	0.459542	1	0.999993		1
O43169	Cytochrome b5 type B [OS=Homo sapiens]		32	2	26	2	0.724	0.959642	1	0.39	0.864816	1	0.83	0.918324	1	0.388	0.841767	1	0.873	0.999981	1	1.005	1	1	0.194207		0.53404
O43172-1	U4/U6 small nuclear ribonucleoprotein Prp4 [OS=Homo sapiens]	PRPF4	60	25	243	25	0.478	0.000387529	0.0057038	0.462	0.00048626	0.00711912	0.491	0.00104879	0.0101048	0.574	0.00142345	0.0373014	0.973	0.982449	1	0.805	0.977089	1	0.999987		1
O43175	D-3-phosphoglycerate dehydrogenase [OS=Homo sapiens]	PHGDH	36	14	84	14	0.441	0.0260069	0.122012	1.315	0.533309	0.981078	0.468	0.0834793	0.235188	0.871	0.999865	1	0.942	0.97878	1	1.51	0.406344	1	4.33632e-06		0.00105122
O43181	NADH dehydrogenase [ubiquinone] iron-sulfur protein 4, mitochondrial [OS=Homo sapiens]	NDUFS4	29	5	53	5	0.184	0.00830047	0.0530355	0.605	0.592904	1	0.35	0.0776303	0.22292	0.7	0.86835	1	0.526	0.763441	1	0.865	0.993949	1	0.0196092		0.118999
O43242	26S proteasome non-ATPase regulatory subunit 3 [OS=Homo sapiens]	PSMD3	51	24	85	24	0.866	0.986768	1	3.278	0.000273553	0.00519369	0.697	0.59923	0.975454	2.178	0.0526826	0.322397	1.243	0.909569	1	1.505	0.0554145	1	2.05462e-05		0.00191025
O43251-8	Isoform 8 of RNA binding protein fox-1 homolog 2 [OS=Homo sapiens]	RBFOX2	27	10	70	10	0.418	4.29926e-05	0.0012374	0.544	0.000997733	0.0117111	0.507	0.000184387	0.00287794	0.63	0.0143829	0.145161	0.826	0.872812	1	0.864	0.584384	1	0.0128232		0.0890184
O43257	zinc finger HIT domain-containing protein 1 [OS=Homo sapiens]	ZNHIT1	29	3	16	3	0.397	0.742268	1	0.405	0.752653	1	0.243	0.280145	0.578891	0.627	0.918786	1	1.631	0.941834	1	0.646	0.998661	1	0.982382		1
O43264	Centromere/kinetochore protein zw10 homolog [OS=Homo sapiens]	ZW10	3	2	3	2	0.225	0.618447	1	0.822	0.983594	1	0.388	0.250787	0.533414	0.76	0.977921	1	0.578	0.971239	1	1.082	1	1	0.998652		1
O43290	U4/U6.U5 tri-snRNP-associated protein 1 [OS=Homo sapiens]	SART1	61	39	433	39	0.364	1.49712e-06	0.00021431	0.458	5.74048e-06	0.000425771	0.359	8.23395e-07	0.000201017	0.59	0.000149328	0.0090076	1.013	0.987662	1	0.776	0.156543	1	0.999989		1
O43324-1	Eukaryotic translation elongation factor 1 epsilon-1 [OS=Homo sapiens]	EEF1E1	19	3	27	3	1.411	0.848671	1	3.288	0.00302523	0.0253593	1.082	0.999998	1	1.721	0.298557	0.904156	1.304	0.889267	1	1.911	0.119786	1	0.00347536		0.0377648
O43347	RNA-binding protein Musashi homolog 1 [OS=Homo sapiens]	MSI1	23	6	68	5	0.696	0.0626302	0.233905	0.995	0.999685	1	0.546	0.031954	0.117237	0.758	0.554236	1	1.276	0.998299	1	1.313	0.715378	1	0.000272151		0.00743932
O43379-1	Wd repeat-containing protein 62 [OS=Homo sapiens]	WDR62	2	2	3	2
O43390-1	heterogeneous nuclear ribonucleoprotein r [OS=Homo sapiens]	Hnrnpr; HNRNPR; LOC111154612	59	43	1178	4	0.628	0.114306	0.348954	0.81	0.533513	0.981265	0.538	0.0381412	0.133656	0.895	0.981065	1	1.167	0.982774	1	0.905	0.887478	1	0.00774817		0.0629419
O43390-2	Isoform 2 of Heterogeneous nuclear ribonucleoprotein R [OS=Homo sapiens]	HNRNPR	59	41	1110	2	0.399	0.017243	0.0906609	0.535	0.0681312	0.228182	0.141	5.15089e-05	0.00124611	0.614	0.109169	0.49717	2.832	0.0210367	0.673779	0.872	0.999651	1	0.10813		0.36527
O43395	U4/U6 small nuclear ribonucleoprotein Prp3 [OS=Homo sapiens]	PRPF3	66	39	331	39	0.438	6.35052e-06	0.00043024	0.404	9.30387e-06	0.000587253	0.492	0.000102201	0.00194339	0.559	0.000405528	0.0156082	0.89	0.271344	1	0.722	0.101374	1	0.962355		1
O43396	Thioredoxin-like protein 1 [OS=Homo sapiens]	TXNL1	20	3	9	3	100			7.058	0.0255849	0.116717	100			3.93	0.164926	0.629513	1.517			1.796	0.657779	1	0.0211545		0.122872
O43399	Tumor protein D54 [OS=Homo sapiens]	TPD52L2	32	4	17	4	0.422	0.0807076	0.27953	0.318	0.526698	0.970834	0.365	0.526155	0.894184	0.489	0.852989	1	1.156	0.770981	1	0.65	0.988516	1	0.849616		1
O43402	ER membrane protein complex subunit 8 [OS=Homo sapiens]	EMC8	20	3	3	3	0.581	0.847301	1	1.147	0.999999	1	0.683			0.495	0.173723	0.648825	0.852			2.316	0.192733	1	0.290049		0.707047
O43447	peptidyl-prolyl cis-trans isomerase H [OS=Homo sapiens]	PPIH	66	10	88	10	0.399	0.000273736	0.00448159	0.578	0.0153497	0.0807828	0.537	0.00367988	0.0250104	0.596	0.011778	0.129991	0.743	0.553725	1	0.97	0.999982	1	0.152041		0.452953
O43463	Histone-lysine N-methyltransferase SUV39H1 [OS=Homo sapiens]	SUV39H1	20	5	15	5	3.417	0.0498546	0.196981	0.544	0.892297	1	1.649	0.982292	1	0.34	0.176454	0.654689	2.072	0.148009	1	1.602	0.653758	1	0.13138		0.410539
O43464	Serine protease HTRA2, mitochondrial [OS=Homo sapiens]	HTRA2	8	3	6	3	0.74	0.687971	1	0.709	0.967755	1	0.288	0.0484919	0.158681	0.607	0.746071	1	2.565	0.44233	1	1.168	0.989418	1	0.0158284		0.103412
O43474	Krueppel-like factor 4 [OS=Homo sapiens]	KLF4	19	6	51	6	1.837	0.736222	1	1.052	0.97039	1	0.395	0.30171	0.611191	1.273	0.998389	1	4.649	0.0338911	0.809077	0.826	0.99902	1	0.0471943		0.208498
O43482	Protein Mis18-beta [OS=Homo sapiens]	OIP5	14	2	17	2	0.639	0.014177	0.0782153	0.694	0.302106	0.669621	0.605	0.00816941	0.0437387	0.882	0.764265	1	1.057	0.999341	1	0.787	0.945241	1	0.0113251		0.0818674
O43491-1	band 4.1-like protein 2 [OS=Homo sapiens]	EPB41L2	56	45	310	43	0.345	3.77262e-06	0.000357906	0.321	3.20475e-06	0.000321521	0.427	5.17053e-05	0.00124611	0.386	3.85522e-05	0.004802	0.807	0.286928	1	0.833	0.318769	1	0.866508		1
O43504	Ragulator complex protein LAMTOR5 [OS=Homo sapiens]	LAMTOR5	97	5	23	5	0.95	1	1	0.797	0.354853	0.74234	0.87	0.999998	1	0.728	0.997148	1	1.092	0.999983	1	1.095	0.591538	1	0.0389304		0.184179
O43524	Forkhead box protein O3 [OS=Homo sapiens]	FOXO3	13	3	11	3	0.576	0.44161	0.878389	0.528	0.710299	1	0.38			0.477	0.476057	1	1.516			1.106	0.997372	1	0.25355		0.647548
O43583	density-regulated protein [OS=Homo sapiens]	DENR	18	2	6	2	0.291	0.00693786	0.045874	0.95	0.996296	1	0.181	0.000505882	0.00583102	0.612	0.317247	0.936798	1.609	0.575071	1	1.553	0.557685	1	0.0832896		0.309463
O43615	Mitochondrial import inner membrane translocase subunit TIM44 [OS=Homo sapiens]	TIMM44	23	9	31	9	1.988	0.221328	0.551455	4.033	0.00332624	0.0269349	2.723	0.0624936	0.188118	2.302	0.0587068	0.339805	0.73	0.962311	1	1.752	0.544822	1	0.000196691		0.00612299
O43633	charged multivesicular body protein 2a [OS=Homo sapiens]	CHMP2A	19	4	9	4	3.471	0.00441899	0.0332777	2.722	0.0178665	0.090385	2.146	0.134916	0.33864	1.493	0.893969	1	1.618	0.368277	1	1.823	0.102209	1	0.771986		1
O43660-1	Pleiotropic regulator 1 [OS=Homo sapiens]	PLRG1	60	22	259	22	0.902	0.781826	1	0.594	0.0449611	0.173409	0.577	0.0202306	0.0835091	0.736	0.532163	1	1.564	0.170844	1	0.807	0.567638	1	0.979225		1
O43663-1	Protein regulator of cytokinesis 1 [OS=Homo sapiens]	PRC1	39	17	140	2	1.55	0.621953	1	0.806	0.999635	1	0.802	0.536871	0.906521	0.721	0.98428	1	1.933	0.0534307	0.876961	1.118	0.998995	1	0.982701		1
O43670-1	BUB3-interacting and GLEBS motif-containing protein ZNF207 [OS=Homo sapiens]	LOC111151255; Znf207; ZNF207	11	5	60	5	0.237	5.817e-06	0.000426645	0.406	0.000813367	0.0102003	0.309	3.45973e-05	0.000993488	0.535	0.00722435	0.0937601	0.769	0.656537	1	0.757	0.741297	1	0.000190168		0.00604077
O43674-1	NADH dehydrogenase [ubiquinone] 1 beta subcomplex subunit 5, mitochondrial [OS=Homo sapiens]	NDUFB5	23	5	55	5	0.919	0.539862	1	0.586	0.37486	0.769011	0.617	0.0501627	0.162187	0.776	0.878583	1	1.489	0.59721	1	0.755	0.922572	1	0.994865		1
O43676	NADH dehydrogenase [ubiquinone] 1 beta subcomplex subunit 3 [OS=Homo sapiens]	NDUFB3	37	5	38	5	0.839	0.372892	0.788612	0.588	0.619201	1	0.538	0.216153	0.47478	0.798	0.988163	1	1.56	0.998406	1	0.736	0.915872	1	0.149484		0.447093
O43678	NADH dehydrogenase [ubiquinone] 1 alpha subcomplex subunit 2 [OS=Homo sapiens]	NDUFA2	51	6	79	6	0.592	0.0402408	0.16692	0.498	0.244149	0.580295	0.481	0.0644494	0.192813	0.759	0.864163	1	1.233	0.999691	1	0.656	0.810429	1	0.0473635		0.208762
O43681	ATPase ASNA1 [OS=Homo sapiens]	GET3	24	4	12	4	1.559	0.700254	1	6.489	0.353856	0.740719	0.17	0.873586	1	2.377	0.999573	1	9.179	0.19185	1	2.73	0.394551	1	0.595019		1
O43684	Mitotic checkpoint protein BUB3 [OS=Homo sapiens]	BUB3	56	14	142	14	0.381	3.47677e-07	0.000108376	0.496	2.34661e-05	0.000985265	0.367	2.31213e-07	0.000127352	0.596	0.00012322	0.00809452	1.037	0.996699	1	0.831	0.783025	1	2.36741e-05		0.00207701
O43707	Alpha-actinin-4 [OS=Homo sapiens]	ACTN4	66	54	432	40	0.072	1.65087e-07	7.84608e-05	0.108	1.60095e-06	0.000218387	0.066	1.66688e-07	0.000110937	0.118	2.19695e-06	0.00186401	1.084	1	1	0.918	0.999478	1	0.999905		1
O43709-1	Probable 18S rRNA (guanine-N(7))-methyltransferase [OS=Homo sapiens]	BUD23	20	4	35	4	0.831	0.998418	1	1.989	0.174303	0.455627	0.708	0.975529	1	1.415	0.560001	1	1.174	0.999374	1	1.406	0.941095	1	0.999475		1
O43719	HIV Tat-specific factor 1 [OS=Homo sapiens]	HTATSF1	25	13	74	13	2.751	0.0382085	0.161807	1.203	0.999857	1	2.601	0.0212092	0.0868856	1.042	0.999995	1	1.058	0.999132	1	1.155	0.999995	1	0.905129		1
O43765	Small glutamine-rich tetratricopeptide repeat-containing protein alpha [OS=Homo sapiens]	SGTA	15	4	6	4	0.37	0.648437	1	4.645	0.0356577	0.148899	0.322			1.991	0.94896	1	1.149			2.334	0.120209	1	0.00118655		0.0184015
O43776	Asparagine--tRNA ligase, cytoplasmic [OS=Homo sapiens]	NARS1	18	8	33	8	0.258	0.000531006	0.00719662	1.497	0.543622	0.99469	0.504	0.0780927	0.223521	1.158	0.999746	1	0.512	0.0798046	1	1.293	0.698132	1	1.23247e-05		0.00143268
O43790	SWISS-PROT:O43790 Keratin, type II cuticular Hb6 (Hair keratin, type II Hb6) (ghHb6) - Homo sapiens (Human).	KRT86	73	32	70	3	0.829	0.962061	1	0.691	0.99959	1	0.92	0.894654	1	0.614	0.99762	1	0.902	0.999854	1	1.126	0.999993	1	0.890527		1
O43791	Speckle-type POZ protein [OS=Homo sapiens]	SPOP	7	2	10	2	0.799	0.53369	1	0.984	0.999775	1	0.531	0.00111258	0.0104859	0.92	0.980186	1	1.505	0.018845	0.652951	1.07	0.997831	1	0.965016		1
O43795	Unconventional myosin-Ib [OS=Homo sapiens]	MYO1B	30	31	191	31	0.68	0.0265294	0.123427	1.279	0.767612	1	0.789	0.0778609	0.223138	0.827	0.295093	0.899002	0.862	0.985085	1	1.547	0.0364188	1	0.00164788		0.022691
O43809	Cleavage and polyadenylation specificity factor subunit 5 [OS=Homo sapiens]	NUDT21	44	10	111	10	0.738	0.317408	0.702595	0.785	0.532325	0.979835	0.826	0.998429	1	0.927	1	1	0.893	0.513614	1	0.847	0.57357	1	5.57597e-05		0.00331423
O43818	U3 small nucleolar RNA-interacting protein 2 [OS=Homo sapiens]	RRP9	50	21	240	21	0.961	0.999073	1	0.932	1	1	1.041	0.988649	1	0.805	0.999458	1	0.923	0.999823	1	1.159	0.999768	1	0.421308		0.899859
O43819	Protein SCO2 homolog, mitochondrial [OS=Homo sapiens]	SCO2	9	2	8	2	1.984	0.236937	0.582039	1.026	0.931717	1	1.679	0.472358	0.831204	0.953	0.960883	1	1.182	0.993815	1	1.077	0.999995	1	0.744977		1
O43823	A-kinase anchor protein 8 [OS=Homo sapiens]	AKAP8	43	22	286	22	0.683	0.255973	0.614349	0.701	0.230129	0.555296	0.599	0.0287553	0.10888	0.771	0.273366	0.866728	1.14	0.747429	1	0.908	0.999995	1	0.969158		1
O43824	Putative GTP-binding protein 6 [OS=Homo sapiens]		12	4	15	4	0.866	0.546046	1	0.952	0.999921	1	1.022	0.999999	1	0.978	0.99968	1	0.847	0.499679	1	0.974	0.995339	1	0.189503		0.524708
O43829	Zinc finger and BTB domain-containing protein 14 [OS=Homo sapiens]	ZBTB14	23	6	21	6	0.23	0.0307967	0.138339	0.464	0.716034	1	0.342	0.156655	0.38083	0.311	0.13952	0.569787	0.673	0.912173	1	1.49	0.774481	1	0.412195		0.885321
O43837-1	isocitrate dehydrogenase [NAD] subunit beta, mitochondrial [OS=Homo sapiens]	IDH3B	11	2	3	2	1.435			8.281			0.969			1.42			1.482			5.833	0.781418	1
O43852	Calumenin [OS=Homo sapiens]	CALU	27	5	10	5	2.882	0.236591	0.581517	1.202	0.811326	1	1.559	0.968977	1	0.787	0.997158	1	1.849	0.602959	1	1.528	0.964024	1	0.999956		1
O43865	S-adenosylhomocysteine hydrolase-like protein 1 [OS=Homo sapiens]	AHCYL1	24	11	56	10	3.508	0.000919534	0.0106442	3.549	0.000910564	0.0110555	4.075	0.000318883	0.00418027	2.471	0.0138398	0.142117	0.861	0.976178	1	1.436	0.563185	1	0.885582		1
O43913	Origin recognition complex subunit 5 [OS=Homo sapiens]	ORC5	28	9	43	9	2.076	0.0390719	0.164426	1.774	0.208559	0.518324	1.03	1	1	1.042	0.986348	1	2.016	0.0364219	0.809077	1.702	0.0772926	1	0.835539		1
O43920	NADH dehydrogenase [ubiquinone] iron-sulfur protein 5 [OS=Homo sapiens]	NDUFS5	41	5	66	5	0.303	0.0359377	0.155126	0.72	0.768369	1	0.377	0.0783929	0.224068	0.767	0.889916	1	0.803	0.996505	1	0.94	0.999759	1	0.0105489		0.078558
O43929	origin recognition complex subunit 4 [OS=Homo sapiens]	ORC4	14	6	45	6	1.325	0.315619	0.700768	1.129	0.999948	1	1.244	0.712999	1	0.971	0.997813	1	1.066	0.971129	1	1.163	0.987382	1	0.99996		1
O60216	Double-strand-break repair protein rad21 homolog [OS=Homo sapiens]	RAD21	60	35	563	35	0.766	0.174144	0.471004	0.667	0.00933093	0.0565732	0.718	0.0469079	0.154925	0.887	0.426484	1	1.066	0.960048	1	0.752	0.224254	1	0.999764		1
O60220	Mitochondrial import inner membrane translocase subunit Tim8 A [OS=Homo sapiens]	TIMM8A	65	4	43	4	1.519	0.92804	1	0.944	0.984701	1	1.128	0.999982	1	0.987	0.998668	1	1.347	0.872957	1	0.956	0.999768	1	0.836547		1
O60231	Putative pre-mRNA-splicing factor ATP-dependent RNA helicase DHX16 [OS=Homo sapiens]	DHX16	24	17	139	16	0.696	0.0250318	0.119386	0.468	0.00268119	0.0233374	0.564	0.00318492	0.0222118	0.626	0.0348615	0.25407	1.234	0.809747	1	0.747	0.645935	1	0.999988		1
O60232	Sjoegren syndrome/scleroderma autoantigen 1 [OS=Homo sapiens]	ZNRD2	70	6	43	6	100	2.73602e-06	0.000310129	66.666	1.25059e-05	0.000709487	3.542	0.171614	0.407689	5.541	0.044266	0.296892	28.327	5.48638e-05	0.0324428	12.031	0.00126728	0.345158	0.257866		0.6533
O60244	Mediator of RNA polymerase II transcription subunit 14 [OS=Homo sapiens]	MED14	4	4	22	4	1.134	0.999998	1	0.919	0.983645	1	1.144	1	1	0.87	0.687387	1	0.991	0.999994	1	1.057	0.95927	1	0.999984		1
O60264	SWI/SNF-related matrix-associated actin-dependent regulator of chromatin subfamily A member 5 [OS=Homo sapiens]	SMARCA5	66	84	1516	63	1.011	0.999965	1	0.893	0.758574	1	0.977	0.981607	1	0.951	0.654002	1	1.035	0.995475	1	0.939	0.999957	1	0.000173337		0.0056825
O60281-1	zinc finger protein 292 [OS=Homo sapiens]	ZNF292	7	11	33	11	0.87	0.999018	1	0.631	0.164134	0.436484	0.983	0.993702	1	0.678	0.443658	1	0.885	0.999972	1	0.93	0.97558	1	0.228828		0.602447
O60287	nucleolar pre-ribosomal-associated protein 1 [OS=Homo sapiens]	URB1	17	29	208	29	1.098	0.999993	1	0.79	0.999945	1	0.881	0.996189	1	0.607	0.618118	1	1.246	0.988545	1	1.301	0.729969	1	0.487286		0.985701
O60292	Signal-induced proliferation-associated 1-like protein 3 [OS=Homo sapiens]	SIPA1L3	2	3	6	3	0.498	0.72382	1	0.614			0.428			0.959	0.949203	1	1.164			0.641
O60293	Zinc finger C3H1 domain-containing protein [OS=Homo sapiens]	ZFC3H1	5	7	16	7	2.976	0.521118	0.992	6.688	0.0581504	0.210095	2.112	0.533772	0.902696	4.081	0.257816	0.830605	1.409	1	1	1.639	0.854126	1	0.999808		1
O60306	Intron-binding protein aquarius [OS=Homo sapiens]	AQR	38	46	306	45	1.276	0.985397	1	1.217	0.896741	1	1.229	0.99995	1	1.117	0.993303	1	1.039	0.997198	1	1.09	0.995289	1	0.987111		1
O60313-10	Isoform 4 of Dynamin-like 120 kDa protein, mitochondrial [OS=Homo sapiens]	OPA1	22	15	65	15	2.954	0.00277002	0.0236299	2.343	0.00558428	0.0385121	2.598	0.0016837	0.013874	1.287	0.290729	0.8954	1.137	0.999476	1	1.82	0.219958	1	0.46931		0.961373
O60318	Germinal-center associated nuclear protein [OS=Homo sapiens]	MCM3AP	21	24	175	24	0.998	0.999999	1	0.629	0.0431572	0.169621	0.87	0.782981	1	0.606	0.030587	0.234586	1.146	0.825369	1	1.039	0.999936	1	0.978909		1
O60341	Lysine-specific histone demethylase 1A [OS=Homo sapiens]	KDM1A	47	27	199	27	0.768	0.120763	0.36208	0.744	0.0955174	0.295961	0.657	0.0128459	0.0600448	0.807	0.27773	0.872775	1.17	0.757221	1	0.922	0.978446	1	0.99005		1
O60506	Heterogeneous nuclear ribonucleoprotein Q [OS=Homo sapiens]	SYNCRIP	65	43	1200	33	0.804	0.193695	0.511351	0.784	0.430547	0.845754	0.532	0.00174865	0.0142327	0.792	0.651936	1	1.512	0.111737	1	0.99	0.998372	1	0.0807329		0.309463
O60508	pre-mRNA-processing factor 17 [OS=Homo sapiens]	CDC40	72	35	316	35	0.876	0.63278	1	0.722	0.2766	0.629031	0.604	0.0529553	0.168662	0.779	0.799178	1	1.451	0.523293	1	0.927	0.906313	1	0.23766		0.617176
O60568	Procollagen-lysine,2-oxoglutarate 5-dioxygenase 3 [OS=Homo sapiens]	PLOD3	8	5	29	5	4.688	0.135682	0.394612	1.322	0.839153	1	6.644	0.0400179	0.138162	1.153	0.994272	1	0.706	0.972012	1	1.147	0.983507	1	0.975394		1
O60684	Importin subunit alpha-7 [OS=Homo sapiens]	KPNA6	54	23	186	11	1.313	0.279308	0.644069	1.028	0.999739	1	1.03	0.999825	1	0.778	0.696533	1	1.274	0.194291	1	1.321	0.541213	1	1		1
O60701	UDP-glucose 6-dehydrogenase [OS=Homo sapiens]	UGDH	14	5	12	5	1.143	0.983225	1	4.038	0.238525	0.569485	1.12	1	1	2.22	0.998714	1	1.021	0.975465	1	1.819	0.397142	1	0.0729163		0.286076
O60716-3	Isoform 1AC of Catenin delta-1 [OS=Homo sapiens]	CTNND1	47	27	210	27	0.464	0.00135675	0.0142158	0.319	0.000286875	0.00530913	0.449	0.00114507	0.0105913	0.507	0.00617282	0.0877637	1.035	0.999997	1	0.629	0.401719	1	1		1
O60763-1	General vesicular transport factor p115 [OS=Homo sapiens]	USO1	6	3	12	3	0.01			1.458	0.967657	1	2.363			0.559	0.757123	1	0.01			2.608	0.358574	1
O60783	28S ribosomal protein S14, mitochondrial [OS=Homo sapiens]	MRPS14	29	3	33	3	5.042	0.0068416	0.0453405	1.377	0.677645	1	5.742	0.00241817	0.0182089	1.295	0.850911	1	0.878	0.985441	1	1.064	0.999262	1	0.890002		1
O60828	Polyglutamine-binding protein 1 [OS=Homo sapiens]	PQBP1	45	9	81	9	0.877	0.835914	1	0.489	0.00750566	0.048034	0.7	0.565081	0.940019	0.741	0.150693	0.593064	1.252	0.995224	1	0.66	0.496973	1	0.0085487		0.0680057
O60832-1	H/ACA ribonucleoprotein complex subunit 4 [OS=Homo sapiens]	DKC1	56	29	292	29	1.041	0.998442	1	1.076	0.986046	1	0.713	0.999124	1	0.999	0.999495	1	1.46	0.972178	1	1.077	0.926721	1	0.332844		0.775009
O60841	Eukaryotic translation initiation factor 5B [OS=Homo sapiens]	EIF5B	35	34	232	34	2.732	0.00461688	0.0342946	4.467	0.000176321	0.00377644	3.048	0.00254736	0.0190326	2.639	0.00598085	0.0870446	0.896	0.998875	1	1.693	0.260013	1	0.992751		1
O60869-1	Endothelial differentiation-related factor 1 [OS=Homo sapiens]	EDF1; LOC101354658; LOC113248658	39	6	40	6	1.029	0.994922	1	0.916	0.999654	1	0.965	0.99988	1	1.081	0.946504	1	1.066	0.999728	1	0.847	0.84721	1	0.999925		1
O60870	DNA/RNA-binding protein KIN17 [OS=Homo sapiens]	KIN	17	7	66	7	0.544	0.00855377	0.0541387	0.889	0.985146	1	0.705	0.105782	0.281435	1.025	0.999822	1	0.771	0.668662	1	0.868	0.940834	1	0.0553856		0.232867
O60884	DnaJ homolog subfamily A member 2 [OS=Homo sapiens]	DNAJA2	48	15	83	15	1.917	0.00250665	0.0220101	4.253	3.6686e-06	0.000347211	1.706	0.00865219	0.0455345	2.658	9.65153e-05	0.00706625	1.123	0.969688	1	1.6	0.135553	1	0.000163929		0.00543208
O60885-1	Bromodomain-containing protein 4 [OS=Homo sapiens]	BRD4	33	37	517	27	0.789	0.126846	0.376312	0.875	0.618564	1	0.784	0.147966	0.362973	0.972	0.992937	1	1.006	0.999998	1	0.9	0.892746	1	0.117081		0.382466
O60934	Nibrin [OS=Homo sapiens]	NBN	28	11	50	11	0.549	0.434316	0.868832	0.288	0.00397153	0.0306868	0.231	0.00168854	0.013874	0.381	0.0137571	0.141723	2.38	0.0404259	0.830996	0.756	0.971124	1	0.0166026		0.105843
O75037	Kinesin-like protein KIF21B [OS=Homo sapiens]	KIF21B	2	3	33	3	1.803	0.391749	0.810809	1.969	0.198714	0.499984	2.192	0.0861667	0.240721	1.43	0.43177	1	0.823	0.901445	1	1.377	0.99119	1	0.625869		1
O75083	WD repeat-containing protein 1 [OS=Homo sapiens]	WDR1	31	12	85	12	0.175	3.45513e-05	0.00106243	0.81	0.36632	0.760487	0.187	3.65278e-05	0.00102795	0.636	0.0496387	0.31378	0.935	1	1	1.274	0.778626	1	0.0307495		0.160384
O75122	CLIP-associating protein 2 [OS=Homo sapiens]		3	3	18	2	4.463	0.0173218	0.0909563	1.66	0.853699	1	2.837	0.079294	0.226121	1.334	0.970375	1	1.573	0.937574	1	1.244	0.9985	1	0.999997		1
O75131	Copine-3 [OS=Homo sapiens]	CPNE3	42	17	162	16	11.131	3.80831e-05	0.00114223	8.922	0.000414755	0.00644091	9.956	0.000128155	0.00222204	7.039	0.00101904	0.029209	1.118	0.930954	1	1.267	0.988876	1	1		1
O75150	E3 ubiquitin-protein ligase BRE1B [OS=Homo sapiens]	RNF40	6	4	27	4	0.86	0.999997	1	1.914	0.270625	0.619434	0.417	0.284267	0.584755	0.911	1	1	2.061	0.338564	1	2.1	0.251128	1	0.252808		0.646011
O75151	lysine-specific demethylase phf2 [OS=Homo sapiens]	PHF2	34	28	129	26	1.012	0.990912	1	0.832	0.615076	1	0.925	0.829554	1	0.924	0.998698	1	1.094	0.986985	1	0.9	0.820425	1	0.17708		0.50131
O75152	Zinc finger CCCH domain-containing protein 11A [OS=Homo sapiens]	ZC3H11A	59	42	360	42	0.531	0.00352719	0.0278348	0.672	0.0231466	0.108782	0.603	0.00272115	0.0199351	0.767	0.208361	0.721442	0.881	0.99998	1	0.876	0.754584	1	0.00486697		0.0471446
O75179-1	Ankyrin repeat domain-containing protein 17 [OS=Homo sapiens]	ANKRD17	8	12	28	12	3.604	0.0197692	0.0997194	5.414	0.000602087	0.00817449	4.708	0.00548283	0.0328514	3.404	0.00745153	0.095545	0.766	0.968132	1	1.591	0.617838	1	0.896625		1
O75182-1	paired amphipathic helix protein sin3b [OS=Homo sapiens]	SIN3B	8	5	14	5	0.509	0.0791986	0.27676	0.396	0.11811	0.344463	0.436	0.0267544	0.103802	0.761	0.43763	1	1.169	0.984529	1	0.521	0.934175	1	0.95701		1
O75190	DnaJ homolog subfamily B member 6 [OS=Homo sapiens]	DNAJB6	24	7	43	7	1.275	0.876436	1	1.834	0.0130138	0.0714484	1.253	0.916708	1	1.481	0.138502	0.568164	1.018	0.999997	1	1.239	0.714348	1	0.10751		0.363978
O75251	NADH dehydrogenase [ubiquinone] iron-sulfur protein 7, mitochondrial [OS=Homo sapiens]	NDUFS7	20	5	28	5	0.757	0.139054	0.401875	0.666	0.441129	0.862264	0.467	0.0120211	0.0573353	0.654	0.64057	1	1.623	0.686497	1	1.018	0.999023	1	0.0747575		0.291684
O75306-1	NADH dehydrogenase [ubiquinone] iron-sulfur protein 2, mitochondrial [OS=Homo sapiens]	NDUFS2	44	18	157	18	0.317	0.0162649	0.086932	0.647	0.356237	0.744492	0.382	0.0149042	0.067549	0.676	0.417501	1	0.832	1	1	0.957	0.999994	1	0.0202477		0.119669
O75319-1	RNA/RNP complex-1-interacting phosphatase [OS=Homo sapiens]		37	10	51	10	0.8	0.364312	0.774595	0.745	0.15817	0.425613	0.645	0.0513314	0.164709	0.954	0.999914	1	1.239	0.790997	1	0.781	0.21935	1	0.897564		1
O75347	Tubulin-specific chaperone A [OS=Homo sapiens]	TBCA	33	3	13	3	0.24			0.225	0.015414	0.0810318	0.143	0.00664376	0.0375453	0.351	0.155425	0.603564	1.675			0.64	0.597991	1
O75348	V-type proton ATPase subunit G 1 [OS=Homo sapiens]	ATP6V1G1	42	4	12	4	2.91	0.00572866	0.0406833	2.101	0.0312052	0.134456	2.638	0.0259244	0.101367	1.83	0.117362	0.519068	1.103	0.938976	1	1.148	0.962144	1	0.945352		1
O75376-1	Nuclear receptor corepressor 1 [OS=Homo sapiens]	NCOR1	1	2	2	2	0.616	0.54678	1	0.458	0.103938	0.312996	0.35	0.0453304	0.151311	0.545	0.0604591	0.34433	1.76	0.548854	1	0.841	1	1	0.898438		1
O75380	NADH dehydrogenase [ubiquinone] iron-sulfur protein 6, mitochondrial [OS=Homo sapiens]	NDUFS6	61	6	66	6	0.515	0.311874	0.695562	0.343	0.20781	0.516733	0.317	0.166785	0.398624	0.402	0.49233	1	1.624	0.997586	1	0.853	0.983809	1	0.978416		1
O75381-1	Peroxisomal membrane protein PEX14 [OS=Homo sapiens]	PEX14	20	3	20	3	3.373	0.796834	1	3.688	0.162877	0.433991	2.611	0.856893	1	1.979	0.916784	1	1.292	0.999823	1	1.863	0.569705	1	0.33767		0.782151
O75390	citrate synthase, mitochondrial [OS=Homo sapiens]	CS	13	6	35	6	2.28	0.0371267	0.159248	1.038	0.990717	1	1.127	0.998971	1	0.988	0.999995	1	2.023	0.0679163	0.956218	1.051	0.996946	1	0.956839		1
O75396	Vesicle-trafficking protein SEC22b [OS=Homo sapiens]		21	3	26	3	1.417	0.997151	1	0.804	1	1	0.933	0.996757	1	0.738	0.999654	1	1.519	0.937334	1	1.09	0.999698	1	0.42911		0.91082
O75398	Deformed epidermal autoregulatory factor 1 homolog [OS=Homo sapiens]	DEAF1	4	2	7	2	3.46	0.395457	0.816244	0.644	0.939714	1	0.213	0.631521	1	0.566	0.789676	1	16.28	0.0351425	0.809077	1.137	0.99864	1	0.286752		0.70105
O75400	pre-mRNA-processing factor 40 homolog A [OS=Homo sapiens]	PRPF40A	44	41	549	2	0.809	0.0908618	0.301881	0.628	0.000466154	0.00689894	0.635	0.00288113	0.02077	0.648	0.00200462	0.0454523	1.274	0.360115	1	0.969	0.923143	1	0.741731		1
O75419	Cell division control protein 45 homolog [OS=Homo sapiens]	CDC45	7	3	13	3	0.437	0.0120248	0.0696896	0.498	0.0421274	0.166779	0.529	0.0351562	0.125535	0.51	0.0657418	0.362078	0.826	0.985795	1	0.977	0.999765	1	0.0197468		0.11905
O75431	Metaxin-2 [OS=Homo sapiens]	MTX2	37	9	113	9	1.313	0.97416	1	0.939	0.986081	1	0.862	0.953073	1	0.695	0.851391	1	1.523	0.628924	1	1.351	0.994409	1	0.948887		1
O75438	NADH dehydrogenase [ubiquinone] 1 beta subcomplex subunit 1 [OS=Homo sapiens]	NDUFB1	21	2	8	2	0.414	0.0529279	0.205313	0.741	0.981284	1	0.773	0.871456	1	0.83	0.999909	1	0.535	0.295455	1	0.893	0.99683	1	0.00781216		0.06335
O75439	mitochondrial-processing peptidase subunit beta [OS=Homo sapiens]	PMPCB	16	6	20	5	1.976	0.572551	1	1.618	0.87351	1	1.033	0.954848	1	1.16	1	1	1.914	0.196595	1	1.395	0.872946	1	0.9963		1
O75446	Histone deacetylase complex subunit SAP30 [OS=Homo sapiens]	SAP30	27	3	21	3	1.342	0.978131	1	1.089	1	1	0.446	0.0848023	0.238217	0.857	0.991075	1	3.011	0.251392	1	1.27	0.988211	1	0.999998		1
O75448	Mediator of RNA polymerase II transcription subunit 24 [OS=Homo sapiens]	MED24	8	6	24	6	0.827	0.985563	1	1.132	0.997713	1	0.878	0.97326	1	1.292	0.999996	1	0.941	0.999998	1	0.876	0.992841	1	0.906853		1
O75461-1	transcription factor E2F6 [OS=Homo sapiens]	E2F6	22	3	14	3	0.861	0.961765	1	0.538	0.000876151	0.0107861	0.515	0.00163444	0.013642	0.64	0.00885754	0.106725	1.671	0.00594077	0.470488	0.84	0.700848	1	0.000423791		0.00956854
O75475-1	PC4 and SFRS1-interacting protein [OS=Homo sapiens]	PSIP1	68	43	629	42	0.601	0.00543178	0.0390196	1.018	1	1	0.661	0.0190333	0.0808029	1.07	0.999996	1	0.908	0.97095	1	0.952	1	1	0.862418		1
O75477	erlin-1 [OS=Homo sapiens]		25	10	54	7	1.375	0.942326	1	0.875	0.999977	1	1.29	0.922677	1	0.89	0.999405	1	1.066	1	1	0.983	0.995689	1	0.023945		0.133514
O75487	Glypican-4 [OS=Homo sapiens]	GPC4	17	6	17	5	0.035	0.000589994	0.00775522	0.111	0.00817489	0.0513612	0.134	0.00701761	0.03913	0.188	0.0910708	0.443381	0.264	0.315525	1	0.591	0.664163	1	0.447254		0.938195
O75489	NADH dehydrogenase [ubiquinone] iron-sulfur protein 3, mitochondrial [OS=Homo sapiens]	NDUFS3	51	14	146	14	0.579	0.0265118	0.123427	0.563	0.474431	0.901969	0.381	0.00999257	0.0507667	0.591	0.41157	1	1.521	0.990629	1	0.953	0.999995	1	0.0441554		0.200177
O75525-1	KH domain-containing, RNA-binding, signal transduction-associated protein 3 [OS=Homo sapiens]	KHDRBS3	10	4	44	2	0.635	0.427067	0.857277	0.554	0.0569122	0.206541	0.549	0.126329	0.323853	0.687	0.354491	1	1.157	0.950175	1	0.807	0.831076	1	0.945517		1
O75528	Transcriptional adapter 3 [OS=Homo sapiens]	TADA3	22	5	24	5	0.643	0.316336	0.701468	0.867	0.99696	1	0.454	0.0275128	0.105655	0.78	0.822914	1	1.416	0.64733	1	1.111	0.969498	1	0.999999		1
O75530	Polycomb protein EED [OS=Homo sapiens]	EED	56	21	181	21	1.116	0.933739	1	1.112	0.837809	1	1.073	0.926168	1	1.021	1	1	1.04	1	1	1.089	0.831368	1	0.94061		1
O75531	Barrier-to-autointegration factor [OS=Homo sapiens]	BANF1	60	9	226	9	7.126	3.04256e-05	0.000972727	7.726	1.29306e-05	0.000724949	5.339	0.000153282	0.00252129	6.332	5.32336e-05	0.0055496	1.335	0.80903	1	1.22	0.847449	1	0.184186		0.512451
O75533-1	splicing factor 3B subunit 1 [OS=Homo sapiens]	LOC101357717; LOC111145177; Sf3b1; SF3B1	59	76	1252	76	0.756	0.0234468	0.113188	0.736	0.00680497	0.0448657	0.766	0.02674	0.103802	0.79	0.0288138	0.226636	0.987	0.999999	1	0.932	0.949395	1	0.86847		1
O75534	cold shock domain-containing protein E1 [OS=Homo sapiens]	CSDE1	19	11	49	11	0.428	0.188542	0.500943	2.146	0.0323918	0.138472	0.472	0.0367346	0.130186	1.195	0.990606	1	0.907	0.906522	1	1.797	0.0851792	1	0.00348049		0.0377648
O75569-1	Interferon-inducible double-stranded RNA-dependent protein kinase activator A [OS=Homo sapiens]	PRKRA	37	11	52	11	2.55	0.0117453	0.0688006	1.233	0.894771	1	1.47	0.739448	1	1.132	0.935536	1	1.735	0.116944	1	1.089	0.999994	1	0.759156		1
O75592-1	E3 ubiquitin-protein ligase MYCBP2 [OS=Homo sapiens]		3	9	26	9	1.874	0.999999	1	3.624	0.282857	0.638388	2.888	0.178145	0.419062	2.433	0.538788	1	0.649	0.200579	1	1.489	0.994066	1	0.0483779		0.211714
O75607	Nucleoplasmin-3 [OS=Homo sapiens]	NPM3	61	6	71	6	1.012	0.99556	1	1.046	0.999998	1	0.812	0.638681	1	0.738	0.911063	1	1.245	0.886307	1	1.417	0.942187	1	0.664633		1
O75616-1	GTPase Era, mitochondrial [OS=Homo sapiens]	ERAL1	12	4	15	4	1.749	0.254381	0.610963	1.155	0.783088	1	2.293	0.0218628	0.0890151	1.274	0.529609	1	0.763	0.659604	1	0.907	0.99697	1	0.983851		1
O75643-1	U5 small nuclear ribonucleoprotein 200 kDa helicase [OS=Homo sapiens]	SNRNP200	64	145	1813	144	0.804	0.0461278	0.185531	0.725	0.0101522	0.0601707	0.753	0.0110994	0.0542861	0.772	0.0295763	0.229503	1.068	0.952691	1	0.939	0.985929	1	0.935488		1
O75663	TIP41-like protein [OS=Homo sapiens]	TIPRL	8	2	5	2	3.004			1.873	0.183128	0.471727	1.332	0.815338	1	1.519	0.761405	1	2.256			1.233	0.779156	1
O75665	Oral-facial-digital syndrome 1 protein [OS=Homo sapiens]	OFD1	12	9	23	9	0.411	0.103773	0.327284	0.513	0.138664	0.388251	0.842	0.90867	1	1.268	0.993313	1	0.489	0.438905	1	0.405	0.0578644	1	0.999779		1
O75683	Surfeit locus protein 6 [OS=Homo sapiens]	SURF6	46	19	210	19	1.516	0.163451	0.449941	0.85	0.883803	1	1.364	0.128319	0.326419	0.918	0.99891	1	1.112	0.999984	1	0.926	0.977668	1	0.659533		1
O75691	Small subunit processome component 20 homolog [OS=Homo sapiens]	UTP20	33	77	420	77	1.828	0.0573848	0.219288	0.983	0.999781	1	1.554	0.265026	0.555195	0.683	0.528194	1	1.176	0.917273	1	1.438	0.389689	1	0.122313		0.39069
O75694	nuclear pore complex protein nup155 [OS=Homo sapiens]	NUP155	41	40	567	40	1.23	0.950962	1	0.967	0.999996	1	1.083	0.999299	1	0.921	0.969624	1	1.136	0.835386	1	1.05	0.984903	1	0.995904		1
O75695	Protein XRP2 [OS=Homo sapiens]	RP2	21	5	20	5	0.085	0.000202144	0.00367566	0.2	0.0326376	0.139103	0.391	0.104307	0.278669	0.43	0.154017	0.60048	0.217	0.0138708	0.613504	0.466	0.795418	1	0.242066		0.626732
O75718	Cartilage-associated protein [OS=Homo sapiens]	CRTAP	42	15	128	15	1.095	0.999894	1	0.832	0.999869	1	1.429	0.795674	1	1.014	0.9999	1	0.766	0.894462	1	0.821	0.99675	1	0.885124		1
O75746	Calcium-binding mitochondrial carrier protein Aralar1 [OS=Homo sapiens]	SLC25A12	24	14	44	10	0.9	0.99965	1	0.492	0.167965	0.443456	0.64	0.398845	0.74195	0.509	0.158844	0.612554	1.407	0.27217	1	0.967	1	1	0.544033		1
O75781	Paralemmin-1 [OS=Homo sapiens]	PALM	9	2	6	2	0.01			0.01			0.01			0.351						0.01
O75792	Ribonuclease H2 subunit A [OS=Homo sapiens]	RNASEH2A	15	3	4	3	7.188	0.000523968	0.00711227	2.447	0.0174012	0.0886905	3.9	0.00354455	0.0242239	2.164	0.0504439	0.317251	1.843	0.673898	1	1.131	0.982652	1	0.93076		1
O75817	Ribonuclease P protein subunit p20 [OS=Homo sapiens]	POP7	18	2	17	2	0.508	0.0312273	0.139627	0.966	0.787222	1	0.592	0.0338147	0.121851	1.07	0.966809	1	0.859	1	1	0.903	0.994708	1	0.481937		0.978839
O75818-1	Ribonuclease P protein subunit p40 [OS=Homo sapiens]	RPP40	10	2	3	2	100						100						0.717	0.562254	1
O75821	Eukaryotic translation initiation factor 3 subunit G [OS=Homo sapiens]	EIF3G	57	12	58	12	1.492	0.202418	0.517791	4.205	0.0104899	0.0611724	2.634	0.0402026	0.138634	3.447	0.0183241	0.172132	0.566	0.908599	1	1.22	0.999317	1	0.229862		0.604458
O75822	Eukaryotic translation initiation factor 3 subunit J [OS=Homo sapiens]	EIF3J	40	10	42	10	1.712	0.0446762	0.181028	2.171	0.0565834	0.205681	1.765	0.0308426	0.114479	1.84	0.101002	0.476493	0.97	0.999908	1	1.18	0.999086	1	0.919184		1
O75832	26S proteasome non-ATPase regulatory subunit 10 [OS=Homo sapiens]	PSMD10	13	2	4	2				1.778	0.234729	0.562536				0.787	0.536415	1				2.26	0.0435349	1
O75844	caax prenyl protease 1 homolog [OS=Homo sapiens]	ZMPSTE24	17	7	34	7	0.471	0.102934	0.325628	0.914	0.971763	1	0.577	0.491683	0.855428	0.834	0.951156	1	0.816	0.870014	1	1.096	0.999998	1	0.317795		0.749496
O75909	Cyclin-K [OS=Homo sapiens]	CCNK	28	8	56	8	0.557	0.0786771	0.275891	0.455	0.154733	0.419323	0.493	0.0672311	0.199343	0.474	0.14782	0.585203	1.129	0.999999	1	0.96	1	1	0.999995		1
O75934	Pre-mRNA-splicing factor spf27 [OS=Homo sapiens]	BCAS2	90	17	246	17	0.82	0.316553	0.701771	0.679	0.088707	0.277384	0.495	0.00214509	0.0166715	0.748	0.211392	0.728778	1.658	0.0788246	1	0.907	0.992265	1	0.751879		1
O75937	DnaJ homolog subfamily C member 8 [OS=Homo sapiens]	DNAJC8	59	17	159	17	0.453	0.000626804	0.00808087	0.455	0.000571855	0.00803887	0.597	0.0129118	0.0601903	0.736	0.0656952	0.362078	0.758	0.449318	1	0.619	0.102676	1	0.82298		1
O75940	Survival of motor neuron-related-splicing factor 30 [OS=Homo sapiens]	SMNDC1	48	9	141	9	0.525	0.000407727	0.00589179	0.464	0.000204794	0.00428046	0.562	0.000608007	0.00670124	0.554	0.00134856	0.0358116	0.935	0.999742	1	0.838	0.791166	1	0.0898952		0.324411
O75947-1	ATP synthase subunit d, mitochondrial [OS=Homo sapiens]	ATP5PD	52	7	55	7	2.535	0.172713	0.467422	2.372	0.407695	0.812917	1.811	0.819224	1	1.415	0.940591	1	1.399	0.742203	1	1.677	0.879993	1	0.020035		0.11946
O75955	Flotillin-1 [OS=Homo sapiens]	FLOT1	35	12	73	12	0.357	6.01692e-05	0.00150797	0.255	2.84995e-05	0.00111666	0.385	0.000504557	0.00583102	0.32	0.000176769	0.00968796	0.927	0.648392	1	0.796	0.727715	1	0.996774		1
O75962-1	Triple functional domain protein [OS=Homo sapiens]	TRIO	1	2	4	2	0.597	0.891874	1	0.719	0.688475	1	0.641	0.974863	1	0.692	0.991646	1	0.931	0.999387	1	1.039	0.93812	1	0.716654		1
O75964	ATP synthase subunit g, mitochondrial [OS=Homo sapiens]	ATP5MG	24	2	14	2	0.992	0.995939	1	2.016	0.222623	0.542494	0.933	0.970945	1	1.387	0.883796	1	1.063	0.999757	1	1.453	0.752929	1	0.000644405		0.0123996
O76011	SWISS-PROT:O76011 Keratin, type I cuticular HA4 (Hair keratin, type I HA4)		58	16	33	6	1.499	0.892566	1	9.839	0.789314	1	20.105	0.385365	0.721684	0.802	0.979378	1	0.075	0.823108	1	12.264	0.494881	1	0.999887		1
O76021	Ribosomal L1 domain-containing protein 1 [OS=Homo sapiens]	RSL1D1	62	42	676	42	1.648	0.0193053	0.0984784	1.107	0.749249	1	1.268	0.141797	0.350582	0.994	0.97469	1	1.3	0.827211	1	1.114	0.986151	1	0.985731		1
O76071	Probable cytosolic iron-sulfur protein assembly protein Ciao1 [OS=Homo sapiens]	CIAO1	5	2	2	2	0.736			1.694			0.534			1.551			1.376			1.092	0.964389	1
O76094	Signal recognition particle subunit SRP72 [OS=Homo sapiens]	SRP72	15	7	45	7	1.163	0.920289	1	2.667	0.00137707	0.0145669	1.165	0.948145	1	1.815	0.023883	0.200054	0.998	0.999998	1	1.469	0.532461	1	0.000266142		0.00729674
O94776	Metastasis-associated protein MTA2 [OS=Homo sapiens]	MTA2	48	30	322	26	0.758	0.278185	0.64165	0.796	0.471622	0.898646	0.74	0.175224	0.414196	0.918	0.973754	1	1.024	0.999457	1	0.867	0.864215	1	0.739907		1
O94813	Slit homolog 2 protein [OS=Homo sapiens]	SLIT2	9	8	31	8	1.26	0.99935	1	0.843	0.999514	1	0.903	0.980118	1	1.072	0.999838	1	1.394	0.999006	1	0.786	1	1	0.9326		1
O94826	Mitochondrial import receptor subunit TOM70 [OS=Homo sapiens]	TOMM70	60	22	152	22	0.77	0.291708	0.665107	0.456	0.386882	0.78255	0.825	0.435587	0.788266	0.458	0.414253	1	0.933	0.999494	1	0.995	1	1	0.0204245		0.119951
O94832	Unconventional myosin-Id [OS=Homo sapiens]	MYO1D	29	26	150	26	0.632	0.0636679	0.236566	0.714	0.941106	1	0.514	0.012472	0.0587095	0.621	0.669561	1	1.23	0.919521	1	1.15	0.988231	1	0.137964		0.422797
O94842	TOX high mobility group box family member 4 [OS=Homo sapiens]	TOX4	16	8	61	8	0.247	6.42274e-06	0.00043024	0.324	1.62555e-05	0.000790357	0.332	1.24905e-05	0.000562441	0.433	0.000332646	0.0141332	0.744	0.990015	1	0.749	0.260988	1	0.998627		1
O94874-1	E3 UFM1-protein ligase 1 [OS=Homo sapiens]	UFL1	8	6	17	6	1.229	0.903684	1	0.694	0.964173	1	0.712	0.397096	0.739013	0.427	0.567239	1	1.726	0.915713	1	1.623	0.941462	1	0.00971797		0.0738761
O94880	PHD finger protein 14 [OS=Homo sapiens]	PHF14	41	28	230	3	1.01	0.972727	1	0.847	0.532831	0.980577	0.909	0.45851	0.816933	0.892	0.851463	1	1.111	0.856684	1	0.95	0.989691	1	0.0125988		0.0881748
O94887-1	FERM, RhoGEF and pleckstrin domain-containing protein 2 [OS=Homo sapiens]	FARP2	7	4	8	4	0.214	0.0129437	0.0735501	0.423	0.586618	1	0.062	6.83092e-05	0.00148495	0.238	0.0196955	0.179426	3.433	0.0405661	0.830996	1.776	0.278886	1	0.149294		0.446814
O94901-9	Isoform 9 of SUN domain-containing protein 1 [OS=Homo sapiens]	SUN1	50	32	341	31	1.112	0.990471	1	0.917	0.93131	1	1.172	0.939473	1	0.826	0.179206	0.661063	0.948	0.999444	1	1.11	0.591045	1	0.947262		1
O94905-1	Erlin-2 [OS=Homo sapiens]	ERLIN2	42	15	114	12	1.139	0.983114	1	0.811	0.878625	1	1.15	0.999954	1	0.823	0.679692	1	0.99	0.996407	1	0.985	0.998317	1	0.0362444		0.17722
O94906-1	Pre-mRNA-processing factor 6 [OS=Homo sapiens]	PRPF6	60	53	627	53	0.676	0.0150126	0.0819106	0.676	0.0420166	0.166719	0.762	0.0528002	0.168385	0.759	0.0824986	0.417984	0.887	0.971692	1	0.891	0.998206	1	0.944308		1
O94913	Pre-mRNA cleavage complex 2 protein Pcf11 [OS=Homo sapiens]	PCF11	3	4	6	4	0.72	0.301851	0.681433	0.626	0.0145378	0.0773321	0.877	0.855183	1	0.852	0.534193	1	0.82	0.828017	1	0.735	0.223351	1	0.999968		1
O94916	nuclear factor of activated T-cells 5 [OS=Homo sapiens]	NFAT5	3	3	10	3	1.604	0.983587	1	1.357	0.904375	1	0.952	0.999997	1	0.826	1	1	1.684	0.949725	1	1.642	0.904634	1	0.571902		1
O94919	endonuclease domain-containing 1 protein [OS=Homo sapiens]	ENDOD1	5	2	5	2	16.414	0.00254559	0.0221074	1.93	0.143394	0.396026	1.735	0.980897	1	1.554	0.968185	1	9.461	0.00638328	0.488101	1.242	0.412019	1	0.358141		0.812809
O94925-1	Glutaminase kidney isoform, mitochondrial [OS=Homo sapiens]	GLS	5	2	5	2				100						100						2.218	0.0681272	1
O94973	AP-2 complex subunit alpha-2 [OS=Homo sapiens]	AP2A2	3	3	9	2	0.13	0.353255	0.758664	1.331	0.999863	1	1.075	1	1	1.449	0.996699	1	0.121	0.466013	1	0.918	0.999901	1	0.967316		1
O94979	Protein transport protein Sec31A [OS=Homo sapiens]	SEC31A	2	2	4	2	1.297	0.997769	1	2.308	0.942474	1	0.643	0.89379	1	1.007	0.994588	1	2.015	0.750913	1	2.292	0.728679	1	0.273783		0.680359
O94992	Protein HEXIM1 [OS=Homo sapiens]	HEXIM1	12	2	9	2	0.985	0.999111	1	0.919	0.999842	1	0.506	0.481934	0.842023	0.465	0.823366	1	1.948	0.744169	1	1.978	0.698488	1	0.867886		1
O95067	G2/mitotic-specific cyclin-B2 [OS=Homo sapiens]	CCNB2	11	3	4	3	1.99	0.849646	1	3.616	0.712977	1	0.427	0.930261	1	1.951	0.999909	1	4.655	0.425093	1	1.854	0.753044	1	0.999997		1
O95071	E3 ubiquitin-protein ligase UBR5 [OS=Homo sapiens]	UBR5	15	24	93	24	10.277	2.28111e-07	8.6563e-05	3.031	0.000206334	0.00428448	7.008	1.5332e-06	0.000241648	2.89	0.000486279	0.0181475	1.466	0.370581	1	1.049	0.989203	1	0.947409		1
O95104	Splicing factor, arginine/serine-rich 15 [OS=Homo sapiens]	SCAF4	21	17	136	14	0.588	0.00978506	0.0600169	0.427	0.00194383	0.0184553	0.394	0.000636366	0.00693713	0.539	0.0166132	0.160946	1.493	0.545537	1	0.791	0.776323	1	0.99652		1
O95139	NADH dehydrogenase [ubiquinone] 1 beta subcomplex subunit 6 [OS=Homo sapiens]	NDUFB6	45	5	65	5	0.401	0.152776	0.428851	0.796	0.8966	1	0.582	0.382382	0.719523	0.744	0.895603	1	0.689	0.984881	1	1.07	1	1	0.140238		0.428197
O95163	Elongator complex protein 1 [OS=Homo sapiens]	ELP1	4	3	6	3	1.624			3.754	0.0210946	0.101696	0.974			1.18	0.535239	1	1.667	0.46597	1	3.182	0.278327	1	0.10642		0.361323
O95167	NADH dehydrogenase [ubiquinone] 1 alpha subcomplex subunit 3 [OS=Homo sapiens]	NDUFA3	50	4	51	4	0.544	0.240555	0.586872	0.491	0.418668	0.82753	0.216	0.0107815	0.0535125	0.582	0.4815	1	2.521	0.446188	1	0.844	0.999996	1	0.599824		1
O95168-1	NADH dehydrogenase [ubiquinone] 1 beta subcomplex subunit 4 [OS=Homo sapiens]	NDUFB4	54	7	49	7	0.474	0.0522598	0.203264	0.722	0.540286	0.990281	0.427	0.0633462	0.190237	0.695	0.763927	1	1.111	0.999996	1	1.039	0.998375	1	0.0243433		0.134928
O95169	NADH dehydrogenase [ubiquinone] 1 beta subcomplex subunit 8, mitochondrial [OS=Homo sapiens]	NDUFB8	38	7	68	7	0.491	0.362311	0.771657	0.762	0.768801	1	0.371	0.085392	0.23933	0.754	0.831985	1	1.321	0.92006	1	1.011	0.999994	1	0.181584		0.509798
O95182	NADH dehydrogenase [ubiquinone] 1 alpha subcomplex subunit 7 [OS=Homo sapiens]	NDUFA7	78	10	112	10	0.474	0.0377815	0.160514	0.671	0.394601	0.794957	0.447	0.0807213	0.229435	0.71	0.836265	1	1.059	0.996901	1	0.945	0.958497	1	0.0375059		0.180858
O95197	Reticulon-3 [OS=Homo sapiens]	RTN3	5	2	24	2	9.495	6.63557e-07	0.000152408	4.525	6.11847e-05	0.00195823	11.353	3.12207e-07	0.000127352	3.822	0.000128223	0.00814427	0.836	0.956698	1	1.184	0.992065	1	0.999269		1
O95202-1	mitochondrial proton/calcium exchanger protein [OS=Homo sapiens]	LETM1	9	4	10	4	4.114	0.275513	0.636832	0.727	0.997337	1	1.379	0.999994	1	0.674	0.985612	1	2.983	0.230083	1	1.078	0.999946	1	0.999682		1
O95218-1	Zinc finger Ran-binding domain-containing protein 2 [OS=Homo sapiens]	ZRANB2	43	23	177	23	4.435	5.25044e-05	0.00138866	1.001	1	1	6.32	9.49163e-06	0.000488819	1.173	0.759854	1	0.702	0.717392	1	0.854	0.719841	1	0.000579024		0.0115205
O95232-1	Luc7-like protein 3 [OS=Homo sapiens]	LUC7L3	44	21	311	21	0.577	0.00226836	0.0205972	0.706	0.0549454	0.200921	0.629	0.00559045	0.0332888	0.765	0.233572	0.77737	0.917	0.992133	1	0.923	0.935689	1	0.00275889		0.0325491
O95235	kinesin-like protein KIF20A [OS=Homo sapiens]	KIF20A	55	40	311	40	0.577	0.00371477	0.0290264	0.557	0.00865785	0.0536528	0.709	0.06685	0.198485	0.75	0.28848	0.891946	0.814	0.539203	1	0.742	0.321587	1	0.785969		1
O95239-1	Chromosome-associated kinesin KIF4A [OS=Homo sapiens]	KIF4A	12	11	34	11	0.6	0.0442438	0.179609	1.326	0.756666	1	0.563	0.00573552	0.033946	1.049	0.993611	1	1.067	0.820849	1	1.265	0.458526	1	0.798915		1
O95251-1	Histone acetyltransferase KAT7 [OS=Homo sapiens]	Kat7; KAT7	48	26	225	25	0.783	0.333299	0.729082	0.793	0.60863	1	0.823	0.587688	0.96269	0.789	0.734591	1	0.95	0.995698	1	1.005	0.999902	1	0.152809		0.452953
O95292	Vesicle-associated membrane protein-associated protein B/C [OS=Homo sapiens]	VAPB	43	9	52	8	0.612	0.160667	0.446025	0.444	0.11121	0.328155	0.592	0.135947	0.339947	0.567	0.20361	0.711259	1.034	0.999997	1	0.782	0.99851	1	0.689666		1
O95298-1	NADH dehydrogenase [ubiquinone] 1 subunit C2 [OS=Homo sapiens]	NDUFC2	37	7	68	7	0.322	0.00443416	0.0333632	0.543	0.172312	0.452425	0.397	0.0287391	0.108866	0.626	0.585878	1	0.812	0.864905	1	0.868	0.926441	1	0.00903539		0.0703803
O95299	NADH dehydrogenase [ubiquinone] 1 alpha subcomplex subunit 10, mitochondrial [OS=Homo sapiens]	NDUFA10	41	13	110	13	0.846	0.547926	1	0.564	0.311321	0.683058	0.61	0.373101	0.70636	0.723	0.789808	1	1.387	0.999314	1	0.781	0.938192	1	0.0922065		0.330368
O95347-1	structural maintenance of chromosomes protein 2 [OS=Homo sapiens]	SMC2; SMC2L1	19	20	92	20	0.865	0.999998	1	2.084	0.0114515	0.0650353	1.089	0.999205	1	1.19	0.722949	1	0.795	0.997272	1	1.751	0.119799	1	0.023625		0.131979
O95365	Zinc finger and BTB domain-containing protein 7A [OS=Homo sapiens]	ZBTB7A	21	6	44	6	1.128	0.855006	1	1.001	0.999282	1	0.439	0.447082	0.800834	0.652	0.861501	1	2.57	0.0848297	1	1.535	0.692712	1	0.439446		0.925508
O95373	Importin-7 [OS=Homo sapiens]	IPO7	18	13	95	13	1.626	0.674093	1	3.461	0.00476398	0.034372	1.099	1	1	1.725	0.395776	1	1.48	0.690817	1	2.006	0.132557	1	0.0332833		0.166906
O95391	Pre-mRNA-splicing factor SLU7 [OS=Homo sapiens]	SLU7	38	15	94	15	0.81	0.817429	1	0.52	0.000372891	0.00611708	0.794	0.399637	0.743103	0.731	0.0955465	0.459219	1.021	0.968114	1	0.711	0.0434722	1	0.00525759		0.0493244
O95400	CD2 antigen cytoplasmic tail-binding protein 2 [OS=Homo sapiens]	CD2BP2	60	14	176	14	0.87	0.994252	1	0.623	0.511992	0.95551	0.567	0.259759	0.549227	0.629	0.347127	0.992017	1.535	0.502832	1	0.991	0.99939	1	0.584274		1
O95409	Zinc finger protein ZIC 2 [OS=Homo sapiens]	ZIC2	11	4	17	4	0.339	0.000517906	0.00704094	0.559	0.00393256	0.0304973	0.363	0.000730928	0.00773104	0.84	0.765373	1	0.933	0.999882	1	0.665	0.0361745	1	0.131634		0.411055
O95425	Supervillin [OS=Homo sapiens]	SVIL	21	28	207	28	0.847	0.824604	1	0.738	0.577535	1	0.575	0.0825865	0.233548	0.779	0.573487	1	1.474	0.474343	1	0.948	1	1	0.939363		1
O95429	BAG family molecular chaperone regulator 4 [OS=Homo sapiens]	BAG4	7	2	7	2	0.899	0.96608	1	0.504	0.240951	0.573695	0.709	0.935974	1	0.949	0.99025	1	1.268	0.999915	1	0.531	0.501529	1	0.501275		1
O95433	activator of 90 kDa heat shock protein ATPase homolog 1 [OS=Homo sapiens]	AHSA1	14	3	14	3	0.606	0.234966	0.578499	1.221	0.996012	1	0.502	0.111491	0.293555	1.011	0.973059	1	1.206	0.995799	1	1.207	0.820514	1	0.0170173		0.107519
O95445-1	apolipoprotein M [OS=Homo sapiens]	APOM	7	2	4	2	4.243	0.0021183	0.0197316	28.756	1.53872e-06	0.000218387	4.176	0.00490147	0.030546	20.312	3.01479e-06	0.00186401	1.016	0.98658	1	1.416	0.969582	1	0.0228208		0.128499
O95453	poly(A)-specific ribonuclease PARN [OS=Homo sapiens]	PARN	29	22	148	22	0.517	0.000731917	0.00897215	0.574	0.00196418	0.0185536	0.633	0.0273919	0.105331	0.76	0.0640387	0.356676	0.818	0.29002	1	0.755	0.347345	1	0.15773		0.4623
O95478	Ribosome biogenesis protein NSA2 homolog [OS=Homo sapiens]	NSA2	53	14	153	14	2.395	0.0112071	0.0663155	0.871	0.976183	1	2.079	0.0849404	0.23845	0.912	0.99985	1	1.152	0.825636	1	0.955	0.996299	1	0.34709		0.796363
O95503	Chromobox protein homolog 6 [OS=Homo sapiens]	CBX6	24	7	18	6	1.336	0.988061	1	0.224	0.00670047	0.0444667	0.555	0.288717	0.592306	0.589	0.257274	0.829976	2.407	0.115196	1	0.381	0.291461	1	0.0415735		0.192064
O95573	long-chain-fatty-acid--CoA ligase 3 [OS=Homo sapiens]	ACSL3	14	7	31	7	1.052	0.999998	1	2.36	0.0153443	0.0807828	1.241	0.986487	1	1.222	0.997836	1	0.848	0.99407	1	1.932	0.0312956	1	1.24887e-05		0.00143268
O95602	DNA-directed RNA polymerase I subunit RPA1 [OS=Homo sapiens]	POLR1A	43	51	358	50	0.824	0.203202	0.519188	1.092	0.777996	1	0.815	0.0823156	0.233491	0.95	0.995007	1	1.011	0.990986	1	1.15	0.495581	1	0.999985		1
O95613	Pericentrin [OS=Homo sapiens]	PCNT	32	71	320	71	0.825	0.232232	0.572739	0.616	0.0106321	0.0613269	0.712	0.0429898	0.145349	0.667	0.0475421	0.310188	1.159	0.889552	1	0.923	0.942197	1	8.99431e-05		0.00432419
O95619	YEATS domain-containing protein 4 [OS=Homo sapiens]	YEATS4	36	9	42	9	0.535	0.000182769	0.00335833	0.879	0.26326	0.611834	0.626	0.00278521	0.0202501	0.898	0.633021	1	0.855	0.489658	1	0.978	0.972645	1	0.999924		1
O95625	Zinc finger and BTB domain-containing protein 11 [OS=Homo sapiens]	ZBTB11	6	5	9	5	0.916	0.996338	1	0.415	0.08402	0.26631	1.175	0.998607	1	0.732	0.989816	1	0.78	0.999999	1	0.567	0.211904	1	0.57492		1
O95639	Cleavage and polyadenylation specificity factor subunit 4 [OS=Homo sapiens]	CPSF4	42	8	93	8	0.465	0.00143554	0.0147136	0.659	0.0511219	0.190851	0.555	0.0069459	0.0387716	0.664	0.145801	0.585203	0.837	0.916031	1	0.991	0.984976	1	0.0097527		0.0739439
O95644-1	Nuclear factor of activated T-cells, cytoplasmic 1 [OS=Homo sapiens]	NFATC1	6	4	12	4	0.979	0.726776	1	1.145	1	1	0.944	0.999946	1	1.092	1	1	1.037	0.615178	1	1.048	1	1	0.585444		1
O95678	SWISS-PROT:O95678 Tax_Id=9606 Gene_Symbol=KRT75 Keratin, type II cytoskeletal 75		12	9	77	2	100						100						0.128
O95684	FGFR1 oncogene partner [OS=Homo sapiens]	CEP43	25	5	21	5	0.493	0.652006	1	1.25	0.999999	1	0.248	0.0513527	0.164709	0.822	0.344179	0.988457	1.989	0.494542	1	1.52	0.384333	1	1		1
O95696	Bromodomain-containing protein 1 [OS=Homo sapiens]	BRD1	36	30	117	29	1.435	0.12976	0.382874	0.999	0.99872	1	1.166	0.785659	1	0.806	0.636871	1	1.231	0.677975	1	1.24	0.427079	1	0.034315		0.170244
O95714	E3 ubiquitin-protein ligase HERC2 [OS=Homo sapiens]	HERC2	3	8	24	8	3.124	0.0739213	0.26399	8.758	0.0011092	0.0124856	3.005	0.037239	0.1314	3.675	0.0272933	0.218141	1.04	0.998101	1	2.383	0.414998	1	0.789049		1
O95747	Serine/threonine-protein kinase OSR1 [OS=Homo sapiens]	OXSR1	9	3	5	3	0.517			6.299	0.108711	0.32288	0.01			1.173	0.991188	1	100			5.372	0.0667394	1
O95757	Heat shock 70 kDa protein 4L [OS=Homo sapiens]	HSPA4L	17	10	39	7	0.289	0.000223725	0.00392799	0.957	0.999633	1	0.373	0.00545176	0.0327788	0.995	0.999363	1	0.775	0.353872	1	0.962	1	1	9.02948e-05		0.00432419
O95758	polypyrimidine tract-binding protein 3 [OS=Homo sapiens]	PTBP3	38	16	150	11	0.79	0.20137	0.515715	0.705	0.126752	0.361699	0.754	0.0581479	0.180733	0.72	0.392244	1	1.047	0.966175	1	0.979	0.965091	1	0.988646		1
O95777	U6 snRNA-associated Sm-like protein LSm8 [OS=Homo sapiens]	LSM8	80	6	87	6	0.47	0.156433	0.436354	0.516	0.0883834	0.276554	0.4	0.0724924	0.210542	0.698	0.195127	0.695194	1.175	0.996069	1	0.739	0.995053	1	0.576448		1
O95785-3	Isoform 3 of Protein Wiz [OS=Homo sapiens]	WIZ	51	30	269	30	0.954	0.838854	1	0.642	0.00943917	0.0569637	0.727	0.0308063	0.114393	0.642	0.0220625	0.190976	1.312	0.207999	1	0.999	0.995006	1	0.0406255		0.188725
O95793	double-stranded RNA-binding protein Staufen homolog 1 [OS=Homo sapiens]	STAU1	37	18	157	17	1.024	0.999967	1	1.125	0.924978	1	0.724	0.999904	1	1.182	0.965779	1	1.416	0.998309	1	0.952	0.999974	1	0.142075		0.432467
O95816	BAG family molecular chaperone regulator 2 [OS=Homo sapiens]	BAG2	65	14	158	14	0.725	0.264062	0.6229	0.863	0.597164	1	0.486	0.00430569	0.0282218	0.62	0.0211263	0.187105	1.493	0.192555	1	1.393	0.287972	1	0.572706		1
O95819	Mitogen-activated protein kinase kinase kinase kinase 4 [OS=Homo sapiens]	MAP4K4	3	2	6	2	1.593	0.0894507	0.298109	1.815	0.443969	0.865211	2.087	0.024856	0.0985584	1.352	0.97523	1	0.763	0.968323	1	1.343	0.837216	1	0.986085		1
O95831-1	Apoptosis-inducing factor 1, mitochondrial [OS=Homo sapiens]	AIFM1	23	10	87	10	0.97	0.890243	1	0.975	0.999407	1	0.836	0.612114	0.989538	0.778	0.999966	1	1.16	0.99267	1	1.253	0.995114	1	0.00108148		0.0175089
O95926	Pre-mRNA-splicing factor syf2 [OS=Homo sapiens]	SYF2	51	11	67	11	0.805	0.996515	1	0.669	0.952045	1	0.521	0.412838	0.761431	0.654	0.998236	1	1.545	0.671798	1	1.022	0.99726	1	0.698992		1
O95983-1	methyl-CpG-binding domain protein 3 [OS=Homo sapiens]	MBD3	46	10	113	9	0.717	0.30367	0.68363	0.706	0.229954	0.555281	0.51	0.00294144	0.0210325	0.759	0.51944	1	1.407	0.1142	1	0.929	0.985867	1	0.766392		1
O96000	NADH dehydrogenase [ubiquinone] 1 beta subcomplex subunit 10 [OS=Homo sapiens]	NDUFB10	66	11	149	11	0.625	0.0667254	0.246353	0.726	0.727954	1	0.536	0.0615622	0.186338	0.79	0.941151	1	1.167	1	1	0.92	0.994977	1	0.0540773		0.228095
O96008	Mitochondrial import receptor subunit TOM40 homolog [OS=Homo sapiens]	TOMM40	42	11	252	11	0.789	0.572897	1	0.92	0.964895	1	0.691	0.140625	0.348321	0.89	0.967	1	1.143	0.890046	1	1.034	1	1	0.999995		1
O96019-1	Actin-like protein 6A [OS=Homo sapiens]	ACTL6A	55	22	338	22	0.7	0.0180697	0.0941566	0.622	0.0222111	0.10572	0.58	0.000576846	0.00643153	0.645	0.036384	0.261588	1.207	0.326229	1	0.964	0.99963	1	0.451758		0.941052
O96028-1	Histone-lysine N-methyltransferase NSD2 [OS=Homo sapiens]	NSD2	30	29	204	12	1.231	0.171417	0.465648	1.401	0.0675004	0.228182	0.884	0.999721	1	1.099	0.990806	1	1.393	0.111238	1	1.274	0.17008	1	0.146288		0.441726
P00338-1	L-lactate dehydrogenase A chain [OS=Homo sapiens]	HEL-S-133P; LDHA	38	12	72	11	0.39	0.00322229	0.0258311	0.403	0.000777114	0.0099175	0.28	0.000111638	0.00205509	0.526	0.00573525	0.0861017	1.394	0.27666	1	0.766	0.798188	1	0.379743		0.8462
P00367	Glutamate dehydrogenase 1, mitochondrial [OS=Homo sapiens]	GLUD1	27	11	44	11	1.199	0.625199	1	0.812	0.696701	1	0.798	0.994224	1	1.025	0.99933	1	1.503	0.348099	1	0.792	0.862488	1	0.0584649		0.240759
P00387	NADH-cytochrome b5 reductase 3 [OS=Homo sapiens]	CYB5R3	35	9	43	9	0.758	0.671483	1	0.691	0.846483	1	0.607	0.276793	0.573746	0.497	0.410953	1	1.248	0.967416	1	1.391	0.960561	1	0.0288772		0.153235
P00403	Cytochrome c oxidase subunit 2 [OS=Homo sapiens]	MT-CO2	26	6	81	6	0.572	0.0571959	0.218662	0.787	0.803653	1	0.568	0.121777	0.314759	0.92	0.998246	1	1.006	0.996671	1	0.856	0.951734	1	0.0496632		0.215903
P00441	Superoxide dismutase [Cu-Zn] OS=Homo sapiens GN=SOD1 PE=1 SV=2	SOD1	68	5	23	5	0.168	0.290407	0.66318	0.198	0.423194	0.835086	0.106	0.0309466	0.114619	0.253	0.396073	1	1.582	0.722023	1	0.781	1	1	0.879972		1
P00491	purine nucleoside phosphorylase [OS=Homo sapiens]	PNP	19	4	4	4	0.983	0.999981	1	1.138	0.99349	1	0.582	0.216114	0.47478	0.941	0.999996	1	1.689	0.169943	1	1.209	0.984214	1	0.0727269		0.285697
P00492	Hypoxanthine-guanine phosphoribosyltransferase [OS=Homo sapiens]	HPRT1	28	4	10	4	0.516	0.983948	1	0.879	0.997358	1	0.209	0.83318	1	0.8	0.868927	1	2.465	0.993351	1	1.1	0.982336	1	0.229706		0.60424
P00505	Aspartate aminotransferase, mitochondrial [OS=Homo sapiens]	GOT2	6	3	5	3	1.099	0.99779	1	0.528	0.234865	0.562579	1.007	0.956999	1	0.758	0.703572	1	1.092	0.731252	1	0.697	0.921385	1	0.968068		1
P00558	phosphoglycerate kinase 1 [OS=Homo sapiens]	PGK1	57	18	156	18	0.643	0.273245	0.633435	0.534	0.176849	0.460126	0.486	0.0395768	0.136858	0.611	0.20346	0.711259	1.322	0.820007	1	0.873	0.999999	1	0.0269127		0.145578
P00761	Trypsin OS=Sus scrofa PE=1 SV=1		25	4	163	4	1.083	0.999622	1	1.23	0.888401	1	1.758	0.544947	0.915333	1.065	0.925017	1	0.616	0.71222	1	1.154	0.999997	1	0.857375		1
P00918	Carbonic anhydrase 2 OS=Homo sapiens GN=CA2 PE=1 SV=2	CA2	39	7	32	7	0.486	0.0682325	0.250619	0.234	0.00323236	0.0264443	0.402	0.315248	0.629331	0.468	0.26958	0.857932	1.208	0.91021	1	0.5	0.143579	1	0.4171		0.893564
P01106	Myc proto-oncogene protein [OS=Homo sapiens]	MYC	23	6	25	6	0.519	0.0495315	0.196237	0.674	0.299973	0.665978	0.641	0.135683	0.339392	0.88	1	1	0.809	0.987571	1	0.766	0.300209	1	0.195952		0.538196
P01116-2	Isoform 2B of GTPase KRas [OS=Homo sapiens]	KRAS	41	6	19	6	0.475	0.00122385	0.0132858	0.57	0.0166732	0.0860382	0.481	0.00456298	0.0289435	0.592	0.0278949	0.220742	0.989	0.956601	1	0.963	0.999547	1	0.404481		0.876084
P01889	HLA class I histocompatibility antigen, B-7 alpha chain [OS=Homo sapiens]	HLA-B	18	5	7	3	0.773	0.83924	1	2.823	0.0250175	0.115357	0.691	0.64045	1	2.3	0.210815	0.727291	1.118	0.998754	1	1.227	0.774555	1	0.00150914		0.0217903
P02533	Keratin, type I cytoskeletal 14 OS=Homo sapiens GN=KRT14 PE=1 SV=4	KRT14	28	12	74	2	1.209	0.997191	1	2.194	0.999357	1	1.032	0.999737	1	0.878	0.991269	1	1.171	0.999971	1	2.5	0.999851	1	0.995545		1
P02534	Keratin, type I microfibrillar 48 kDa, component 8C-1 OS=Ovis aries PE=1 SV=2		30	13	37	3	3.131			1.955			0.502			1.477	0.999914	1	6.239			1.324
P02545	Prelamin-A/C [OS=Homo sapiens]	LMNA	82	74	978	4	0.827	0.256364	0.614487	1.024	0.9049	1	0.876	0.853578	1	1.037	0.950773	1	0.944	0.838156	1	0.987	0.999981	1	0.999967		1
P02545-2	Isoform C of Prelamin-A/C [OS=Homo sapiens]	LMNA	84	72	956	2	3.034	0.982541	1	0.088	0.718538	1	0.243	0.79494	1	0.091	0.989537	1	12.479	0.468768	1	0.974	0.956777	1	0.369849		0.833065
P02786	Transferrin receptor protein 1 [OS=Homo sapiens]	TFRC	7	4	19	4	0.795	0.933763	1	5.046	0.00357975	0.0285751	2.434	0.211962	0.469988	2.928	0.0850735	0.422973	0.326	0.0486011	0.854889	1.723	0.446744	1	0.00049758		0.0106104
P03905	NADH-ubiquinone oxidoreductase chain 4 [OS=Homo sapiens]	MT-ND4	3	2	2	2	0.397	0.0162879	0.0869801	0.557	0.181313	0.468063	0.24	0.000601916	0.00665106	0.701	0.70797	1	1.655	0.36697	1	0.794	0.86152	1	0.101961		0.352974
P03915	NADH-ubiquinone oxidoreductase chain 5 [OS=Homo sapiens]	MT-ND5	12	5	13	5	0.332	0.309594	0.693388	0.619	0.962115	1	0.363	0.585871	0.961122	0.274	0.893391	1	0.916	0.999433	1	2.256	0.999838	1	0.596597		1
P04075	fructose-bisphosphate aldolase A [OS=Homo sapiens]	ALDOA	67	18	112	14	0.378	0.00296314	0.0247406	0.427	0.00575258	0.0394322	0.322	0.000357265	0.004539	0.475	0.0299455	0.231993	1.174	0.735262	1	0.898	0.914636	1	0.130517		0.408956
P04080	Cystatin-B [OS=Homo sapiens]	CSTB	46	3	20	3	1.011	0.957585	1	0.683	0.889369	1	0.372	0.010482	0.052574	0.521	0.446485	1	2.715	0.0419378	0.847585	1.31	0.952984	1	0.019142		0.116779
P04083	annexin A1 [OS=Homo sapiens]	ANXA1	67	24	191	24	16.198	2.75973e-07	9.63478e-05	4.633	0.000143492	0.00326402	13.484	9.35963e-07	0.000201017	6.188	3.00451e-05	0.00432001	1.201	0.764918	1	0.749	0.827109	1	0.019641		0.11905
P04181-1	Ornithine aminotransferase, mitochondrial [OS=Homo sapiens]	OAT	14	4	30	4	1.206	0.521892	0.99237	2.745	0.00183502	0.0178465	0.733	0.803853	1	1.402	0.589867	1	1.645	0.0886457	1	1.957	0.0274648	1	0.000414096		0.00937261
P04183	Thymidine kinase, cytosolic [OS=Homo sapiens]	TK1	20	2	3	2	1.934			9.375			0.01			1.472			100			6.367
P04264	Keratin, type II cytoskeletal 1 OS=Homo sapiens GN=KRT1 PE=1 SV=6	KRT1	66	41	454	31	2.022	0.985402	1	1.151	0.998735	1	1.999	0.993106	1	0.859	0.998017	1	1.012	0.999998	1	1.339	1	1	0.998403		1
P04406-1	glyceraldehyde-3-phosphate dehydrogenase [OS=Homo sapiens]	GAPDH; HEL-S-162eP; LOC117800120	61	16	163	16	0.756	0.612361	1	1.301	0.474581	0.901969	0.518	0.0597193	0.182461	0.871	0.989615	1	1.458	0.584325	1	1.494	0.217145	1	0.000695857		0.0130289
P04637	Cellular tumor antigen p53 [OS=Homo sapiens]	TP53	84	30	404	30	0.789	0.23911	0.584415	0.524	0.000873838	0.0107743	0.771	0.463472	0.822219	0.754	0.419167	1	1.024	0.994955	1	0.696	0.0206725	1	0.447115		0.938195
P04792	Heat shock protein beta-1 [OS=Homo sapiens]	HSPB1	45	7	42	7	0.743	0.999988	1	2.67	0.0046053	0.0336396	1.028	0.961043	1	2.342	0.00843007	0.103808	0.723	0.983357	1	1.14	0.998898	1	5.20959e-05		0.00317819
P04843	Dolichyl-diphosphooligosaccharide--protein glycosyltransferase subunit 1 [OS=Homo sapiens]	RPN1	39	24	191	24	1.722	0.13433	0.391334	1.261	0.515155	0.959536	1.496	0.259343	0.548614	1.108	0.88461	1	1.151	0.997426	1	1.138	0.977833	1	0.0899419		0.324411
P04844-1	Dolichyl-diphosphooligosaccharide--protein glycosyltransferase subunit 2 [OS=Homo sapiens]	RPN2	41	16	155	16	3.331	0.117054	0.354493	1.181	0.718816	1	2.527	0.569271	0.94416	0.955	0.987246	1	1.318	0.845222	1	1.237	0.963266	1	0.285562		0.700206
P04899-1	guanine nucleotide-binding protein G(i) subunit alpha-2 [OS=Homo sapiens]	GNAI2	57	17	149	8	0.307	7.74787e-06	0.000433533	0.387	7.28829e-05	0.00215061	0.378	6.19744e-05	0.00137895	0.466	0.000679699	0.0224556	0.811	0.541694	1	0.83	0.617863	1	0.737563		1
P05023	Sodium/potassium-transporting ATPase subunit alpha-1 [OS=Homo sapiens]	ATP1A1	23	17	77	17	1.486	0.667474	1	1.131	0.997841	1	1.924	0.41513	0.76468	1.104	0.999999	1	0.772	0.996919	1	1.024	0.999282	1	0.123187		0.392529
P05067-1	Amyloid-beta A4 protein [OS=Homo sapiens]	APP	6	4	14	3	100			16.856			100			15.44			0.558	0.992702	1	1.092	0.935016	1	0.993436		1
P05114	Non-histone chromosomal protein HMG-14 [OS=Homo sapiens]	HMGN1	62	13	208	13	0.611	0.0843867	0.287117	1.224	0.623395	1	0.657	0.183135	0.421587	1.246	0.982924	1	0.929	0.995651	1	0.982	0.933874	1	0.705875		1
P05141	ADP/ATP translocase 2 [OS=Homo sapiens]	SLC25A5	45	15	173	6	0.945	0.99721	1	0.504	0.0721752	0.238193	1.167	0.999998	1	0.518	0.140068	0.571169	0.81	0.992676	1	0.972	0.998092	1	0.0110995		0.0808931
P05198	Eukaryotic translation initiation factor 2 subunit 1 [OS=Homo sapiens]	EIF2S1	66	23	216	23	1.129	0.385092	0.801785	1.237	0.10939	0.324091	0.974	0.997262	1	1.108	0.610293	1	1.159	0.20912	1	1.117	0.791227	1	0.504664		1
P05204	Non-histone chromosomal protein HMG-17 [OS=Homo sapiens]	HMGN2	59	7	96	6	1.9	0.469533	0.914546	1.892	0.610324	1	0.911	0.999058	1	1.846	0.752742	1	2.085	0.300435	1	1.025	0.999815	1	0.0052767		0.0493244
P05386	60S acidic ribosomal protein P1 [OS=Homo sapiens]	RPLP1	96	6	174	5	5.277	0.0975989	0.315147	2.158	0.361127	0.751999	2.727	0.503528	0.871517	1.742	0.885665	1	1.935	0.846912	1	1.239	0.907248	1	0.996046		1
P05387	60S acidic ribosomal protein P2 [OS=Homo sapiens]	RPLP2	79	10	233	9	2.25	0.253306	0.608883	2.519	0.222665	0.542494	1.581	0.335077	0.659184	1.553	0.655411	1	1.424	0.999937	1	1.622	0.940444	1	0.999999		1
P05388	60S acidic ribosomal protein P0 [OS=Homo sapiens]	RPLP0	60	20	207	20	2.699	0.00155421	0.0155385	2.315	0.00181324	0.0177227	2.616	0.000244271	0.00352827	2.15	0.00541929	0.0825022	1.032	0.808154	1	1.077	0.980955	1	0.564998		1
P05412	transcription factor AP-1 [OS=Homo sapiens]	JUN	52	10	86	9	1.593	0.182419	0.488842	0.807	0.999681	1	0.602	0.466526	0.824424	0.732	0.952045	1	2.648	0.00840982	0.490757	1.103	0.99166	1	0.0130842		0.0905571
P05423	DNA-directed RNA polymerase III subunit RPC4 [OS=Homo sapiens]	POLR3D	13	3	19	3	2.409	0.467076	0.91098	1.987	0.358808	0.747824	1.454	0.998203	1	1.232	0.978038	1	1.656	0.278165	1	1.614	0.740743	1	0.993262		1
P05455	Lupus La protein [OS=Homo sapiens]	SSB	66	40	352	40	0.627	0.000687826	0.00867536	1.143	0.874918	1	0.837	0.0960643	0.261285	1.06	0.971134	1	0.749	0.0861969	1	1.078	0.999182	1	5.48829e-06		0.00112114
P05549	Transcription factor AP-2-alpha [OS=Homo sapiens]	TFAP2A	16	6	21	5	0.824	0.998995	1	0.977	0.978012	1	0.821	0.907094	1	1.333	0.490564	1	1.003	0.98463	1	0.733	0.86635	1	0.999999		1
P05783	Keratin, type I cytoskeletal 18 [OS=Homo sapiens]	KRT18	72	28	242	16	1.086	0.826232	1	1.412	0.088682	0.277384	1.328	0.547336	0.918811	1.588	0.00648084	0.0897607	0.818	0.994755	1	0.889	0.635242	1	0.000730273		0.0134546
P05787	Keratin, type II cytoskeletal 8 OS=Homo sapiens GN=KRT8 PE=1 SV=7	KRT8	63	38	367	27	1.132	0.916272	1	1.381	0.64395	1	1.138	0.81463	1	1.64	0.0833063	0.418149	0.994	0.999822	1	0.842	0.668387	1	0.0048602		0.0471286
P06241-1	Tyrosine-protein kinase Fyn [OS=Homo sapiens]	FYN	26	11	47	2	0.108	0.00166802	0.0163211	0.134	0.00311569	0.0258192	0.128	0.00216913	0.0168015	0.291	0.0325272	0.244542	0.842	0.999977	1	0.459	0.721851	1	0.999649		1
P06396	Gelsolin OS=Homo sapiens GN=GSN PE=1 SV=1	GSN	31	15	77	6	1.51	0.0031708	0.0255067	1.83	0.00032819	0.00570798	1.355	0.0596304	0.182461	1.438	0.0143079	0.145161	1.115	0.522864	1	1.272	0.230987	1	0.121092		0.389313
P06454-1	Prothymosin alpha [OS=Homo sapiens]	LOC111527560; PTMA	37	6	56	6	0.632	0.917627	1	0.763	0.99983	1	0.47	0.919588	1	0.874	0.889877	1	1.345	1	1	0.873	0.961008	1	0.522286		1
P06493	Cyclin-dependent kinase 1 [OS=Homo sapiens]	CDK1	47	13	74	12	1.578	0.0457337	0.184512	1.977	0.00159714	0.0163047	0.918	0.817596	1	1.143	0.943791	1	1.72	0.0058585	0.470488	1.729	0.00662268	0.914976	0.248084		0.638365
P06576	ATP synthase subunit beta, mitochondrial [OS=Homo sapiens]	ATP5F1B	73	25	325	25	1.632	0.730969	1	1.302	0.849019	1	0.903	0.983521	1	0.732	0.999983	1	1.808	0.371463	1	1.779	0.773588	1	0.0287812		0.15299
P06730	Eukaryotic translation initiation factor 4E [OS=Homo sapiens]	EIF4E	9	2	6	2	100			100			100			100			1.007			0.408	0.846959	1	0.988175		1
P06733-1	alpha-enolase [OS=Homo sapiens]	ENO1; HEL-S-17; LOC117800423	63	24	276	24	0.646	0.203429	0.519615	0.444	0.00291061	0.0246587	0.526	0.051237	0.164709	0.549	0.0401612	0.280543	1.228	0.948999	1	0.809	0.627105	1	0.60662		1
P06744	glucose-6-phosphate isomerase [OS=Homo sapiens]	GPI	9	4	11	4	0.574	0.138326	0.400832	0.861	0.982123	1	0.855	0.966697	1	1.022	0.995609	1	0.672	0.41538	1	0.842	0.999966	1	0.806794		1
P06746	DNA polymerase beta [OS=Homo sapiens]	POLB	22	6	18	6	1.293	0.93094	1	2.485	0.000361417	0.0059983	1.426	0.614674	0.99312	1.755	0.00483378	0.0764473	0.907	0.982385	1	1.416	0.568774	1	3.84815e-05		0.00261888
P06748	Nucleophosmin [OS=Homo sapiens]	NPM1	89	35	1683	3	1.071	0.998878	1	1.05	0.993674	1	1.083	1	1	1.108	0.998047	1	0.988	0.998743	1	0.948	0.999996	1	0.0249384		0.137083
P06753-2	Isoform 2 of Tropomyosin alpha-3 chain [OS=Homo sapiens]	TPM3	67	25	245	12	0.717	0.668721	1	1.084	0.994706	1	0.74	0.768295	1	0.754	0.9689	1	0.97	0.999965	1	1.437	0.793248	1	0.834078		1
P07195	L-lactate dehydrogenase B chain [OS=Homo sapiens]	LDHB	37	12	87	11	0.418	0.0355921	0.154321	0.384	0.00901279	0.0553842	0.47	0.0187513	0.0800377	0.493	0.0346656	0.253749	0.889	0.998696	1	0.778	0.962168	1	0.117489		0.383524
P07196	Neurofilament light polypeptide [OS=Homo sapiens]	NEFL	86	63	1647	58	0.977	0.999415	1	0.699	0.0597824	0.213084	0.939	0.913892	1	0.721	0.603744	1	1.04	0.982711	1	0.968	0.593288	1	0.813558		1
P07197	Neurofilament medium polypeptide [OS=Homo sapiens]	NEFM	79	110	3754	103	0.92	0.999982	1	0.758	0.286337	0.645325	0.932	0.980324	1	0.774	0.945624	1	0.987	0.993904	1	0.98	0.74264	1	0.599715		1
P07199	Major centromere autoantigen B [OS=Homo sapiens]	CENPB	20	9	83	9	1.037	1	1	0.584	0.00360786	0.0287035	1	0.993715	1	0.708	0.141193	0.573078	1.037	0.994456	1	0.825	0.300594	1	0.123623		0.393722
P07237	Protein disulfide-isomerase [OS=Homo sapiens]	P4HB	52	20	129	20	1.488	0.589138	1	1.314	0.264843	0.6136	1.265	1	1	1.061	0.839521	1	1.176	0.608467	1	1.239	0.862076	1	0.286113		0.700235
P07305	Histone H1.0 [OS=Homo sapiens]	H1-0	28	6	125	6	0.834	0.906409	1	3.03	0.043845	0.171195	0.654	0.917454	1	1.975	0.424374	1	1.276	1	1	1.534	0.673673	1	0.126405		0.400978
P07339	Cathepsin D OS=Homo sapiens GN=CTSD PE=1 SV=1	CTSD	9	3	7	3	0.829	1	1	4.472	0.052703	0.194847	1.759	0.99996	1	2.796	0.179115	0.66098	0.471	0.999883	1	1.6	0.96948	1	0.471255		0.962577
P07355	Annexin A2 [OS=Homo sapiens]	ANXA2	73	34	502	34	11.529	0.000281726	0.00459608	1.763	0.843986	1	7.817	0.00758298	0.0414191	1.655	0.728024	1	1.475	0.337302	1	1.065	0.999883	1	0.152853		0.452953
P07437	tubulin beta chain [OS=Homo sapiens]	TUBB	62	22	610	3	1.991	0.0188552	0.0967479	2.717	0.000336558	0.00576931	1.122	0.951872	1	1.294	0.176635	0.655106	1.775	0.0783274	1	2.1	0.0199748	1	0.00127527		0.0194178
P07602-1	Prosaposin [OS=Homo sapiens]	PSAP	8	4	14	4	1.953	0.866797	1	2.049	0.998888	1	1.471	0.973798	1	1.648	0.999908	1	1.327	0.998665	1	1.243	0.990045	1	0.553908		1
P07737	profilin-1 [OS=Homo sapiens]	PFN1	89	10	103	10	0.51	0.095902	0.311279	0.767	0.983872	1	0.333	0.00691153	0.0386296	0.636	0.538412	1	1.53	0.629935	1	1.208	0.881413	1	0.000739042		0.0135349
P07741-1	Adenine phosphoribosyltransferase [OS=Homo sapiens]	APRT	37	5	18	5	1.729	0.157535	0.438725	3.732	0.00160465	0.0163223	0.868	0.999997	1	1.864	0.131973	0.554667	1.992	0.132876	1	2.002	0.151835	1	0.000298031		0.00788925
P07814	Bifunctional glutamate/proline--tRNA ligase [OS=Homo sapiens]	EPRS1	31	32	166	32	1.124	0.999716	1	1.963	0.0221434	0.105525	0.743	0.521655	0.890033	0.921	0.999996	1	1.513	0.377081	1	2.13	0.0182523	1	0.00162143		0.0225036
P07900	Heat shock protein HSP 90-alpha [OS=Homo sapiens]	HSP90AA1	54	43	467	23	0.549	0.357336	0.764044	1.892	0.0132525	0.0723836	0.552	0.191771	0.434687	1.273	0.816441	1	0.994	0.997281	1	1.486	0.103108	1	1.24619e-05		0.00143268
P07910-1	Heterogeneous nuclear ribonucleoproteins C1/C2 [OS=Homo sapiens]	HNRNPC	82	39	1440	4	0.451	0.623277	1	0.876	0.943995	1	0.241	0.00889387	0.0466645	1.002	0.906824	1	1.874	0.124639	1	0.874	0.999994	1	0.902361		1
P07910-2	Isoform C1 of Heterogeneous nuclear ribonucleoproteins C1/C2 [OS=Homo sapiens]	HNRNPC	81	39	1773	4	0.741	0.618457	1	0.764	0.593647	1	0.594	0.186606	0.427528	0.886	0.999403	1	1.248	0.925195	1	0.862	0.773717	1	0.0584123		0.240726
P07919	Cytochrome b-c1 complex subunit 6, mitochondrial [OS=Homo sapiens]	UQCRH	74	6	72	6	0.515	0.473936	0.922299	0.664	0.922565	1	0.333	0.24626	0.525435	0.741	0.975251	1	1.546	0.995	1	0.897	0.99987	1	0.838048		1
P07942	Laminin subunit beta-1 [OS=Homo sapiens]	LAMB1	3	3	4	3	5.131	0.157338	0.438317	0.567	0.999938	1	0.613	0.999999	1	0.674	1	1	8.367	0.180645	1	0.841	0.999924	1	0.170765		0.488234
P07947	tyrosine-protein kinase Yes [OS=Homo sapiens]	YES1	25	10	50	3	0.345	0.00696774	0.0460366	0.343	0.00787028	0.0498085	0.311	0.0060218	0.0352412	0.39	0.00698244	0.0928689	1.109	0.999999	1	0.878	1	1	0.999506		1
P07996	thrombospondin-1 [OS=Homo sapiens]	THBS1	3	3	6	3	5.223	0.00105712	0.011936	100			4.776	0.00196074	0.0154561	100			1.094	0.975546	1	1.94	0.131023	1	0.972309		1
P08047	Transcription factor Sp1 [OS=Homo sapiens]	SP1	13	6	82	6	0.83	0.995979	1	0.985	0.999999	1	0.452	0.577223	0.953079	0.818	0.975503	1	1.837	0.837296	1	1.205	0.985993	1	0.996474		1
P08133-1	annexin A6 [OS=Homo sapiens]	ANXA6	65	50	411	50	20.469	0.000133849	0.00273569	3.447	0.29451	0.656448	13.672	0.00117435	0.0107746	3.498	0.201229	0.708235	1.497	0.672617	1	0.986	0.999768	1	0.359913		0.815257
P08174-1	Complement decay-accelerating factor [OS=Homo sapiens]	CD55	32	10	84	10	0.619	0.175876	0.474366	0.503	0.101831	0.308799	1.053	1	1	0.641	0.347842	0.992017	0.589	0.174012	1	0.785	0.95664	1	0.999998		1
P08183	multidrug resistance protein 1 [OS=Homo sapiens]	ABCB1	2	2	3	2	0.719			100			0.12			100			5.974			0.952	0.913668	1
P08195	4F2 cell-surface antigen heavy chain [OS=Homo sapiens]	SLC3A2	11	5	25	5	6.045	0.0947906	0.308833	2.333	0.32035	0.695979	2.39	0.540432	0.908631	1.638	0.895158	1	2.529	0.807855	1	1.424	0.862953	1	0.660245		1
P08237	ATP-dependent 6-phosphofructokinase, muscle type [OS=Homo sapiens]	PFKM	7	4	12	3	1.865	0.997857	1	4.644	0.223367	0.543002	0.774	0.999998	1	2.267	0.881888	1	2.409	0.999442	1	2.049	0.756771	1	0.0133726		0.0915221
P08238	Heat shock protein HSP 90-beta [OS=Homo sapiens]	HSP90AB1	59	43	468	22	0.666	0.606431	1	2.672	0.00109593	0.0124856	0.558	0.187232	0.4281	1.414	0.384692	1	1.194	0.931928	1	1.89	0.0298767	1	9.3699e-06		0.00140667
P08240-1	signal recognition particle receptor subunit alpha [OS=Homo sapiens]	SRPRA	11	4	17	4	5.013	0.0137255	0.0766451	11.3	0.000835521	0.0104096	2.488	0.186685	0.427528	6.274	0.00620413	0.0877637	2.015	0.622281	1	1.801	0.798331	1	0.449996		0.939309
P08243-1	Asparagine synthetase [glutamine-hydrolyzing] [OS=Homo sapiens]	ASNS	9	4	21	4	1.1	0.948974	1	3.064	0.187242	0.478574	0.222	0.51092	0.879955	0.608	0.99581	1	4.948	0.160117	1	5.042	0.0869916	1	0.016814		0.106748
P08559	Pyruvate dehydrogenase E1 component subunit alpha, somatic form, mitochondrial [OS=Homo sapiens]	PDHA1	46	15	63	15	0.953	0.999958	1	1.27	0.36251	0.754385	0.715	0.802929	1	0.927	0.999934	1	1.332	0.70352	1	1.37	0.465642	1	0.000495499		0.0105906
P08574	Cytochrome c1, heme protein, mitochondrial [OS=Homo sapiens]	CYC1	32	9	112	9	0.634	0.0966171	0.312555	0.763	0.904477	1	0.629	0.152749	0.372801	0.881	0.999945	1	1.008	0.999654	1	0.866	0.958846	1	0.0121446		0.0861318
P08579	U2 small nuclear ribonucleoprotein B'' [OS=Homo sapiens]	SNRPB2	46	13	194	11	0.878	0.243104	0.591199	0.765	0.105165	0.31513	1.125	0.975363	1	1.012	1	1	0.781	0.0789986	1	0.755	0.0979642	1	0.99952		1
P08582-1	Melanotransferrin [OS=Homo sapiens]	MELTF	33	15	59	15	0.241	0.0369133	0.158709	0.247	0.0197732	0.0966951	0.362	0.131111	0.331975	0.514	0.348058	0.992042	0.667	0.967642	1	0.481	0.495375	1	0.0898925		0.324411
P08621-1	U1 small nuclear ribonucleoprotein 70 kDa [OS=Homo sapiens]	SNRNP70; SNRP70	58	29	449	29	0.42	0.018374	0.0951738	0.619	0.294428	0.656419	0.389	0.0326113	0.118951	0.802	0.930676	1	1.081	0.999234	1	0.772	0.782819	1	0.00663584		0.0570769
P08651	Nuclear factor 1 C-type [OS=Homo sapiens]	NFIC	19	6	32	5	2.07	0.0717374	0.257877	1.788	0.215714	0.530984	1.652	0.639818	1	2.082	0.147778	0.585203	1.253	0.620418	1	0.859	0.99983	1	0.634086		1
P08670	Vimentin [OS=Homo sapiens]	VIM	93	69	3178	59	1.074	0.40408	0.824758	0.768	0.123025	0.354281	0.852	0.998827	1	0.85	0.675687	1	1.26	0.245929	1	0.903	0.770434	1	0.91657		1
P08708	40S ribosomal protein S17 [OS=Homo sapiens]	RPS17	60	12	236	12	3.198	0.00300504	0.0248371	1.756	0.0311405	0.134238	2.411	0.0123254	0.0582375	1.732	0.0503018	0.316772	1.326	0.950054	1	1.014	0.999673	1	0.969105		1
P08754	Guanine nucleotide-binding protein G(k) subunit alpha [OS=Homo sapiens]	GNAI3	60	18	187	9	0.396	6.11512e-05	0.00152059	0.277	1.12756e-05	0.000655289	0.453	0.000336214	0.00434168	0.416	0.000406845	0.0156082	0.875	0.805976	1	0.665	0.132124	1	0.623505		1
P08758	Annexin A5 OS=Homo sapiens GN=ANXA5 PE=1 SV=2	ANXA5	73	25	214	24	60.024	8.55222e-05	0.00193378	4.352	0.201102	0.504131	21.643	0.00300402	0.0213389	6.372	0.0639323	0.356676	2.773	0.221247	1	0.683	0.975568	1	0.172036		0.491562
P08779	SWISS-PROT:P08779 Tax_Id=9606 Gene_Symbol=KRT16 Keratin, type I cytoskeletal 16	KRT16	35	15	75	6	0.545	0.989905	1	0.803	0.937976	1	0.67	0.997632	1	0.702	0.992574	1	0.812	0.999982	1	1.144	0.999056	1	0.9995		1
P08865	40S ribosomal protein SA [OS=Homo sapiens]	RPSA	52	13	240	13	3.311	0.00100091	0.0113954	2.14	0.0068409	0.0448657	2.792	0.00135239	0.0119641	1.614	0.0221083	0.1912	1.186	0.999949	1	1.325	0.978482	1	0.999992		1
P09001	39S ribosomal protein L3, mitochondrial [OS=Homo sapiens]	MRPL3	22	5	38	5	0.633	0.999999	1	0.995	0.921678	1	0.49	0.919276	1	1.281	0.936123	1	1.292	0.941808	1	0.776	1	1	0.996909		1
P09012	U1 SMALL NUCLEAR RIBONUCLEOPROTEIN A [OS=Homo sapiens]	SNRPA	45	12	245	10	0.423	0.000390889	0.00573725	0.631	0.0266947	0.120215	0.375	0.0003531	0.00450801	0.734	0.0948044	0.457591	1.128	1	1	0.859	0.969429	1	0.00840439		0.0672643
P09038-1	Isoform 2 of Fibroblast growth factor 2 [OS=Homo sapiens]	FGF2	9	2	2	2	0.458	0.876521	1	0.572	0.999988	1	0.253	0.297268	0.605595	0.818	0.998664	1	1.811	0.860351	1	0.7	0.993891	1	0.100734		0.350041
P09132-1	Signal recognition particle 19 kDa protein [OS=Homo sapiens]	SRP19	20	2	4	2	1.498			3.819	0.262293	0.610778	0.875			3.012	0.552328	1	1.711	0.998381	1	1.268	0.984113	1	0.19645		0.539081
P09211	Glutathione S-transferase P OS=Homo sapiens GN=GSTP1 PE=1 SV=2	GSTP1	56	8	72	8	0.506	0.239176	0.584415	1.058	0.9871	1	0.232	0.00237412	0.0179777	0.583	0.573295	1	2.18	0.121015	1	1.816	0.26842	1	0.00147052		0.02152
P09234	U1 small nuclear ribonucleoprotein C [OS=Homo sapiens]	SNRPC	30	4	83	4	0.504	0.0260771	0.122012	0.636	0.0412939	0.164813	0.312	0.000313257	0.0041569	0.746	0.101468	0.478222	1.614	0.127936	1	0.853	0.993001	1	0.0249496		0.137083
P09382	Galectin-1 [OS=Homo sapiens]	LGALS1	21	2	10	2	1.123	0.883942	1	3.074	0.025537	0.116717	1.325	0.999899	1	1.751	0.862057	1	0.848	0.952394	1	1.756	0.162269	1	0.000937218		0.0156975
P09429	High mobility group protein B1 [OS=Homo sapiens]	HMGB1	49	18	250	11	3.026	2.04003e-06	0.000247297	1.416	0.0717043	0.237311	2.347	1.61262e-05	0.000622873	1.177	0.723193	1	1.289	0.452468	1	1.203	0.535881	1	0.07144		0.281891
P09493-3	Isoform 3 of Tropomyosin alpha-1 chain [OS=Homo sapiens]	TPM1	41	14	113	4	0.705	0.703823	1	0.99	1	1	0.717	0.855946	1	0.936	0.999999	1	0.982	0.999565	1	1.058	0.999997	1	0.973326		1
P09493-5	Isoform 5 of Tropomyosin alpha-1 chain [OS=Homo sapiens]	TPM1	43	13	108	3	0.331	0.0789172	0.276179	1.219	0.999639	1	0.75	0.774463	1	1.065	0.999999	1	0.441	0.514777	1	1.145	0.998836	1	0.286114		0.700235
P09496-2	Isoform Non-brain of Clathrin light chain A [OS=Homo sapiens]	CLTA	21	4	21	4	1.175	0.905005	1	7.803	0.00467016	0.034004	1.619	0.715548	1	3.932	0.0651997	0.360006	0.726	0.99816	1	1.985	0.628182	1	0.00526303		0.0493244
P09497-2	Isoform Non-brain of Clathrin light chain B [OS=Homo sapiens]	CLTB	9	2	3	2	1.516	0.923396	1	3.821	0.0473145	0.180704	3.068	0.116912	0.30384	1.62	0.974178	1	0.494	0.453727	1	2.358	0.155089	1	0.00258017		0.0312333
P09525	annexin A4 [OS=Homo sapiens]	ANXA4	36	10	53	9	59.084	0.000226164	0.00394792	4.752	0.299272	0.66473	26.819	0.00215652	0.0167338	3.582	0.482678	1	2.203	0.667239	1	1.327	0.998658	1	0.849885		1
P09543-1	2',3'-cyclic-nucleotide 3'-phosphodiesterase [OS=Homo sapiens]	CNP	6	2	5	2	0.831	0.999022	1	1.668	0.760335	1	1.233	0.99999	1	1.022	0.89008	1	0.674	0.999915	1	1.633	0.23276	1	0.00279862		0.0328002
P09622	Dihydrolipoyl dehydrogenase, mitochondrial [OS=Homo sapiens]	DLD	21	9	45	9	1.205	0.803322	1	1.842	0.201283	0.504319	0.966	0.999844	1	1.39	0.856656	1	1.248	0.906402	1	1.325	0.752191	1	0.00122343		0.0188151
P09661	U2 small nuclear ribonucleoprotein A' [OS=Homo sapiens]	SNRPA1	76	23	310	23	0.826	0.0150157	0.0819106	0.697	0.00304272	0.0254164	0.774	0.00692742	0.0386934	0.812	0.114297	0.511296	1.067	0.996665	1	0.859	0.312229	1	0.153865		0.45443
P09669	Cytochrome c oxidase subunit 6C [OS=Homo sapiens]	COX6C	52	7	140	7	0.686	0.128645	0.380444	0.769	0.74286	1	0.726	0.325515	0.64477	1.055	1	1	0.945	0.986322	1	0.729	0.72219	1	0.0647725		0.261474
P09874	Poly [ADP-ribose] polymerase 1 [OS=Homo sapiens]	PARP1	74	88	1768	88	0.926	0.940062	1	1.815	0.000279167	0.00527925	0.86	0.173623	0.410995	1.379	0.0848608	0.422366	1.077	0.560802	1	1.315	0.0349977	1	0.0107851		0.0797371
P09884	DNA polymerase alpha catalytic subunit [OS=Homo sapiens]	POLA1	2	2	5	2	1.439	0.805664	1	2.169	0.0303732	0.131885	0.792	0.903942	1	1.369	0.769048	1	1.816	0.336068	1	1.584	0.142746	1	0.265831		0.666713
P09936	Ubiquitin carboxyl-terminal hydrolase isozyme L1 [OS=Homo sapiens]	UCHL1	34	5	21	5	0.435	0.110076	0.339605	0.855	0.996604	1	0.276	0.0240345	0.0961198	0.678	0.756205	1	1.579	0.935397	1	1.262	0.944096	1	0.00162533		0.0225036
P09972	Fructose-bisphosphate aldolase C [OS=Homo sapiens]	ALDOC	19	6	38	2	0.593	0.564232	1	0.421	0.341686	0.72595	0.379	0.0189037	0.0803774	0.344	0.132718	0.556635	1.566	0.284692	1	1.224	0.984627	1	0.703429		1
P0CG08	Golgi pH regulator B [OS=Homo sapiens]	GPR89B	14	4	29	4	1.425	0.998962	1	1.132	0.984508	1	1.284	0.999352	1	0.5	0.909886	1	1.11	1	1	2.267	0.586703	1	0.304621		0.72871
P0DMV8	heat shock 70 kDa protein 1A [OS=Homo sapiens]	HSPA1A	77	50	1326	37	0.991	0.991391	1	1.254	0.695296	1	0.898	0.792664	1	1.009	0.999992	1	1.104	0.977514	1	1.243	0.767951	1	0.989285		1
P10071	Transcriptional activator GLI3 [OS=Homo sapiens]	GLI3	2	2	3	2	0.514	0.713949	1	1.084	1	1	0.396	0.415795	0.765184	1.32	0.999998	1	1.3	0.991272	1	0.822	1	1	0.991219		1
P10074	Telomere zinc finger-associated protein [OS=Homo sapiens]	ZBTB48	6	2	3	2	0.654	0.995689	1	0.231	0.236624	0.565654	1.136	0.999995	1	0.361	0.887873	1	0.576	0.998069	1	0.639	0.659672	1	0.764271		1
P10155-1	60 kDa SS-A/Ro ribonucleoprotein [OS=Homo sapiens]	RO60; TROVE2	28	12	85	12	3.486	0.07688	0.271427	1.494	0.732374	1	2.117	0.30697	0.616746	1.166	0.692219	1	1.647	0.937842	1	1.282	1	1	0.582058		1
P10244	Myb-related protein B [OS=Homo sapiens]	MYBL2	3	2	5	2	2.089			1.347	0.789886	1	0.391	0.26566	0.556131	0.485	0.884454	1	5.343			2.777	0.261477	1
P10412	Histone H1.4 [OS=Homo sapiens]	H1-4	43	16	391	4	1.177	0.994716	1	2.01	0.927988	1	1.028	0.99964	1	1.756	0.802276	1	1.145	0.999907	1	1.145	0.999466	1	0.16587		0.478149
P10515	Dihydrolipoyllysine-residue acetyltransferase component of pyruvate dehydrogenase complex, mitochondrial [OS=Homo sapiens]	DLAT	25	12	79	12	1.296	0.842967	1	2.488	0.096643	0.298672	1.057	0.819014	1	1.427	0.679607	1	1.227	1	1	1.744	0.684623	1	4.97672e-05		0.00309767
P10588	Nuclear receptor subfamily 2 group F member 6 [OS=Homo sapiens]	NR2F6	10	3	4	3	2.806	0.994238	1	1.746	0.948157	1	0.01			1.599	0.885853	1	100			1.092	0.998508	1	0.963578		1
P10589	coup transcription factor 1 [OS=Homo sapiens]	NR2F1	25	9	40	4	1.871	0.145631	0.41579	2.448	0.00375427	0.0294018	0.643	0.0673104	0.19951	0.678	0.134417	0.56079	2.91	0.000812773	0.232558	3.611	6.67296e-05	0.0408928	0.0352052		0.173428
P10599	Thioredoxin OS=Homo sapiens GN=TXN PE=1 SV=3	TXN	89	7	46	7	0.396	0.226556	0.562075	0.858	0.707737	1	0.404	0.143246	0.353399	0.562	0.282133	0.880265	0.98	0.99956	1	1.527	0.957671	1	0.163706		0.474083
P10606	Cytochrome c oxidase subunit 5B, mitochondrial [OS=Homo sapiens]	COX5B	67	10	144	10	0.495	0.0288674	0.131569	0.71	0.517345	0.960717	0.713	0.41056	0.758048	0.751	0.943966	1	0.694	0.547376	1	0.945	0.942497	1	0.175761		0.498647
P10619	lysosomal protective protein [OS=Homo sapiens]	CTSA	7	3	10	3	1.824	0.965895	1	1.033	0.712843	1	1.365	0.971217	1	0.999	0.85124	1	1.337	1	1	1.034	0.999725	1	1		1
P10644	cAMP-dependent protein kinase type I-alpha regulatory subunit [OS=Homo sapiens]	PRKAR1A	8	2	16	2	0.349	0.333671	0.729529	0.653	0.779473	1	0.458	0.925326	1	0.04	0.233673	0.77737	0.762	0.836586	1	16.426	0.876993	1	0.922354		1
P10809	60 kDa heat shock protein, mitochondrial [OS=Homo sapiens]	HSPD1	76	36	539	36	0.87	0.964674	1	1.429	0.194143	0.491991	0.642	0.107746	0.286133	1.141	0.830313	1	1.355	0.34544	1	1.253	0.770652	1	0.00343055		0.0376278
P10909-1	Clusterin [OS=Homo sapiens]	CLU	15	4	20	4	100			23.746	5.88196e-06	0.000425771	100			12.182	3.02709e-05	0.00432001	1.781	0.757614	1	1.949	0.430174	1	0.000122531		0.00488638
P10916	myosin regulatory light chain 2, ventricular/cardiac muscle isoform [OS=Homo sapiens]	MYL2	19	3	5	3	0.97	0.974401	1	0.551	0.999999	1	0.321	0.942683	1	1.349	0.987418	1	3.021	0.652349	1	0.409	0.993595	1	0.95935		1
P11021	78 kDa glucose-regulated protein [OS=Homo sapiens]	HSPA5	58	45	470	43	0.98	0.999983	1	2.125	0.000104932	0.00271702	0.759	0.301177	0.611112	1.502	0.00771302	0.0975681	1.291	0.241741	1	1.414	0.115535	1	0.00335222		0.0372505
P11047	Laminin subunit gamma-1 [OS=Homo sapiens]	LAMC1	3	3	10	3	1.965	0.486668	0.940459	3.132	0.102527	0.310021	0.01			3.898	0.06425	0.357306	100			0.803	0.996443	1	0.13786		0.422797
P11142-1	Heat shock cognate 71 kDa protein [OS=Homo sapiens]	DKFZp459D1928; HEL-S-72p; Hspa8; HSPA8; LOC111153698	65	47	950	37	0.906	0.879322	1	1.129	0.668149	1	0.81	0.153217	0.373735	1.005	0.999333	1	1.12	0.620587	1	1.124	0.481216	1	0.0803023		0.309
P11166	Solute carrier family 2, facilitated glucose transporter member 1 [OS=Homo sapiens]	SLC2A1	4	2	3	2	100			1.115			100			1.208	0.962272	1	0.76	0.970557	1	0.923
P11171-1	protein 4.1 [OS=Homo sapiens]	EPB41	25	16	58	14	0.157	1.1839e-06	0.00018812	0.3	4.22475e-05	0.00154276	0.246	7.50697e-06	0.000460641	0.417	0.000391521	0.0155168	0.638	0.516825	1	0.721	0.588929	1	0.00891121		0.0700191
P11172	uridine 5'-monophosphate synthase [OS=Homo sapiens]	UMPS	19	4	8	4	0.675	0.909801	1	3.81	0.0104788	0.0611724	0.434	0.174806	0.413344	1.914	0.497599	1	1.555	0.761429	1	1.991	0.182351	1	0.000383347		0.00907813
P11177	Pyruvate dehydrogenase E1 component subunit beta, mitochondrial [OS=Homo sapiens]	PDHB	39	11	75	11	1.637	0.911056	1	1.418	0.313761	0.685727	1.449	0.953603	1	0.989	0.999655	1	1.13	0.999984	1	1.433	0.451243	1	0.000131494		0.00508958
P11233	Ras-related protein Ral-A [OS=Homo sapiens]	RALA	55	10	50	5	0.302	3.23451e-06	0.00033444	0.468	0.000165759	0.00368308	0.383	2.06602e-05	0.000751059	0.453	7.5044e-05	0.00642631	0.787	0.584708	1	1.035	0.989881	1	0.00327377		0.0364667
P11279	Lysosome-associated membrane glycoprotein 1 [OS=Homo sapiens]	LAMP1	5	2	3	2	1.084	0.819779	1	0.893	0.998213	1	0.842	0.963376	1	1.159	0.999904	1	1.287	0.997736	1	0.771	0.986645	1	0.755483		1
P11387	DNA topoisomerase 1 [OS=Homo sapiens]	TOP1	65	64	1062	64	1.168	0.142474	0.408111	2.024	1.0221e-05	0.00060507	1.177	0.131148	0.331975	1.684	0.00015202	0.00905603	0.993	1	1	1.202	0.324359	1	0.93064		1
P11388-1	DNA topoisomerase 2-alpha [OS=Homo sapiens]	TOP2A	63	115	1575	96	1.177	0.753256	1	3.702	4.1888e-06	0.00036294	1.097	0.944604	1	2.426	0.000192676	0.00972606	1.073	0.996337	1	1.526	0.0730156	1	0.86344		1
P11474-1	Steroid hormone receptor ERR1 [OS=Homo sapiens]	ESRRA	17	5	53	5	0.855	0.964724	1	1.448	0.449244	0.869898	1.017	0.997631	1	1.291	0.519142	1	0.84	0.999036	1	1.122	0.999994	1	0.326389		0.763315
P11586	C-1-tetrahydrofolate synthase, cytoplasmic [OS=Homo sapiens]		33	26	101	26	0.436	0.0133271	0.0751407	0.753	0.533122	0.980925	0.473	0.0118598	0.0567475	0.743	0.56179	1	0.923	1	1	1.014	1	1	0.062392		0.253755
P11717	Cation-independent mannose-6-phosphate receptor [OS=Homo sapiens]	IGF2R	9	13	43	13	3.878	0.841522	1	0.786	1	1	0.403	0.862466	1	1.392	0.999871	1	9.622	0.266858	1	0.564	0.999931	1	0.0440325		0.199718
P11766	alcohol dehydrogenase class-3 [OS=Homo sapiens]	ADH5	13	3	6	3	0.255			1.974	0.380873	0.774999	0.332	0.184469	0.423535	1.004	1	1	0.768			1.966	0.396532	1
P11908	ribose-phosphate pyrophosphokinase 2 [OS=Homo sapiens]	PRPS2	40	10	32	3	0.01			6.351	0.0045715	0.0335161	0.678			2.669	0.150952	0.593353	0.01			2.379	0.0663033	1
P11940-1	Polyadenylate-binding protein 1 [OS=Homo sapiens]	Pabpc1; PABPC1	59	40	447	26	3.165	5.26431e-07	0.000147954	3.054	1.26344e-06	0.000218387	2.637	5.22647e-06	0.000368083	2.481	9.15998e-06	0.00278475	1.2	0.266497	1	1.231	0.456835	1	0.158368		0.464022
P12004	proliferating cell nuclear antigen [OS=Homo sapiens]	PCNA	64	14	188	14	0.624	0.0608861	0.22985	0.908	0.764076	1	0.393	0.000184611	0.00287794	0.529	0.0235958	0.199369	1.588	0.0299166	0.785035	1.717	0.206336	1	0.117772		0.383524
P12074	Cytochrome c oxidase subunit 6A1, mitochondrial [OS=Homo sapiens]	COX6A1	43	2	10	2	0.753	0.998473	1	0.054	0.587033	1	0.01			0.049	0.641933	1	100			1.102	0.999974	1	0.830591		1
P12081	Histidine--tRNA ligase, cytoplasmic OS=Homo sapiens GN=HARS PE=1 SV=2	HARS1	4	2	3	2	0.429	0.376406	0.792587	0.348	0.0445671	0.17246	0.424	0.354535	0.682108	0.154	0.0037957	0.0648501	1.012	1	1	2.259	0.685624	1	0.999152		1
P12235	ADP/ATP translocase 1 [OS=Homo sapiens]	SLC25A4	42	13	130	4	0.294	0.018647	0.0960184	0.567	0.243908	0.579867	0.88	0.383325	0.720359	0.549	0.376477	1	0.334	0.30757	1	1.034	0.999345	1	0.00131995		0.0198869
P12236	ADP/ATP translocase 3 [OS=Homo sapiens]	SLC25A6	46	15	199	3	1.31	0.999952	1	0.394	0.265948	0.614485	0.972	0.886995	1	0.491	0.290789	0.8954	1.348	0.946897	1	0.803	1	1	0.301925		0.72525
P12268	inosine-5'-monophosphate dehydrogenase 2 [OS=Homo sapiens]	IMPDH2	56	24	263	22	1.106	0.99993	1	1.045	0.493536	0.929255	1.152	0.827542	1	0.953	0.989987	1	0.96	0.911093	1	1.096	0.817443	1	0.00967825		0.0738761
P12270	Nucleoprotein TPR [OS=Homo sapiens]	TPR	58	154	1688	153	0.856	0.409027	0.829656	0.673	0.0211354	0.10179	0.867	0.79083	1	0.82	0.485345	1	0.988	0.97915	1	0.82	0.374906	1	0.993995		1
P12277	Creatine kinase B-type [OS=Homo sapiens]	CKB	60	16	142	16	0.74	0.383441	0.800552	0.997	0.961708	1	0.49	0.0442905	0.149048	0.66	0.863365	1	1.51	0.723186	1	1.511	0.433928	1	0.000630436		0.0123303
P12429	annexin A3 [OS=Homo sapiens]	ANXA3	38	11	34	11	3.734	3.88434e-05	0.00115315	1.511	0.107758	0.32095	2.581	0.000491937	0.00575946	1.365	0.212553	0.730941	1.447	0.464536	1	1.107	0.997399	1	0.000651629		0.0124799
P12814-1	Alpha-actinin-1 [OS=Homo sapiens]	ACTN1	40	27	169	13	0.109	1.93739e-06	0.000238163	0.246	0.000131878	0.00305821	0.089	3.67985e-07	0.000127352	0.241	0.000137854	0.00864155	1.223	0.53084	1	1.017	1	1	0.953891		1
P12931	Proto-oncogene tyrosine-protein kinase Src [OS=Homo sapiens]	SRC	20	8	35	3	0.273	0.272913	0.633225	0.216	0.053411	0.1967	0.429	0.457754	0.815995	0.315	0.141936	0.574632	0.636	0.999975	1	0.687	0.986757	1	0.991587		1
P12956	X-ray repair cross-complementing protein 6 [OS=Homo sapiens]	XRCC6	65	54	958	54	1.421	0.333851	0.729739	2.587	0.000103386	0.00268495	0.878	0.624208	1	1.801	0.0507484	0.318748	1.619	0.0275205	0.751641	1.436	0.0175382	1	0.00482098		0.0470316
P13010	X-ray repair cross-complementing protein 5 [OS=Homo sapiens]	XRCC5	76	55	956	54	1.742	0.173244	0.468715	2.408	0.00145837	0.0151909	1	0.737408	1	1.505	0.299763	0.906661	1.743	0.0178225	0.631725	1.6	0.0561056	1	0.116843		0.381957
P13056-1	Nuclear receptor subfamily 2 group C member 1 [OS=Homo sapiens]	NR2C1	9	3	10	3	0.492	0.488255	0.942391	0.957	0.984251	1	0.145	0.0692661	0.203702	0.79	0.954998	1	3.399	0.758233	1	1.211	0.999962	1	0.996461		1
P13073	Cytochrome c oxidase subunit 4 isoform 1, mitochondrial [OS=Homo sapiens]	COX4I1	41	11	191	11	0.689	0.0902398	0.300043	0.732	0.562118	1	0.708	0.218968	0.480231	0.841	0.97994	1	0.974	0.991381	1	0.87	0.90876	1	0.0549004		0.231038
P13489	Ribonuclease inhibitor [OS=Homo sapiens]	RNH1	43	13	32	13	0.596	0.158118	0.440068	3.768	0.000170406	0.00370809	0.479	0.0194772	0.0814879	1.697	0.239753	0.792921	1.245	0.795925	1	2.221	0.00630647	0.896159	6.47192e-08		0.000255015
P13639	Elongation factor 2 [OS=Homo sapiens]	EEF2	57	40	411	39	1.122	0.961204	1	3.452	0.000450493	0.00676166	0.969	0.994908	1	1.752	0.118376	0.520591	1.157	0.999593	1	1.97	0.0432296	1	7.33659e-05		0.00412102
P13645	SWISS-PROT:P13645 Tax_Id=9606 Gene_Symbol=KRT10 Keratin, type I cytoskeletal 10		49	28	210	24	1.327	0.995852	1	1.703	0.999394	1	1.388	0.893161	1	1.174	0.999997	1	0.956	0.991874	1	1.45	0.997598	1	0.999846		1
P13647	Keratin, type II cytoskeletal 5 OS=Homo sapiens GN=KRT5 PE=1 SV=3	KRT5	17	14	97	3	2.075	0.988277	1	0.334	0.802854	1	2.009	0.984818	1	0.278	0.937025	1	1.033	1	1	1.198	0.99844	1	0.95925		1
P13667	Protein disulfide-isomerase A4 [OS=Homo sapiens]	PDIA4	11	5	30	5	0.53	0.707261	1	0.943	0.988004	1	0.457	0.160796	0.387372	0.932	0.981381	1	1.16	0.827244	1	1.012	1	1	0.0847885		0.310689
P13674-1	prolyl 4-hydroxylase subunit alpha-1 [OS=Homo sapiens]	P4HA1	22	8	40	8	0.738	0.93919	1	0.873	0.633584	1	0.635	0.135538	0.339315	0.683	0.169172	0.63854	1.163	0.473795	1	1.277	0.895065	1	0.152807		0.452953
P13693	Translationally-controlled tumor protein [OS=Homo sapiens]	TPT1	43	3	8	3	0.734	0.798793	1	1.263	0.999979	1	0.17	0.0668219	0.198485	0.485	0.985969	1	4.326	0.434675	1	2.604	0.962679	1	0.791047		1
P13746	HLA class I histocompatibility antigen, A-11 alpha chain [OS=Homo sapiens]	HLA-A	19	5	11	3	0.346	0.709344	1	1.25	0.985438	1	1.462	0.340953	0.666945	1.464	0.842812	1	0.237	0.036411	0.809077	0.854	0.993736	1	0.0966785		0.340054
P13797	Plastin-3 [OS=Homo sapiens]	PLS3	30	15	56	15	0.474	0.988594	1	0.754	0.999461	1	1.046	1	1	0.772	0.999489	1	0.454	0.987393	1	0.977	1	1	0.995006		1
P13804-1	Electron transfer flavoprotein subunit alpha, mitochondrial [OS=Homo sapiens]	ETFA	39	10	26	10	0.771	0.673041	1	1.195	0.986881	1	0.632	0.22594	0.491905	0.565	0.672633	1	1.22	0.934838	1	2.114	0.33873	1	0.0620575		0.252506
P13807	glycogen [starch] synthase, muscle [OS=Homo sapiens]	GYS1	3	2	2	2	100			0.907	0.990331	1	100			0.687	0.922251	1	5.462	0.565524	1	1.321	0.993506	1	0.909083		1
P13861	cAMP-dependent protein kinase type II-alpha regulatory subunit [OS=Homo sapiens]	PRKAR2A	67	22	173	19	0.675	0.161634	0.446566	0.397	0.0174441	0.0888137	0.707	0.16668	0.398483	0.375	0.00913794	0.109106	0.955	1	1	1.058	0.998601	1	0.828391		1
P13984	General transcription factor IIF subunit 2 [OS=Homo sapiens]	GTF2F2	22	4	13	4	23.929	1.74694e-06	0.00022555	8.741	4.7803e-05	0.00169372	19.057	2.55344e-06	0.000286976	6.452	0.000159948	0.00918601	1.256	0.996042	1	1.355	0.903241	1	0.0215041		0.124589
P13987	CD59 glycoprotein [OS=Homo sapiens]	CD59	25	4	76	4	0.576	0.0739148	0.26399	0.252	0.000528924	0.00753539	0.805	0.653298	1	0.427	0.05226	0.322105	0.716	0.617314	1	0.591	0.11762	1	0.981267		1
P13995	Bifunctional methylenetetrahydrofolate dehydrogenase/cyclohydrolase, mitochondrial [OS=Homo sapiens]	MTHFD2	13	3	11	3	2.521	0.922538	1	3.761	0.369973	0.766252	0.391	0.38038	0.716361	1.493	1	1	6.451	0.0920837	1	2.519	0.335445	1	0.881764		1
P14174	Macrophage Migration inhibitory factor [OS=Homo sapiens]	MIF	18	2	13	2	0.357	0.267891	0.628535	0.348	0.087945	0.275725	0.328	0.384932	0.721498	0.572	0.350063	0.995982	1.091	0.99974	1	0.609	0.933246	1	0.0584306		0.240726
P14314	Glucosidase 2 subunit beta [OS=Homo sapiens]	PRKCSH	23	9	19	8	0.582	0.999999	1	0.835	0.967634	1	0.717	0.998293	1	1.048	0.995978	1	0.811	0.999404	1	0.796	0.999652	1	0.763083		1
P14373	Zinc finger protein RFP [OS=Homo sapiens]	TRIM27	25	10	40	10	1.252	0.0422947	0.173635	1.363	0.108939	0.323358	1.205	0.16295	0.391189	1.203	0.626999	1	1.039	0.956256	1	1.133	0.7751	1	0.0839821		0.309463
P14406	Cytochrome c oxidase subunit 7A2, mitochondrial [OS=Homo sapiens]	COX7A2	28	2	30	2	0.563	0.0929542	0.307545	0.752	0.638225	1	0.369	0.0257723	0.10108	0.64	0.570897	1	1.527	0.967944	1	1.176	0.999996	1	0.519772		1
P14550	alcohol dehydrogenase [NADP(+)] [OS=Homo sapiens]	AKR1A1	19	4	26	4	0.428	0.0801039	0.278767	1.409	0.9825	1	0.045	2.42342e-05	0.000835354	1.071	0.981169	1	9.561	0.000727652	0.222534	1.316	0.758803	1	0.00088793		0.0151194
P14618	Pyruvate kinase PKM [OS=Homo sapiens]	PKM	69	32	223	32	0.714	0.285094	0.65516	1.533	0.409199	0.815002	0.672	0.113925	0.298329	1.128	0.999183	1	1.062	0.988252	1	1.359	0.597196	1	0.00132119		0.0198869
P14625	Endoplasmin [OS=Homo sapiens]	HSP90B1	45	33	213	31	0.874	0.927669	1	2.205	0.0001238	0.00293518	0.859	0.854822	1	1.638	0.035784	0.258517	1.018	0.999942	1	1.346	0.0312412	1	8.30489e-08		0.000255015
P14635	G2/mitotic-specific cyclin-B1 [OS=Homo sapiens]	CCNB1	22	7	27	7	1.68	0.0930116	0.307618	3.52	0.00183202	0.0178355	0.305	0.00383159	0.0257926	1.099	0.949964	1	5.504	5.04228e-05	0.0319464	3.204	0.00049641	0.167838	0.791877		1
P14678-1	Small nuclear ribonucleoprotein-associated proteins B and B' [OS=Homo sapiens]	LOC112641031; Snrpb; SNRPB; SNRPN	29	10	259	10	0.662	0.00847234	0.0537403	0.854	0.194097	0.491991	0.793	0.23013	0.49952	1.034	0.98901	1	0.835	0.388721	1	0.826	0.438545	1	0.00155336		0.0221168
P14854	Cytochrome c oxidase subunit 6B1 [OS=Homo sapiens]	COX6B1	76	8	114	8	1.322	0.999457	1	1.308	0.990725	1	1.209	0.999953	1	1.203	0.996602	1	1.094	0.994857	1	1.087	0.999997	1	0.883648		1
P14859-1	POU domain, class 2, transcription factor 1 [OS=Homo sapiens]	POU2F1	18	8	70	8	0.993	0.994088	1	1.004	0.929708	1	0.487	0.00674674	0.0378035	0.827	0.940125	1	2.036	0.00287203	0.314505	1.214	0.483155	1	0.145618		0.440291
P14866	Heterogeneous nuclear ribonucleoprotein L [OS=Homo sapiens]	HNRNPL	81	34	977	33	0.532	0.0245462	0.117649	0.724	0.252183	0.592593	0.36	0.00192773	0.0153297	0.738	0.325391	0.95438	1.479	0.646023	1	0.98	0.999961	1	0.0073524		0.0608539
P14868	Aspartate--tRNA ligase, cytoplasmic [OS=Homo sapiens]	DARS1	39	17	70	17	1.091	0.999996	1	3.628	0.00625287	0.0419986	0.84	0.992971	1	1.847	0.529787	1	1.299	0.997701	1	1.964	0.11538	1	0.000375421		0.0089828
P14923	Junction plakoglobin [OS=Homo sapiens]	JUP	41	21	143	18	0.54	0.00177988	0.0171466	0.464	0.00135691	0.0143856	0.778	0.0976213	0.264522	0.657	0.0638809	0.356625	0.694	0.222984	1	0.707	0.251985	1	0.963454		1
P14927	Cytochrome b-c1 complex subunit 7 [OS=Homo sapiens]	UQCRB	55	9	91	9	0.413	0.0201135	0.100891	0.744	0.873158	1	0.37	0.0192516	0.0812114	0.935	0.977717	1	1.118	1	1	0.795	0.998458	1	0.0178503		0.110956
P15170	Eukaryotic peptide chain release factor GTP-binding subunit ERF3A [OS=Homo sapiens]	GSPT1	19	7	31	7	1.287	0.283206	0.652024	4.396	0.0123571	0.0689954	1.989	0.231013	0.50106	1.676	0.360479	1	0.647	0.999989	1	2.623	0.341632	1	0.0111623		0.0810943
P15241	Keratin, type II microfibrillar, component 7C OS=Ovis aries PE=1 SV=1		34	16	44	2	2.319			100			20.77						0.112	0.9224	1	100
P15311	Ezrin [OS=Homo sapiens]	EZR	24	12	45	9	0.491	0.0276365	0.126488	0.836	0.955609	1	0.542	0.116943	0.30384	0.785	0.561327	1	0.906	0.946956	1	1.066	0.949371	1	0.0222019		0.126876
P15336-5	Isoform 5 of Cyclic AMP-dependent transcription factor ATF-2 [OS=Homo sapiens]	ATF2	18	5	36	3	0.466	0.0779051	0.274065	0.384	0.25229	0.592699	0.31	0.0925793	0.253881	0.596	0.797417	1	1.502	0.999998	1	0.645	0.883942	1	0.72361		1
P15880	40S ribosomal protein S2 [OS=Homo sapiens]	RPS2	55	16	202	16	1.736	0.0047496	0.0351012	2.802	0.000209995	0.00435101	2.424	0.000242345	0.00351436	2.322	0.000961073	0.0284336	0.716	0.422098	1	1.207	0.895376	1	0.0941967		0.333534
P15924-1	Desmoplakin [OS=Homo sapiens]	DSP	63	191	1760	191	1.718	0.181622	0.487152	0.986	1	1	2.571	0.0102098	0.0516538	1.419	0.521786	1	0.668	0.531976	1	0.695	0.491146	1	0.741442		1
P15927-1	Replication protein A 32 kDa subunit [OS=Homo sapiens]	RPA2	39	8	111	8	1.666	0.000812713	0.00967851	1.738	0.00041482	0.00644091	1.339	0.0385957	0.134541	1.086	0.48283	1	1.245	0.240185	1	1.601	0.00728378	0.9275	0.752948		1
P15954	Cytochrome c oxidase subunit 7C, mitochondrial [OS=Homo sapiens]	COX7C	38	3	27	3	0.461	0.0972682	0.314312	0.863	0.991751	1	0.442	0.147556	0.362582	0.952	0.999815	1	1.042	0.999783	1	0.906	0.999511	1	0.048636		0.212742
P16070	CD44 antigen [OS=Homo sapiens]	CD44	7	5	24	5	2.225	0.162039	0.446566	1.012	0.995737	1	1.825	0.4479	0.800834	1.116	0.997445	1	1.22	0.973123	1	0.907	1	1	0.99974		1
P16104	Histone H2AX [OS=Homo sapiens]	H2AX	59	8	1451	2	1.174	0.426359	0.856644	1.18	0.214749	0.529429	1.544	0.0294783	0.111131	1.3	0.071649	0.379241	0.761	0.536769	1	0.907	0.978936	1	0.767751		1
P16152	Carbonyl reductase [NADPH] 1 [OS=Homo sapiens]	CBR1	30	5	17	5	3.11	0.0390531	0.164426	1.234	0.918333	1	4.211	0.00803966	0.0432044	0.713	0.760845	1	0.739	0.928409	1	1.73	0.262146	1	0.00154011		0.0221168
P16220-1	Cyclic AMP-responsive element-binding protein 1 [OS=Homo sapiens]	CREB1	24	7	79	6	0.708	0.0202251	0.10126	0.85	0.436148	0.854455	0.488	3.70428e-05	0.00103053	0.944	0.988344	1	1.45	0.0115648	0.613504	0.901	0.773997	1	0.996538		1
P16278	Beta-galactosidase [OS=Homo sapiens]	GLB1	6	3	10	3	1.273			1.06	0.999102	1	0.857			1.31	1	1	1.485	0.907955	1	0.809	0.9996	1	0.952381		1
P16383-1	GC-rich sequence DNA-binding factor 2 [OS=Homo sapiens]	GCFC2	3	2	6	2	8.584	0.0119485	0.069432	2.019	0.643039	1	2.663	0.180958	0.421587	0.577	0.999436	1	3.224	0.586711	1	3.502	0.463671	1	0.847793		1
P16402	Histone H1.3 [OS=Homo sapiens]	H1-3	42	17	387	5	1.695	0.901951	1	1.33	0.590075	1	1.497	0.975627	1	1.43	0.644855	1	1.132	0.99957	1	0.93	0.999999	1	0.0582783		0.240421
P16403	Histone H1.2 [OS=Homo sapiens]	H1-2	45	18	534	6	1.253	0.937557	1	1.543	0.137353	0.385487	1.452	0.612033	0.989538	1.62	0.202863	0.711259	0.863	0.978889	1	0.952	0.999811	1	0.132318		0.412697
P16435	NADPH--cytochrome P450 reductase [OS=Homo sapiens]	POR	5	3	4	3	0.759	0.302094	0.681433	1.226	0.845929	1	0.538	0.0573484	0.179167	0.608	0.744032	1	1.41	0.883988	1	2.016	0.18961	1	0.0150192		0.099969
P16615	Sarcoplasmic/endoplasmic reticulum calcium ATPase 2 [OS=Homo sapiens]	ATP2A2	29	24	146	24	0.624	0.0927535	0.306997	0.8	0.991314	1	0.78	0.383319	0.720359	0.686	0.679707	1	0.799	0.92203	1	1.166	0.935243	1	0.00203446		0.0263231
P16949-1	Stathmin [OS=Homo sapiens]	LOC101348598; Stathmin; STMN1	27	4	5	4	0.301	0.140603	0.405099	1.434	0.893646	1	0.786	0.931345	1	1.591	0.66781	1	0.383	0.502153	1	0.901	0.996729	1	0.693754		1
P16989-1	Y-box-binding protein 3 [OS=Homo sapiens]	CSDA; YBX3	69	19	281	4	1.24	0.993259	1	1.01	0.954902	1	0.797	0.919605	1	0.859	0.999861	1	1.557	0.666972	1	1.175	0.989376	1	0.834434		1
P16989-2	Isoform 2 of Y-box-binding protein 3 [OS=Homo sapiens]	YBX3	73	17	247	2	2.542	0.187454	0.499124	1.568	0.984756	1	1.922	0.303662	0.611993	1.496	0.995103	1	1.323	0.999279	1	1.048	0.999989	1	0.999791		1
P17010	Zinc finger X-chromosomal protein [OS=Homo sapiens]	ZFX	17	9	49	8	1.13	0.998834	1	0.861	0.648673	1	0.973	0.67128	1	0.799	0.685023	1	1.162	0.860532	1	1.078	1	1	0.954535		1
P17026	zinc finger protein 22 [OS=Homo sapiens]	ZNF22	28	6	29	5	2.197	0.0010014	0.0113954	0.886	0.565876	1	2.335	0.00120223	0.0109839	0.974	0.9785	1	0.941	0.999996	1	0.91	0.914615	1	0.969252		1
P17028-1	zinc finger protein 24 [OS=Homo sapiens]	ZNF24	59	17	89	16	1.381	0.852481	1	0.653	0.999584	1	0.901	0.985942	1	0.684	0.999758	1	1.531	0.510291	1	0.955	1	1	0.918339		1
P17096-1	High mobility group protein HMG-I/HMG-Y [OS=Homo sapiens]	HMGA1; LOC111152215	65	12	248	4	0.984	0.999964	1	1.276	0.0442204	0.172049	0.986	0.940411	1	1.207	0.142491	0.576636	0.998	0.976583	1	1.057	0.976241	1	0.189351		0.524445
P17252	Protein kinase C alpha type [OS=Homo sapiens]	PRKCA	5	2	8	2	100			2.676	0.595604	1	100			1.214	0.981739	1	1.776	0.676437	1	2.204	0.819043	1	0.82018		1
P17275	transcription factor jun-B [OS=Homo sapiens]	JUNB	9	2	3	2	2.988			100			1.688			100			1.77	0.930381	1	2.871	0.908224	1	0.507366		1
P17302	Gap junction alpha-1 protein [OS=Homo sapiens]	GJA1	26	6	49	6	1.073	0.999975	1	1.505	0.766723	1	1.166	0.993379	1	1.761	0.410588	1	0.92	0.977607	1	0.855	0.984948	1	0.0117083		0.0838045
P17480-1	Nucleolar transcription factor 1 [OS=Homo sapiens]	UBTF	53	49	564	4	1.271	0.0383918	0.162268	0.819	0.623346	1	1.24	0.221416	0.484387	0.876	0.838258	1	1.026	0.876254	1	0.935	0.998253	1	3.55241e-05		0.00255726
P17482	Homeobox protein Hox-B9 [OS=Homo sapiens]	HOXB9	30	5	18	4	0.828	0.8291	1	0.589	0.101136	0.308556	0.365	0.000551603	0.00620607	0.539	0.0481642	0.31061	2.268	0.00355006	0.346034	1.092	0.997088	1	0.186314		0.51717
P17535	Transcription factor jun-D [OS=Homo sapiens]	JUND	17	4	32	3	0.396	0.00417652	0.0318086	0.588	0.0974892	0.300508	0.435	0.00386389	0.0258961	0.699	0.468532	1	0.911	1	1	0.841	0.873701	1	0.172684		0.492345
P17540	Creatine kinase S-type, mitochondrial [OS=Homo sapiens]	CKMT2	5	2	2	2	2.66			0.444			0.01			0.01			100			100
P17544	Cyclic AMP-dependent transcription factor ATF-7 [OS=Homo sapiens]	ATF7	27	9	87	7	0.452	0.00070908	0.0087585	0.455	0.0067183	0.0444667	0.298	2.87744e-05	0.000908598	0.455	0.00705753	0.0929485	1.514	0.246146	1	1	1	1	0.992342		1
P17568	NADH dehydrogenase [ubiquinone] 1 beta subcomplex subunit 7 [OS=Homo sapiens]	NDUFB7	55	9	80	9	0.736	0.193065	0.510165	0.688	0.690202	1	0.586	0.173827	0.411366	0.645	0.823831	1	1.257	1	1	1.067	0.99981	1	0.0871729		0.316741
P17612	cAMP-dependent protein kinase catalytic subunit alpha [OS=Homo sapiens]	PRKACA	30	7	19	3	0.69	0.0797738	0.27795	0.693	0.2478	0.58605	0.617	0.0351925	0.125561	0.658	0.106275	0.489336	1.117	0.995626	1	1.053	0.992407	1	0.00761314		0.0622327
P17676-3	Isoform 3 of CCAAT/enhancer-binding protein beta [OS=Homo sapiens]	CEBPB	14	2	9	2	0.588	0.0725151	0.260243	0.67	0.402047	0.804854	0.6	0.055034	0.172729	0.852	0.99952	1	0.98	0.999977	1	0.787	0.568438	1	0.010418		0.0781796
P17812	CTP synthase 1 [OS=Homo sapiens]	CTPS1	34	12	45	12	1.313	0.277059	0.639727	3.505	0.0142171	0.0759972	1.229	0.401672	0.745605	1.93	0.631931	1	1.068	0.999689	1	1.816	0.187848	1	0.000956945		0.0159434
P17844	probable ATP-dependent RNA helicase DDX5 [OS=Homo sapiens]	DDX5	64	56	1012	47	0.87	0.80158	1	0.88	0.347008	0.732684	0.981	0.999629	1	0.906	0.68235	1	0.887	0.920678	1	0.971	0.987001	1	0.0217421		0.125251
P17858-1	ATP-dependent 6-phosphofructokinase, liver type [OS=Homo sapiens]	PFKL	16	9	37	7	5.676	0.00455761	0.03397	7.64	0.00129947	0.0139004	5.252	0.0284475	0.107998	3.542	0.042465	0.289262	1.081	0.779641	1	2.157	0.285582	1	0.000374368		0.0089828
P17980	26S proteasome regulatory subunit 6A [OS=Homo sapiens]	PSMC3	52	16	46	16	1.064	0.996952	1	10.933	0.000776762	0.0099175	0.497	0.0373275	0.131588	3.91	0.0514673	0.320951	2.14	0.0795638	1	2.796	0.178236	1	0.000485754		0.0104795
P17987	T-complex protein 1 subunit alpha [OS=Homo sapiens]	TCP1	53	21	146	21	0.875	0.930458	1	3.195	0.00193272	0.0184405	0.801	0.988169	1	2.153	0.0828956	0.418149	1.092	0.999409	1	1.484	0.277341	1	1.37755e-05		0.00147558
P18031	Tyrosine-protein phosphatase non-receptor type 1 [OS=Homo sapiens]	PTPN1	13	4	9	4	1.675	0.999422	1	0.934	0.988709	1	1.095	0.991442	1	0.61	0.993795	1	1.53	0.956586	1	1.533	0.859912	1	0.169887		0.486325
P18074-1	Tfiih basal transcription factor complex helicase xpd subunit [OS=Homo sapiens]	ERCC2	5	2	15	2	1.868	0.361455	0.770211	2.026	0.00893962	0.055041	0.766	0.410295	0.758048	1.298	0.51049	1	2.439	0.0158134	0.631725	1.561	0.17062	1	0.0653827		0.263145
P18077	60S ribosomal protein L35a [OS=Homo sapiens]	RPL35A	55	11	137	11	1.13	0.171653	0.466143	1.898	0.0136139	0.0732658	1.706	0.00599471	0.0352107	2.019	0.00951552	0.111297	0.663	0.382838	1	0.94	0.99992	1	0.0628708		0.255477
P18085	ADP-ribosylation factor 4 [OS=Homo sapiens]	ARF4	45	6	26	2	0.665	0.865634	1	1.371	0.834977	1	1.578	0.537049	0.906554	1.547	0.733546	1	0.421	0.115355	1	0.887	0.999941	1	0.523964		1
P18124	60S ribosomal protein L7 [OS=Homo sapiens]	RPL7	60	23	352	23	1.583	0.032174	0.142981	1.729	0.00151275	0.0156377	1.816	0.00378019	0.0255517	1.617	0.00592588	0.087037	0.872	0.788618	1	1.069	0.951598	1	0.46627		0.95897
P18206	Vinculin [OS=Homo sapiens]	VCL	15	11	30	11	0.096	7.43268e-05	0.00172075	0.388	0.0473611	0.180704	0.246	0.00152318	0.0129838	0.446	0.138925	0.568974	0.389	0.346062	1	0.869	0.983409	1	0.006209		0.0544218
P18583-3	Isoform B of Protein SON [OS=Homo sapiens]	SON	34	59	731	2	0.558	0.871875	1	0.71	0.555498	1	0.839	0.998178	1	1.054	0.999964	1	0.666	0.666239	1	0.674	0.659797	1	0.784241		1
P18583-5	Isoform D of Protein SON [OS=Homo sapiens]	SON	37	70	836	13	0.841	0.948576	1	0.767	0.149963	0.410295	0.794	0.846048	1	0.774	0.542015	1	1.059	0.999583	1	0.991	0.922477	1	0.330129		0.771148
P18615	Negative elongation factor E [OS=Homo sapiens]	NELFE	27	7	42	7	0.585	0.185914	0.496529	0.73	0.193635	0.491876	0.291	0.000959279	0.00945294	0.772	0.146797	0.585203	2.01	0.0619608	0.926852	0.946	0.999965	1	0.999832		1
P18621	60S ribosomal protein L17 [OS=Homo sapiens]	RPL17	63	19	299	19	2.143	0.000203548	0.00367918	1.902	0.00176359	0.0173108	1.971	0.000345731	0.00444467	1.843	0.00373781	0.0648501	1.088	0.998794	1	1.032	0.996404	1	0.87789		1
P18669	Phosphoglycerate mutase 1 [OS=Homo sapiens]	PGAM1	33	6	43	6	0.477	0.0543829	0.20974	0.74	0.548994	1	0.36	0.00472269	0.0297169	0.605	0.16152	0.620647	1.326	0.694197	1	1.222	0.932921	1	0.00231597		0.0285988
P18754-1	Regulator of chromosome condensation [OS=Homo sapiens]	RCC1	56	19	300	19	0.936	0.666646	1	1.682	0.557875	1	0.629	0.0488054	0.159405	1.295	0.991929	1	1.488	0.464216	1	1.298	0.857075	1	0.324171		0.760056
P18846	Cyclic AMP-dependent transcription factor ATF-1 [OS=Homo sapiens]	ATF1	36	5	47	4	1.075	0.998875	1	1.407	0.621369	1	1.36	0.473604	0.832343	1.639	0.797341	1	0.79	0.681611	1	0.859	0.999418	1	0.999988		1
P18847	Cyclic AMP-dependent transcription factor ATF-3 [OS=Homo sapiens]	ATF3	33	6	40	6	1.162	0.997589	1	0.858	0.981131	1	1.164	0.944167	1	0.812	0.990335	1	0.998	0.997098	1	1.057	0.999999	1	0.989621		1
P18859	ATP synthase-coupling factor 6, mitochondrial [OS=Homo sapiens]	ATP5PF	41	4	12	4	0.95	0.867004	1	1.496	0.997188	1	0.389	0.193316	0.437408	0.727	0.950499	1	2.44	0.724197	1	2.057	0.779661	1	0.0347995		0.171705
P18887	DNA repair protein XRCC1 [OS=Homo sapiens]		32	15	121	15	1.364	0.017792	0.093043	1.685	0.00255094	0.0224613	1.187	0.248217	0.529089	1.569	0.0070649	0.0929485	1.149	0.59945	1	1.074	0.986808	1	0.0960885		0.338885
P19022	Cadherin-2 [OS=Homo sapiens]	CDH2	26	14	134	14	0.646	0.056875	0.217721	1.03	0.948171	1	0.637	0.0510277	0.164307	0.967	0.920523	1	1.015	1	1	1.065	0.999998	1	0.148253		0.44471
P19338	Nucleolin [OS=Homo sapiens]	NCL	63	60	1287	60	1.09	0.819694	1	0.993	0.999402	1	0.759	0.998303	1	1.067	0.999684	1	1.437	0.958354	1	0.931	0.98857	1	0.849542		1
P19367-1	Hexokinase-1 [OS=Homo sapiens]	HK1	37	27	143	23	2.999	0.0125386	0.0719031	4.711	0.0002857	0.00530913	2.799	0.0108367	0.0535461	2.851	0.00317196	0.0585614	1.071	0.999999	1	1.652	0.623569	1	0.33412		0.77627
P19387	DNA-directed RNA polymerase II subunit RPB3 [OS=Homo sapiens]	POLR2C	59	13	224	13	0.865	0.742623	1	0.668	0.370726	0.767462	0.625	0.0740359	0.214019	0.757	0.656597	1	1.384	0.526739	1	0.883	0.99392	1	0.264123		0.663512
P19388	DNA-directed RNA polymerases I, II, and III subunit RPABC1 [OS=Homo sapiens]	POLR2E	59	12	185	12	0.724	0.149341	0.421691	0.884	0.92998	1	0.747	0.232823	0.504227	0.812	0.801436	1	0.969	0.999614	1	1.089	0.999391	1	0.978176		1
P19404	NADH dehydrogenase [ubiquinone] flavoprotein 2, mitochondrial [OS=Homo sapiens]	NDUFV2	45	10	108	10	0.373	0.052878	0.205313	0.541	0.479252	0.90648	0.319	0.0198965	0.0827728	0.514	0.486146	1	1.168	0.990579	1	1.053	1	1	0.153945		0.45443
P19447	TFIIH basal transcription factor complex helicase XPB subunit [OS=Homo sapiens]	ERCC3	14	8	14	8	0.683	0.58442	1	1.021	0.814974	1	0.684	0.487267	0.84894	1.055	0.92832	1	1	0.999972	1	0.968	0.999642	1	0.999069		1
P19525	interferon-induced, double-stranded RNA-activated protein kinase [OS=Homo sapiens]	EIF2AK2	34	14	115	14	0.348	0.000516743	0.00703609	0.686	0.323641	0.700414	0.704	0.631149	1	0.907	0.97832	1	0.495	0.00604587	0.472987	0.756	0.696218	1	6.02865e-06		0.00118162
P19623	spermidine synthase [OS=Homo sapiens]	SRM	22	5	18	5	5.091	0.592955	1	3.66	0.19475	0.493397	0.226			0.922	0.99992	1	22.515			3.97	0.260596	1	0.412541		0.885857
P19784	casein kinase II subunit alpha' [OS=Homo sapiens]	CSNK2A2	49	14	88	13	1.77	0.00358937	0.028196	1.616	0.0137126	0.0735891	1.495	0.0254298	0.100236	1.416	0.0815891	0.414471	1.184	0.839993	1	1.141	0.88707	1	0.99984		1
P19838	Nuclear factor NF-kappa-B p105 subunit [OS=Homo sapiens]	NFKB1	8	5	11	5	11.917	0.0634714	0.236037	5.11			2.118	0.904596	1	2.183			5.626	0.267725	1	2.341	0.307972	1	0.999835		1
P20042	Eukaryotic translation initiation factor 2 subunit 2 [OS=Homo sapiens]	EIF2S2	75	28	300	28	0.901	0.668162	1	1.447	0.0431317	0.169591	0.924	0.996263	1	1.252	0.179071	0.66098	0.975	0.898689	1	1.156	0.94468	1	0.00190257		0.0251456
P20073-1	Annexin A7 [OS=Homo sapiens]	ANXA7	36	17	101	17	9.291	1.67915e-06	0.000222054	2.509	0.00859094	0.0534466	9.292	4.8702e-06	0.000368083	2.665	0.0132721	0.139713	1	0.901397	1	0.942	0.999792	1	0.0311147		0.161118
P20226-1	TATA-box-binding protein [OS=Homo sapiens]	TBP	13	4	20	4	1	1	1	0.994	0.998241	1	0.93	0.999992	1	0.908	0.999322	1	1.076	1	1	1.095	0.973394	1	0.989042		1
P20264	POU domain, class 3, transcription factor 3 [OS=Homo sapiens]	POU3F3	12	5	56	2	0.346	0.000136413	0.00276305	0.31	0.000428487	0.00660269	0.254	1.12792e-05	0.000545181	0.398	0.00379999	0.0648501	1.359	0.401032	1	0.778	0.719494	1	0.892114		1
P20265	POU domain, class 3, transcription factor 2 [OS=Homo sapiens]	POU3F2	14	5	47	2	0.29	0.00151025	0.0152035	0.572	0.135044	0.380464	0.319	0.00507386	0.0312671	0.627	0.495525	1	0.909	0.969973	1	0.912	0.9274	1	0.181987		0.51025
P20290-2	Isoform 2 of Transcription factor BTF3 [OS=Homo sapiens]	BTF3	61	8	76	8	1.318	0.210532	0.532763	1.263	0.81007	1	1.131	0.761102	1	1.196	0.847402	1	1.165	0.862354	1	1.056	0.999999	1	0.999687		1
P20339	Ras-related protein Rab-5A [OS=Homo sapiens]	RAB5A	40	6	32	3	6.408	0.337988	0.736569	0.827	1	1	1.915	0.999985	1	0.601	0.996398	1	3.347	0.409771	1	1.376	0.996991	1	0.999788		1
P20340-2	Isoform 2 of Ras-related protein Rab-6A [OS=Homo sapiens]	RAB6A	39	6	22	5	1.731	0.877769	1	1.958	0.359413	0.748757	2.784	0.137698	0.343089	1.002	0.999752	1	0.622	0.583537	1	1.955	0.496534	1	0.000979286		0.0162544
P20585	DNA mismatch repair protein MSH3 [OS=Homo sapiens]	MSH3	9	6	24	6	0.875	0.873552	1	1.962	0.0142704	0.0762397	0.932	0.830116	1	0.946	0.985808	1	0.939	0.999998	1	2.075	0.0417264	1	0.000330475		0.00833488
P20618	proteasome subunit beta type-1 [OS=Homo sapiens]	PSMB1	28	5	19	5	0.7	0.969094	1	0.738	0.942641	1	0.675	0.877255	1	0.691	0.974624	1	1.038	0.999371	1	1.068	0.999981	1	0.142106		0.432467
P20674	Cytochrome c oxidase subunit 5A, mitochondrial [OS=Homo sapiens]	COX5A	61	9	103	9	0.572	0.577462	1	0.823	0.92566	1	0.573	0.436962	0.789597	0.758	0.98779	1	0.998	0.999809	1	1.087	0.999294	1	0.847779		1
P20700	Lamin-B1 [OS=Homo sapiens]	LMNB1	87	72	2075	62	0.854	0.132485	0.388633	0.824	0.0435495	0.170111	0.845	0.148835	0.364439	0.896	0.262384	0.840873	1.011	1	1	0.919	0.858573	1	0.028102		0.150421
P20839	Inosine-5'-monophosphate dehydrogenase 1 [OS=Homo sapiens]	IMPDH1	22	8	46	6	1.05	0.998973	1	1.245	0.455752	0.876113	1.196	0.68536	1	1.054	0.982855	1	0.878	0.866823	1	1.181	0.820184	1	0.0510181		0.219495
P21127-1	Cyclin-dependent kinase 11B [OS=Homo sapiens]		30	24	135	24	0.825	0.794118	1	0.555	0.000460996	0.00684385	1.008	0.999995	1	0.651	0.00946659	0.11086	0.819	0.729107	1	0.853	0.437528	1	0.61297		1
P21266	glutathione S-transferase Mu 3 [OS=Homo sapiens]	GSTM3	32	6	17	6	1.01	0.850966	1	1.894	0.956335	1	0.76			0.758	0.9999	1	1.329			2.497	0.892817	1	0.429474		0.911382
P21281	V-type proton ATPase subunit B, brain isoform [OS=Homo sapiens]	ATP6V1B2	31	10	66	10	1.981	0.205001	0.522384	1.746	0.112963	0.332141	1.589	0.349377	0.675956	1.344	0.546612	1	1.247	0.998671	1	1.299	0.852923	1	0.999998		1
P21283	V-type proton ATPase subunit C 1 [OS=Homo sapiens]	ATP6V1C1	13	4	25	4	1.813	0.490989	0.946412	1.649	0.146626	0.40355	2.076	0.355126	0.68279	1.139	0.786119	1	0.874	0.999756	1	1.448	0.721038	1	0.892792		1
P21333	Filamin-A [OS=Homo sapiens]	FLNA	58	103	1080	97	0.603	0.0143777	0.079073	1.59	0.449495	0.869898	0.572	0.0101397	0.0514236	0.921	0.938779	1	1.053	0.99993	1	1.727	0.125805	1	0.0394638		0.18482
P21675	transcription initiation factor TFIID subunit 1 [OS=Homo sapiens]	TAF1	10	12	40	12	1.11	0.999965	1	0.775	0.939316	1	0.627	0.112377	0.294633	0.637	0.442292	1	1.769	0.0838907	1	1.217	0.906551	1	0.987369		1
P21796	voltage-dependent anion-selective channel protein 1 [OS=Homo sapiens]	VDAC1	77	23	1008	22	0.986	0.979111	1	1.049	1	1	0.84	0.445569	0.800834	1.083	0.999994	1	1.174	0.825639	1	0.969	0.999996	1	0.999995		1
P21964-1	Catechol O-methyltransferase [OS=Homo sapiens]	COMT	22	4	6	4	0.675	0.957298	1	0.649	0.923881	1	0.112			0.436	0.476392	1	6.005			1.488	0.936221	1	0.602969		1
P22059	Oxysterol-binding protein 1 [OS=Homo sapiens]	OSBP	4	2	2	2	100			1.813	0.0297767	0.130125				1.257	0.756905	1	100			1.442	0.0538961	1
P22061	protein-L-isoaspartate(D-aspartate) O-methyltransferase [OS=Homo sapiens]	PCMT1	56	10	80	10	0.786	0.491871	0.947693	0.812	0.958081	1	0.502	0.0701445	0.205516	0.669	0.659934	1	1.565	0.758764	1	1.214	0.978519	1	0.00891653		0.0700191
P22087	rRNA 2'-O-methyltransferase fibrillarin [OS=Homo sapiens]	FBL	56	24	468	24	1.078	0.782279	1	0.833	0.902468	1	0.737	0.768727	1	0.82	0.818687	1	1.463	0.166254	1	1.016	0.99994	1	0.0792419		0.305557
P22102-1	trifunctional purine biosynthetic protein adenosine-3 [OS=Homo sapiens]	GART	44	30	132	30	0.484	0.0223949	0.109014	1.611	0.268295	0.617187	0.595	0.0776713	0.222963	0.943	1	1	0.813	0.972372	1	1.708	0.241461	1	2.96405e-05		0.0022754
P22234	multifunctional protein ADE2 [OS=Homo sapiens]	PAICS	47	17	97	17	0.793	0.808514	1	1.489	0.374013	0.769011	0.66	0.419966	0.76933	0.912	0.999862	1	1.202	0.977278	1	1.633	0.271657	1	0.00153011		0.022024
P22314	Ubiquitin-like modifier-activating enzyme 1 [OS=Homo sapiens]	UBA1	38	29	181	29	0.419	0.0346464	0.151122	1.343	0.225556	0.547821	0.413	0.0279101	0.106707	0.94	0.999998	1	1.016	0.999994	1	1.429	0.193968	1	3.40136e-06		0.00103046
P22392-2	Isoform 3 of Nucleoside diphosphate kinase B [OS=Homo sapiens]	NME2	59	11	84	11	0.567	0.151609	0.426991	0.793	0.818255	1	0.627	0.305658	0.614409	0.766	0.764611	1	0.905	0.996084	1	1.035	0.999997	1	0.0125811		0.0881748
P22415	Upstream stimulatory factor 1 [OS=Homo sapiens]	USF1	22	7	69	5	0.576	0.0147078	0.0806618	0.564	0.0503103	0.18856	0.548	0.00223123	0.0171902	0.545	0.06149	0.346271	1.05	0.852353	1	1.035	0.999995	1	0.967197		1
P22492	Histone H1t [OS=Homo sapiens]	H1-6	22	7	160	2	1.008	0.999684	1	2.049	0.0130883	0.071816	1.197	1	1	1.811	0.0514237	0.320888	0.843	0.999867	1	1.132	0.95981	1	0.999309		1
P22626	heterogeneous nuclear ribonucleoproteins A2/B1 [OS=Homo sapiens]	HNRNPA2B1	76	39	2064	34	0.537	0.0281381	0.128514	0.78	0.430944	0.845824	0.391	0.00221712	0.0171425	0.85	0.763729	1	1.371	0.650348	1	0.918	0.989145	1	0.00973573		0.0738761
P22670	MHC class II regulatory factor RFX1 [OS=Homo sapiens]	RFX1	20	10	83	10	0.727	0.408833	0.829656	1.23	0.993887	1	0.572	0.0323598	0.118301	0.933	0.369962	1	1.271	0.587917	1	1.318	0.175862	1	0.184322		0.512674
P22695	Cytochrome b-c1 complex subunit 2, mitochondrial [OS=Homo sapiens]	UQCRC2	52	18	182	18	0.701	0.139018	0.401875	0.671	0.52268	0.967502	0.435	0.00865951	0.0455453	0.774	0.906204	1	1.612	0.574345	1	0.867	0.970975	1	0.179916		0.507
P22830-1	Ferrochelatase, mitochondrial [OS=Homo sapiens]	FECH	7	2	4	2	0.793	0.970546	1	0.415	0.0123395	0.0689954	0.419	0.0149966	0.0677009	0.528	0.0482038	0.31061	1.894	0.0533715	0.876961	0.785	0.960525	1	0.203708		0.552781
P23193	Transcription elongation factor A protein 1 [OS=Homo sapiens]	TCEA1	55	14	75	14	1.058	0.99992	1	0.559	0.281188	0.635826	1.207	0.999932	1	0.622	0.536542	1	0.877	1	1	0.898	0.994052	1	0.705916		1
P23246-1	splicing factor, proline- and glutamine-rich [OS=Homo sapiens]	SFPQ	58	45	1018	44	0.698	0.208237	0.52788	0.555	0.0134639	0.0730775	0.736	0.307439	0.617447	0.809	0.422371	1	0.948	0.999729	1	0.685	0.30873	1	0.998355		1
P23258	tubulin gamma-1 chain [OS=Homo sapiens]	TUBG1	36	9	54	9	1.02	0.978567	1	2.34	0.00242019	0.0215578	0.759	0.556957	0.930987	1.315	0.904714	1	1.343	0.230921	1	1.78	0.0127872	1	0.000133239		0.00513557
P23284	peptidyl-prolyl cis-trans isomerase B [OS=Homo sapiens]	PPIB	64	18	323	18	1.031	0.880989	1	1.179	0.14544	0.400864	1.088	0.715138	1	1.106	0.183925	0.670987	0.948	0.999196	1	1.067	0.999985	1	0.976784		1
P23381	Tryptophan--tRNA ligase, cytoplasmic [OS=Homo sapiens]	WARS1	11	3	10	3	0.375	0.784484	1	1.149	0.996702	1	0.25	0.248587	0.529486	0.887	0.987445	1	1.502	0.957092	1	1.295	0.88122	1	0.00553965		0.0504335
P23396-1	40S ribosomal protein S3 [OS=Homo sapiens]	LOC114109396; RPS3	84	27	436	27	2.984	2.26233e-05	0.000814702	3.511	1.60921e-06	0.000218387	4.288	1.14838e-06	0.000206996	3.214	3.95155e-06	0.00186401	0.696	0.135267	1	1.093	0.946557	1	0.00831983		0.066742
P23511	Nuclear transcription factor Y subunit alpha [OS=Homo sapiens]	NFYA	12	3	44	3	0.475	0.0377711	0.160514	0.863	0.770699	1	0.217	0.000446231	0.00533996	0.697	0.143998	0.580532	2.187	0.133052	1	1.238	0.731135	1	0.994932		1
P23526-1	Adenosylhomocysteinase [OS=Homo sapiens]	AHCY	32	12	93	11	0.694	0.164621	0.451513	1.969	0.0517589	0.192851	0.718	0.532744	0.901663	1.355	0.856834	1	0.967	0.94385	1	1.453	0.304378	1	9.68011e-05		0.00448107
P23528	Cofilin-1 [OS=Homo sapiens]	CFL1	84	17	239	12	0.26	0.000125672	0.00258695	0.791	0.593255	1	0.255	7.87323e-05	0.00162965	0.654	0.191377	0.689053	1.019	0.999112	1	1.21	0.942026	1	0.0618241		0.25191
P23588	eukaryotic translation initiation factor 4B [OS=Homo sapiens]	EIF4B	23	11	72	11	0.534	0.0892165	0.298109	0.329	0.0135824	0.0731993	0.461	0.0308739	0.114497	0.409	0.058797	0.339917	1.159	0.985748	1	0.805	0.946872	1	0.99766		1
P23634-1	Plasma membrane calcium-transporting ATPase 4 [OS=Homo sapiens]	ATP2B4	3	3	3	2	34.923			1.101			0.01			10.254			100			0.107
P23769-1	Endothelial transcription factor GATA-2 [OS=Homo sapiens]	GATA2	7	2	3	2	0.79	0.34455	0.747752	0.949	0.850633	1	0.718	0.195858	0.441292	0.94	0.912409	1	1.101	0.998305	1	1.009	0.99998	1	0.698592		1
P23786	Carnitine O-palmitoyltransferase 2, mitochondrial [OS=Homo sapiens]	CPT2	3	2	13	2	0.487	0.681309	1	0.728	0.593654	1	0.454	0.742455	1	0.747	0.994039	1	1.072	0.999997	1	0.974	0.868184	1	0.998864		1
P24468	COUP transcription factor 2 [OS=Homo sapiens]	NR2F2	27	9	51	4	0.71	0.999997	1	0.536	0.809471	1	0.149	0.0292844	0.110593	0.394	0.733651	1	4.763	0.0352363	0.809077	1.361	0.999988	1	0.79832		1
P24534	Elongation factor 1-beta [OS=Homo sapiens]	EEF1B2	72	9	81	8	0.845	0.97705	1	2.036	0.0420165	0.166719	0.342	0.0197615	0.0824114	0.928	0.997112	1	2.473	0.0652298	0.937745	2.195	0.0885112	1	0.00900694		0.0703152
P24539	ATP synthase F(0) complex subunit B1, mitochondrial [OS=Homo sapiens]	ATP5PB	25	7	27	7	0.743	0.219218	0.547136	1.286	0.914975	1	1.087	0.997994	1	1.167	0.90688	1	0.684	0.115715	1	1.102	1	1	0.0034497		0.0377418
P24666-1	Low molecular weight phosphotyrosine protein phosphatase [OS=Homo sapiens]	ACP1	41	4	25	4	0.444	0.00484509	0.0357464	1.116	0.667699	1	0.348	0.000147305	0.00245237	0.595	0.335846	0.974909	1.277	0.259112	1	1.877	0.0315259	1	1.0608e-05		0.00141625
P24752	Acetyl-CoA acetyltransferase, mitochondrial [OS=Homo sapiens]	ACAT1	20	5	26	5	1.409	0.934553	1	0.957	0.997989	1	0.674	0.154619	0.376564	0.665	0.847959	1	2.092	0.0343989	0.809077	1.438	0.62889	1	0.0178429		0.110956
P24821	Tenascin [OS=Homo sapiens]	TNC	10	11	29	11	11.119	0.00875955	0.0551221	2.993	0.123069	0.354281	2.748	0.140273	0.347549	3.279	0.203767	0.711259	4.046	0.575008	1	0.913	0.99936	1	0.99877		1
P24928	DNA-directed RNA polymerase II subunit RPB1 [OS=Homo sapiens]	POLR2A	49	90	924	90	0.967	0.864457	1	0.77	0.129589	0.36858	0.974	0.784305	1	0.896	0.796995	1	0.993	0.999972	1	0.86	0.664683	1	0.720031		1
P24941-1	cyclin-dependent kinase 2 [OS=Homo sapiens]	CDK2	21	5	37	4	0.879	0.845478	1	1.636	0.0823724	0.261784	0.516	0.00838651	0.0444336	0.961	0.997026	1	1.702	0.0593532	0.909262	1.703	0.0388351	1	0.1468		0.442214
P25054-1	Adenomatous polyposis coli protein [OS=Homo sapiens]	APC	1	2	2	2	1.032			0.846	0.916149	1	0.84	0.501036	0.867687	0.859			1.228			0.984
P25205	DNA replication licensing factor mcm3 [OS=Homo sapiens]	MCM3	74	53	623	53	0.359	0.00314991	0.0255067	0.352	0.0216386	0.103638	0.395	0.00827462	0.0441882	0.503	0.0369024	0.263341	0.909	0.989895	1	0.699	0.999459	1	0.828368		1
P25208	nuclear transcription factor Y subunit beta [OS=Homo sapiens]	NFYB	35	6	49	6	0.595	0.45994	0.903659	0.662	0.983303	1	0.34	0.00851915	0.0450724	0.511	0.492338	1	1.752	0.188042	1	1.295	0.849329	1	0.999479		1
P25398	40S ribosomal protein S12 [OS=Homo sapiens]	RPS12	83	13	196	13	2.302	0.00422491	0.0321211	2.464	0.00165388	0.0166453	2.394	0.00109343	0.0103423	2.05	0.0062317	0.0878944	0.962	0.950836	1	1.202	0.957417	1	0.999682		1
P25440-1	Bromodomain-containing protein 2 [OS=Homo sapiens]	BRD2	57	49	558	7	0.997	1	1	1.092	0.9558	1	0.933	0.856482	1	1.006	0.999793	1	1.068	0.871354	1	1.085	0.991189	1	0.00160826		0.0224815
P25490	Transcriptional repressor protein YY1 [OS=Homo sapiens]	YY1	38	17	141	17	1.19	0.996469	1	1.007	0.999829	1	0.598	0.011471	0.0556631	0.788	0.69378	1	1.99	0.00526922	0.441191	1.278	0.551074	1	0.95619		1
P25685	dnaJ homolog subfamily B member 1 [OS=Homo sapiens]	DNAJB1	36	12	60	11	0.451	0.00500524	0.036496	1.733	0.0770023	0.250139	0.3	8.65958e-05	0.00174834	1.528	0.659316	1	1.506	0.139207	1	1.134	0.625551	1	0.000351217		0.00872079
P25691	Keratin, type II microfibrillar, component 5 OS=Ovis aries PE=1 SV=1		29	19	42	5	4.274						100						0.01
P25705-1	ATP synthase subunit alpha, mitochondrial [OS=Homo sapiens]	ATP5F1A; HEL-S-123m	42	21	218	21	1.562	0.729263	1	1.834	0.206104	0.51316	1.197	0.995458	1	1.132	0.911778	1	1.305	0.938929	1	1.62	0.680848	1	0.000299589		0.00790777
P25786-1	Proteasome subunit alpha type-1 [OS=Homo sapiens]	PSMA1	12	2	3	2	1.075	0.999966	1	0.591	0.993776	1	0.654	0.925627	1	0.533	0.984212	1	1.642	0.964173	1	1.108	0.999967	1	0.90459		1
P25788-1	Proteasome subunit alpha type-3 [OS=Homo sapiens]	PSMA3	13	2	10	2	0.608	0.319557	0.705593	0.631	0.402749	0.805582	0.668	0.243152	0.52039	0.515	0.0642636	0.357306	0.91	1	1	1.225	0.92188	1	0.0638527		0.258214
P25789	Proteasome subunit alpha type-4 [OS=Homo sapiens]	PSMA4	22	4	31	4	0.708	0.30593	0.686591	1.392	0.922809	1	0.542	0.0457664	0.151946	0.934	0.975991	1	1.306	0.822117	1	1.49	0.570339	1	0.0014166		0.021018
P26038	Moesin [OS=Homo sapiens]	MSN	8	4	10	2	0.62	0.0584806	0.222793	0.908	0.999995	1	0.779	0.752371	1	0.783	0.991154	1	0.796	0.439753	1	1.16	0.979345	1	0.0129317		0.0897036
P26196	Probable ATP-dependent RNA helicase DDX6 [OS=Homo sapiens]	DDX6	26	7	31	7	2.386	0.000258237	0.00436169	2.261	0.000825513	0.0103119	1.503	0.0261165	0.10206	1.594	0.149009	0.588128	1.588	0.102873	1	1.419	0.0668175	1	0.441305		0.929212
P26358-1	DNA (cytosine-5)-methyltransferase 1 [OS=Homo sapiens]	DNMT1	36	42	310	42	0.562	3.21044e-05	0.00101524	1.339	0.0145479	0.0773321	0.495	6.61795e-06	0.000435218	1.07	0.635164	1	1.134	0.75496	1	1.251	0.190135	1	0.59144		1
P26367-1	paired box protein pax-6 [OS=Homo sapiens]	LOC101355240; Pax6; PAX6	28	10	69	10	0.743	0.0312084	0.139614	0.876	0.640797	1	0.846	0.0791138	0.225756	0.846	0.680504	1	0.879	0.992181	1	1.036	1	1	0.35259		0.802784
P26368	Splicing factor U2AF 65 kDa subunit [OS=Homo sapiens]	U2AF2	51	18	299	18	0.604	0.0407083	0.168386	0.596	0.0267471	0.120305	0.461	0.0116161	0.0561779	0.665	0.161702	0.620709	1.311	0.972086	1	0.897	0.874214	1	0.011057		0.0807745
P26373-1	60S ribosomal protein L13 [OS=Homo sapiens]	RPL13	52	15	208	15	1.918	0.000104793	0.00228089	1.719	0.000347859	0.00585768	2.136	3.43115e-05	0.000993488	1.615	0.000878338	0.026408	0.898	0.948163	1	1.064	0.986776	1	0.949869		1
P26440	Isovaleryl-CoA dehydrogenase, mitochondrial [OS=Homo sapiens]	IVD	5	2	4	2	0.01			2.379	0.170791	0.449051	1.17			1.309	0.987151	1	0.01			1.817	0.305935	1
P26583	High mobility group protein B2 [OS=Homo sapiens]	HMGB2	46	15	166	12	1.233	0.598743	1	1.315	0.733847	1	1.124	0.868746	1	1.036	0.99355	1	1.098	0.99442	1	1.269	0.950703	1	0.204676		0.55504
P26599	Polypyrimidine tract-binding protein 1 [OS=Homo sapiens]	PTBP1	70	27	542	22	0.696	0.107164	0.333214	0.682	0.0896834	0.28007	0.525	0.00741631	0.0406886	0.801	0.372049	1	1.325	0.614856	1	0.851	0.922922	1	0.0880182		0.319348
P26639-1	Threonine--tRNA ligase, cytoplasmic [OS=Homo sapiens]	TARS1	19	11	26	11	0.582	0.403265	0.824092	1.253	0.549139	1	0.451	0.0416414	0.142123	0.835	0.989917	1	1.292	0.680042	1	1.502	0.265038	1	0.0195983		0.118999
P26640	Valine--tRNA ligase [OS=Homo sapiens]	VARS1	14	13	37	13	1.639	0.252692	0.608077	4.131	0.000230578	0.0046659	1.09	0.910617	1	1.885	0.0426214	0.290122	1.504	0.75976	1	2.192	0.0559349	1	2.60581e-05		0.00218003
P26641	elongation factor 1-gamma [OS=Homo sapiens]	EEF1G	35	17	120	17	0.941	0.980786	1	2.999	0.000550855	0.00780118	0.75	0.934894	1	1.637	0.125811	0.536528	1.256	0.615031	1	1.832	0.0509764	1	3.82802e-05		0.00261888
P27348	14-3-3 protein theta [OS=Homo sapiens]	YWHAQ	60	13	147	7	0.675	0.258279	0.616156	1.052	0.993166	1	0.426	0.0553246	0.173494	0.537	0.517426	1	1.586	0.916101	1	1.96	0.26208	1	0.0331644		0.166581
P27448-5	MAP/microtubule affinity-regulating kinase 3 [OS=Homo sapiens]		6	3	4	2	1.865	0.806938	1	0.916			0.924	0.999998	1	0.955			2.019	0.79906	1	0.959	0.941585	1	0.999643		1
P27540	Aryl hydrocarbon receptor nuclear translocator [OS=Homo sapiens]	ARNT	13	5	6	5	0.679	0.586594	1	0.541	0.103393	0.311947	0.356	0.00538292	0.0325231	0.707	0.550765	1	1.91	0.0847256	1	0.766	0.824781	1	0.950314		1
P27635	60S ribosomal protein L10 [OS=Homo sapiens]	LOC100768740; LOC101344695; LOC105294701; LOC112632580; Rpl10; RPL10	50	13	255	13	4.009	7.8218e-05	0.00179183	2.207	0.00113762	0.0124916	4.25	2.77587e-05	0.000898236	2.224	0.0035552	0.0630275	0.943	0.958986	1	0.992	0.975473	1	0.681631		1
P27694	Replication protein A 70 kDa DNA-binding subunit [OS=Homo sapiens]	RPA1	60	31	406	30	2.109	0.0191791	0.0980067	1.897	0.0167151	0.0861607	1.764	0.389857	0.727734	1.398	0.486315	1	1.196	0.438209	1	1.357	0.311782	1	0.99986		1
P27695	DNA-(apurinic or apyrimidinic site) lyase [OS=Homo sapiens]	APEX1	58	18	136	18	1.022	0.968439	1	1.042	0.966039	1	0.751	0.148397	0.363617	0.978	1	1	1.361	0.433269	1	1.066	0.964533	1	0.117046		0.382466
P27708	CAD protein [OS=Homo sapiens]	CAD	23	35	146	35	1.444	0.31045	0.694059	5.105	6.54647e-06	0.000439647	1.268	0.496233	0.861871	2.317	0.00391737	0.0655698	1.139	0.998694	1	2.203	0.00515705	0.828932	3.33763e-06		0.00103046
P27797	Calreticulin [OS=Homo sapiens]	CALR	52	14	83	14	1.005	0.940897	1	1.233	0.984142	1	1.054	0.82736	1	0.957	0.999995	1	0.954	0.99951	1	1.288	0.966727	1	0.146845		0.442214
P27816-1	Microtubule-associated protein 4 [OS=Homo sapiens]	MAP4	14	10	33	10	0.378	0.0767241	0.271003	0.535	0.145431	0.400864	0.321	0.00955495	0.0494139	0.619	0.447469	1	1.179	0.809779	1	0.865	0.960988	1	0.428764		0.910296
P27824	Calnexin [OS=Homo sapiens]	CANX	26	14	97	14	1.308	0.808713	1	2.433	0.0251488	0.115682	1.192	0.915401	1	1.275	0.730692	1	1.097	0.999787	1	1.908	0.238846	1	0.000532118		0.0109662
P28066-1	Proteasome subunit alpha type-5 [OS=Homo sapiens]	LOC101347799; LOC111143461; Psma5; PSMA5	22	4	12	4	0.61	0.999978	1	0.961	0.999051	1	0.445	0.914572	1	0.521	0.830794	1	1.37	0.9582	1	1.843	0.641728	1	0.240707		0.624091
P28070	Proteasome subunit beta type-4 [OS=Homo sapiens]	PSMB4	12	2	4	2	0.537	0.11251	0.344017	0.531	0.631332	1	0.593	0.400261	0.743784	0.559	0.569324	1	0.905	0.945509	1	0.95	0.999997	1	0.0529766		0.225622
P28072	Proteasome subunit beta type-6 [OS=Homo sapiens]	PSMB6	9	2	6	2	0.447	0.399482	0.821374	0.667	0.395185	0.79587	0.489	0.210004	0.466364	0.677	0.763969	1	0.912	0.995924	1	0.985	0.996462	1	0.951971		1
P28288	ATP-binding cassette sub-family D member 3 [OS=Homo sapiens]	ABCD3	26	15	89	15	1.016	0.999997	1	0.608	0.31968	0.695595	1.058	0.999615	1	0.778	0.973253	1	0.96	0.998227	1	0.781	0.710823	1	0.992501		1
P28289	Tropomodulin-1 [OS=Homo sapiens]	TMOD1	26	5	24	4	0.581	0.830306	1	1.496	0.992241	1	0.632	0.589283	0.964616	1.347	1	1	0.919	0.997213	1	1.111	0.991141	1	0.595829		1
P28290	Sperm-specific antigen 2 [OS=Homo sapiens]	ITPRID2	14	11	28	11	0.437	0.0499418	0.197058	0.531	0.0145693	0.0773594	0.561	0.0912069	0.250993	0.695	0.428918	1	0.78	0.998929	1	0.765	0.323208	1	0.993635		1
P28331-1	NADH-ubiquinone oxidoreductase 75 kDa subunit, mitochondrial [OS=Homo sapiens]	NDUFS1	68	36	515	36	0.452	0.0185577	0.0957846	0.592	0.333237	0.712445	0.392	0.0149476	0.067604	0.632	0.544332	1	1.152	0.999994	1	0.936	0.998052	1	0.0392869		0.184179
P28340	DNA polymerase delta catalytic subunit [OS=Homo sapiens]	POLD1	7	6	12	5	2.078	0.390831	0.810062	1.773	0.138082	0.387077	1.65	0.308264	0.618817	1.254	0.673316	1	1.26	0.999964	1	1.414	0.809354	1	0.244553		0.632638
P28347	Transcriptional enhancer factor TEF-1 [OS=Homo sapiens]	TEAD1	20	6	28	6	0.519	0.00227921	0.0206358	0.708	0.149738	0.409865	0.642	0.0430968	0.14554	0.891	0.80778	1	0.808	0.516087	1	0.794	0.70437	1	0.302055		0.725374
P28370-1	Probable global transcription activator SNF2L1 [OS=Homo sapiens]	SMARCA1	30	36	377	15	0.61	0.218467	0.545864	0.687	0.705727	1	1.003	0.997393	1	0.693	0.458422	1	0.609	0.110993	1	0.991	0.997389	1	0.0127367		0.088618
P28482	mitogen-activated protein kinase 1 [OS=Homo sapiens]	MAPK1	23	7	18	7	0.52	0.741571	1	1.555	0.701072	1	0.515	0.867125	1	1.195	0.999986	1	1.008	0.999791	1	1.301	0.78141	1	0.00617858		0.0543102
P28676	Grancalcin [OS=Homo sapiens]	GCA	32	5	23	5	17.807	3.40786e-06	0.00033444	18.263			16.768	2.07105e-06	0.000267443	18.476			1.062	0.935944	1	0.988	0.970342	1	0.0961618		0.339014
P28702	Retinoic acid receptor RXR-beta [OS=Homo sapiens]	RXRB	4	2	2	2
P28715-1	DNA repair protein complementing XP-G cells [OS=Homo sapiens]	ERCC5	3	3	8	3	4.546	0.0887894	0.297259	2.384			8.379	0.0276212	0.105883	1.53			0.543	0.932602	1	1.559	0.993353	1	0.97314		1
P28799	Granulins [OS=Homo sapiens]	GRN	25	9	31	9	1.765	0.708083	1	0.485	0.783017	1	1.159	0.996201	1	0.709	1	1	1.523	0.922685	1	0.684	0.791643	1	0.206074		0.558175
P28838	cytosol aminopeptidase [OS=Homo sapiens]	LAP3	13	5	10	5	0.936	0.991569	1	3.559	0.00311553	0.0258192	0.692	0.414173	0.763242	1.609	0.359512	1	1.353	0.728517	1	2.212	0.0985353	1	0.0120256		0.0856101
P29083	General transcription factor IIE subunit 1 [OS=Homo sapiens]	GTF2E1	12	3	8	3	2.199			1.056	0.817648	1	1.124			0.549	0.999955	1	1.957	0.922972	1	1.924	0.89556	1	0.897631		1
P29144	Tripeptidyl-peptidase 2 [OS=Homo sapiens]	TPP2	9	6	18	6	0.323	0.00432198	0.0327433	1.103	1	1	0.483	0.016315	0.0716535	0.817	0.900743	1	0.669	0.962359	1	1.35	0.876238	1	2.86702e-05		0.00224917
P29372	DNA-3-methyladenine glycosylase [OS=Homo sapiens]	MPG	34	6	51	6	0.585	0.0938339	0.308468	0.725	0.914185	1	0.409	0.00196554	0.0154561	0.753	0.713288	1	1.431	0.252956	1	0.963	0.997383	1	0.373025		0.835678
P29374-1	AT-rich interactive domain-containing protein 4A [OS=Homo sapiens]	ARID4A	6	5	8	5	0.142	0.00975053	0.0599195	0.251	0.149023	0.408614	0.339	0.0958543	0.260796	0.437	0.342147	0.984853	0.42	0.746135	1	0.576	0.990975	1	0.0927054		0.330368
P29375-1	Lysine-specific demethylase 5A [OS=Homo sapiens]	KDM5A	15	14	37	13	0.698	0.714854	1	0.386	0.0133656	0.0726842	0.404	0.0123381	0.0582375	0.504	0.0468	0.309162	1.73	0.131567	1	0.767	0.972168	1	0.0574704		0.238907
P29401	Transketolase [OS=Homo sapiens]	TKT	21	8	37	8	0.28	0.00591873	0.0412652	0.384	0.0164164	0.084943	0.242	0.00145592	0.0125339	0.495	0.103455	0.483495	1.158	0.945958	1	0.775	0.87176	1	0.0182573		0.112574
P29558-1	RNA-binding motif, single-stranded-interacting protein 1 [OS=Homo sapiens]	RBMS1	28	5	42	5	0.897	0.998887	1	0.812	0.997581	1	0.813	0.932599	1	0.929	0.999944	1	1.103	0.992122	1	0.874	0.999877	1	0.399224		0.871069
P29590	Protein PML [OS=Homo sapiens]	PML	22	14	48	14	1.423	0.949548	1	0.953	0.999937	1	0.913	0.989457	1	0.863	0.945708	1	1.559	0.697296	1	1.103	0.881013	1	0.921689		1
P29692	Elongation factor 1-delta [OS=Homo sapiens]	EEF1D	59	12	85	11	0.727	0.93921	1	2.23	0.18999	0.484819	0.631	0.835126	1	1.042	1	1	1.153	0.999665	1	2.14	0.193877	1	0.0031838		0.0358765
P29966	Myristoylated alanine-rich C-kinase substrate [OS=Homo sapiens]	MARCKS	51	12	88	12	0.135	0.000428444	0.00604113	0.552	0.351154	0.737179	0.303	0.00772306	0.0418	0.546	0.342491	0.985253	0.447	0.475729	1	1.012	1	1	0.00269614		0.0320063
P29992	guanine nucleotide-binding protein subunit alpha-11 [OS=Homo sapiens]	GNA11	22	5	16	2	0.375	0.00151699	0.0152538	0.587	0.061647	0.218907	0.532	0.0168587	0.0733862	0.639	0.100411	0.474873	0.706	0.685733	1	0.919	0.999599	1	0.0810883		0.309463
P30040-1	Endoplasmic reticulum resident protein 29 [OS=Homo sapiens]	ERP29; HEL-S-107	8	2	3	2	0.848	0.993057	1	0.578	0.785779	1	0.368	0.0963937	0.262099	0.48	0.606167	1	2.306	0.223559	1	1.204	0.999388	1	0.98899		1
P30041	Peroxiredoxin-6 [OS=Homo sapiens]	PRDX6	61	13	102	13	0.422	0.12366	0.368994	1.035	0.999988	1	0.305	0.00833322	0.0442597	0.659	0.814149	1	1.384	0.603665	1	1.571	0.739842	1	0.00140523		0.0209466
P30042-1	ES1 protein homolog, mitochondrial [OS=Homo sapiens]	GATD3	13	2	7	2	1.005			0.732	0.863466	1	0.01			0.536	0.576974	1	100			1.365	0.977759	1	0.366472		0.828045
P30044-1	Peroxiredoxin-5, mitochondrial [OS=Homo sapiens]	PRDX5	26	4	19	4	1.079	0.968792	1	1.859	0.290876	0.651395	0.619	0.463049	0.821897	1.122	0.996995	1	1.742	0.870288	1	1.657	0.510152	1	0.00110776		0.0176733
P30046	D-dopachrome decarboxylase [OS=Homo sapiens]	DDT	18	2	4	2	0.495	0.0804065	0.279263	0.34	0.0795075	0.254461	0.349	0.0109113	0.053761	0.34	0.131037	0.551701	1.416	0.833745	1	0.998	0.999509	1	0.984305		1
P30048	Thioredoxin-dependent peroxide reductase, mitochondrial [OS=Homo sapiens]	PRDX3	40	7	92	7	1.623	0.831058	1	4.468	0.00190138	0.0182131	1.052	0.976226	1	1.885	0.119681	0.522472	1.543	0.996057	1	2.37	0.196678	1	0.000366134		0.00893784
P30049	ATP synthase subunit delta, mitochondrial [OS=Homo sapiens]	ATP5F1D	14	2	18	2	1.013	1	1	1.408	0.816679	1	1.217	1	1	0.997	0.994046	1	0.832	0.999997	1	1.412	0.978167	1	0.0264702		0.143861
P30050-1	60S ribosomal protein L12 [OS=Homo sapiens]	LOC100405643; LOC105608827; LOC111146158; Rpl12; RPL12	76	13	226	13	1.724	0.115738	0.352465	1.662	0.0144382	0.0768771	1.616	0.228961	0.497982	1.66	0.0358899	0.259006	1.066	0.997223	1	1.001	0.993223	1	0.991417		1
P30084	Enoyl-CoA hydratase, mitochondrial [OS=Homo sapiens]	ECHS1	19	4	8	4	2.259	0.013219	0.0747735	2.505	0.031247	0.134575	0.573	0.843037	1	1.32	0.999712	1	3.942	0.00195141	0.258344	1.898	0.0498541	1	0.012541		0.0881748
P30085-1	UMP-CMP kinase [OS=Homo sapiens]	CMPK1	27	4	8	4	0.289	0.539189	1	1.494	0.938433	1	4.058	0.423694	0.775012	0.668	0.759136	1	0.071	0.0396694	0.823444	2.237	0.309535	1	0.00879922		0.0695184
P30086	phosphatidylethanolamine-binding protein 1 [OS=Homo sapiens]	PEBP1	59	7	28	7	0.399	0.0508129	0.199324	0.212	0.00374619	0.0293868	0.236	0.00249137	0.0186626	0.31	0.0266635	0.215442	1.692	0.492713	1	0.684	0.839249	1	0.578775		1
P30101	Protein disulfide-isomerase A3 [OS=Homo sapiens]	PDIA3	38	14	125	14	1.1	0.999368	1	1.058	0.982487	1	0.494	0.136747	0.341059	0.823	0.991366	1	2.227	0.0808927	1	1.286	0.812032	1	0.143077		0.435134
P30153	serine/threonine-protein phosphatase 2A 65 kDa regulatory subunit A alpha isoform [OS=Homo sapiens]	PPP2R1A	48	21	247	18	0.642	0.206112	0.524015	0.863	0.853575	1	0.587	0.0834537	0.235188	0.698	0.477113	1	1.095	0.990901	1	1.236	0.978743	1	0.198727		0.543549
P30260	cell division cycle protein 27 homolog [OS=Homo sapiens]	CDC27	29	16	99	16	0.251	0.000554762	0.00743774	0.45	0.0363952	0.150905	0.198	0.000322611	0.00421001	0.605	0.0562525	0.330913	1.262	0.998818	1	0.744	0.999793	1	0.966927		1
P30405	Peptidyl-prolyl cis-trans isomerase F, mitochondrial [OS=Homo sapiens]	PPIF	43	7	53	6	1.256	0.649035	1	1.342	0.810173	1	1.511	0.345613	0.67192	1.271	0.8851	1	0.831	0.991434	1	1.056	0.999973	1	0.00874612		0.0692771
P30414	NK-tumor recognition protein [OS=Homo sapiens]	NKTR	8	8	23	8	1.435	0.445893	0.885094	0.791	0.561278	1	1.927	0.0110632	0.0542009	0.932	0.931826	1	0.745	0.246134	1	0.848	0.96869	1	0.0158098		0.103412
P30419	glycylpeptide N-tetradecanoyltransferase 1 [OS=Homo sapiens]	NMT1	9	3	14	3	0.709	0.337657	0.736215	1.084	0.975095	1	0.44	0.240325	0.516338	1.012	0.995365	1	1.612	0.99984	1	1.072	0.999892	1	0.0202357		0.119669
P30626-1	Sorcin [OS=Homo sapiens]	SRI	52	8	99	8	74.146	1.00189e-07	5.46531e-05	25.893	1.74752e-06	0.000222074	86.712	6.54226e-08	6.59984e-05	28.106	1.07323e-06	0.00147047	0.855	0.993744	1	0.921	0.995447	1	0.978393		1
P30837	Aldehyde dehydrogenase X, mitochondrial [OS=Homo sapiens]		9	3	6	3	1.42			1.83	0.339581	0.722767	1.786			0.777	0.969671	1	0.795	0.990736	1	2.356	0.125125	1	0.000650757		0.0124799
P30876	DNA-directed RNA polymerase II subunit RPB2 [OS=Homo sapiens]	POLR2B	51	51	638	51	1.099	1	1	0.864	0.6049	1	1.06	0.998563	1	0.991	0.996208	1	1.037	0.999053	1	0.873	0.855913	1	0.772494		1
P31040	Succinate dehydrogenase [ubiquinone] flavoprotein subunit, mitochondrial [OS=Homo sapiens]	SDHA	29	10	26	10	1.273	0.999949	1	0.763	0.497919	0.934555	0.619	0.680678	1	0.631	0.47978	1	2.057	0.568822	1	1.21	1	1	0.437984		0.923908
P31150	Rab GDP dissociation inhibitor alpha [OS=Homo sapiens]	GDI1	6	2	3	2	1.299			1.238	0.986493	1	0.01			0.704	0.741587	1	100			1.757	0.587769	1
P31153	S-adenosylmethionine synthase isoform type-2 [OS=Homo sapiens]	MAT2A	8	2	3	2				2.922	0.00100414	0.0117362	100			1.33	0.344326	0.988457	0.01			2.196	0.00552886	0.860484
P31260	Homeobox protein Hox-A10 [OS=Homo sapiens]	HOXA10	10	4	13	3	0.543	0.125985	0.375289	0.281	0.0229011	0.108055	0.51	0.285256	0.586371	0.573	0.721986	1	1.064	0.992805	1	0.49	0.22554	1	0.999971		1
P31270	Homeobox protein Hox-A11 [OS=Homo sapiens]	HOXA11	19	3	10	2	0.403	0.104997	0.329765	0.01			0.5	0.149045	0.364791	0.256			0.805	0.998798	1	0.01
P31483	nucleolysin TIA-1 isoform p40 [OS=Homo sapiens]	TIA1	46	12	117	9	0.386	0.00253458	0.0220997	0.295	3.46453e-05	0.00131367	0.313	0.000262588	0.00370019	0.381	0.000318163	0.0139338	1.233	0.66966	1	0.774	0.580601	1	0.741473		1
P31689-1	DnaJ homolog subfamily A member 1 [OS=Homo sapiens]	Dnaja1; DNAJA1; LOC109263810; LOC111146318; LOC112645844; LOC112809310	57	19	166	19	2.245	0.00055669	0.00744072	3.993	3.25048e-06	0.000322052	1.514	0.0853363	0.239329	2.469	0.000167474	0.00948236	1.483	0.0769476	1	1.617	0.0580906	1	0.0235343		0.131632
P31930	Cytochrome b-c1 complex subunit 1, mitochondrial [OS=Homo sapiens]	UQCRC1	59	22	332	21	0.603	0.0707044	0.256175	0.64	0.682628	1	0.497	0.0526725	0.168101	0.746	0.935545	1	1.214	0.999968	1	0.858	0.991591	1	0.0499689		0.216822
P31939	bifunctional purine biosynthesis protein purH [OS=Homo sapiens]	ATIC	37	15	67	15	1.261	1	1	2.446	0.0265026	0.119941	0.577	0.129516	0.32871	1.214	0.926512	1	2.187	0.127761	1	2.015	0.126859	1	0.000370242		0.0089519
P31942	Heterogeneous nuclear ribonucleoprotein H3 [OS=Homo sapiens]	HNRNPH3	71	16	495	2	0.635	0.145384	0.415219	0.834	0.689909	1	0.493	0.018958	0.0805623	0.802	0.782806	1	1.29	0.814567	1	1.04	0.999973	1	0.0154613		0.1021
P31943	Heterogeneous nuclear ribonucleoprotein H [OS=Homo sapiens]	HNRNPH1	66	25	1489	13	0.76	0.0495311	0.196237	0.675	0.0178411	0.0903044	0.617	0.00193875	0.0154032	0.757	0.105025	0.486257	1.232	0.41735	1	0.892	0.887392	1	0.0517051		0.221127
P31946	14-3-3 protein beta/alpha [OS=Homo sapiens]	YWHAB	68	16	210	9	0.759	0.602266	1	0.668	0.488214	0.921601	0.378	0.00282074	0.0203613	0.393	0.0471343	0.309162	2.009	0.0417924	0.847585	1.698	0.629286	1	0.995224		1
P31948	stress-induced-phosphoprotein 1 [OS=Homo sapiens]	STIP1	38	18	121	18	0.486	0.527908	0.999259	1.376	0.506637	0.946956	0.379	0.0643827	0.192681	0.957	0.999998	1	1.283	0.694897	1	1.438	0.56398	1	0.00689012		0.0584832
P31949	protein S100-A11 [OS=Homo sapiens]	S100A11	56	7	51	7	1.892	0.601592	1	1.709	0.487352	0.92034	1.271	0.921413	1	1.177	0.913295	1	1.489	0.983437	1	1.453	0.954777	1	0.996029		1
P32119	Peroxiredoxin-2 [OS=Homo sapiens]	PRDX2	47	8	46	7	0.482	0.193749	0.511351	1.008	1	1	0.742	0.980485	1	0.721	0.924824	1	0.649	0.482353	1	1.398	0.918006	1	0.000838595		0.0146309
P32121	Beta-arrestin-2 [OS=Homo sapiens]	ARRB2	14	5	47	5	0.932	0.699475	1	1.249	0.538994	0.988294	0.696	0.221535	0.484387	1.1	0.972435	1	1.34	0.916933	1	1.135	0.912862	1	0.00150436		0.0217554
P32189-1	Isoform 1 of Glycerol kinase [OS=Homo sapiens]	GK	33	14	93	14	1.023	0.950052	1	0.914	0.889297	1	1.08	0.956555	1	0.906	0.949376	1	0.947	1	1	1.009	0.999947	1	0.786054		1
P32519-1	ETS-related transcription factor Elf-1 [OS=Homo sapiens]	ELF1	8	3	11	2	0.6	0.569938	1	1.02	0.9927	1	0.392	0.159037	0.384485	1.064	0.996384	1	1.529	0.842544	1	0.958	0.999999	1	0.230223		0.604458
P32780	General transcription factor IIH subunit 1 [OS=Homo sapiens]	GTF2H1	10	3	18	3	1.242	0.525388	0.996001	1.268	0.822491	1	1.237	0.999208	1	1.202	0.990355	1	1.004	0.719781	1	1.055	0.98628	1	0.951715		1
P32969	60S ribosomal protein L9 [OS=Homo sapiens]	RPL9; RPL9P7; RPL9P8; RPL9P9	72	12	263	12	2.385	0.00028822	0.00466714	1.763	0.00430508	0.0323849	2.244	0.000297941	0.00397807	1.637	0.0207683	0.185534	1.063	1	1	1.077	0.92692	1	0.82499		1
P33121	Long-chain-fatty-acid--CoA ligase 1 [OS=Homo sapiens]	ACSL1	5	2	3	2	1.55			100			0.257			100			6.034			4.061	0.771887	1
P33176	Kinesin-1 heavy chain [OS=Homo sapiens]	KIF5B	40	28	135	28	1.517	0.271074	0.632598	2.973	0.00123459	0.0133109	1.313	0.818599	1	1.772	0.0317415	0.239711	1.155	0.886715	1	1.678	0.405039	1	0.00310762		0.0353861
P33240	cleavage stimulation factor subunit 2 [OS=Homo sapiens]	CSTF2	40	14	193	8	0.414	0.000290508	0.00468679	0.492	0.00329919	0.0267712	0.495	0.000495971	0.00579102	0.512	0.0190902	0.175714	0.835	0.998858	1	0.961	0.888624	1	0.450179		0.939309
P33316-3	Deoxyuridine 5'-triphosphate nucleotidohydrolase, mitochondrial [OS=Homo sapiens]	DUT	15	3	22	3	0.557	0.408175	0.829079	0.554	0.514543	0.95877	0.129	0.000213953	0.00319711	0.464	0.140675	0.5717	4.32	0.00429903	0.381324	1.194	0.924906	1	0.00537282		0.0494945
P33527	Multidrug resistance-associated protein 1 [OS=Homo sapiens]	ABCC1	2	2	6	2	0.326	0.0267973	0.12375	0.243	0.00363489	0.0287035	0.218	0.00318595	0.0222118	0.43	0.0686916	0.369709	1.495	0.69353	1	0.565	0.216656	1	0.999485		1
P33991	DNA replication licensing factor MCM4 [OS=Homo sapiens]	MCM4	59	43	471	43	0.372	0.00204948	0.0192136	0.287	0.00193673	0.0184405	0.399	0.00236923	0.0179655	0.433	0.0126786	0.135564	0.933	0.999999	1	0.663	0.851859	1	0.993353		1
P33992	DNA replication licensing factor mcm5 [OS=Homo sapiens]	MCM5	73	49	419	49	0.276	0.00234141	0.020929	0.259	0.0022253	0.020296	0.354	0.00436074	0.0283164	0.431	0.00856166	0.104207	0.782	0.998588	1	0.6	0.956704	1	0.999858		1
P33993-1	DNA replication licensing factor MCM7 [OS=Homo sapiens]	MCM7	58	41	447	41	0.408	0.00971778	0.0599195	0.322	0.00999386	0.0594208	0.475	0.0185321	0.0794546	0.474	0.0501677	0.316135	0.86	0.998618	1	0.68	0.922839	1	0.982014		1
P34741	syndecan-2 [OS=Homo sapiens]	SDC2	12	2	4	2	0.01			0.01			0.399			0.761	0.567793	1	0.01			0.01
P34897-1	Serine hydroxymethyltransferase, mitochondrial [OS=Homo sapiens]	HEL-S-51e; SHMT2	41	17	129	17	1.238	0.559618	1	2.304	0.0220551	0.105307	0.879	0.999732	1	1.391	0.303149	0.912588	1.409	0.411648	1	1.657	0.590263	1	0.00036772		0.00893784
P34932	Heat shock 70 kDa protein 4 [OS=Homo sapiens]	HSPA4	29	17	47	16	0.78	0.375179	0.792587	1.044	0.996104	1	1.041	0.934567	1	0.95	0.759857	1	0.75	0.862101	1	1.099	0.949139	1	0.281452		0.693061
P35221	Catenin alpha-1 [OS=Homo sapiens]	CTNNA1	64	38	338	31	0.456	0.00111141	0.0123572	0.53	0.00160465	0.0163223	0.527	0.00854254	0.0450724	0.64	0.0270011	0.216572	0.865	0.79544	1	0.829	0.546854	1	0.791919		1
P35222	Catenin beta-1 [OS=Homo sapiens]	CTNNB1	44	24	243	21	0.756	0.913233	1	1.064	0.999996	1	1.034	0.999991	1	0.793	0.969028	1	0.732	0.951374	1	1.342	0.945114	1	0.7299		1
P35226	Polycomb complex protein BMI-1 [OS=Homo sapiens]	BMI1	31	8	73	7	0.768	0.0821964	0.281669	0.731	0.0676554	0.228182	0.883	0.514853	0.88348	0.781	0.206584	0.71814	0.87	0.787098	1	0.936	0.977813	1	0.777138		1
P35232	Prohibitin [OS=Homo sapiens]	PHB1	59	17	207	17	0.992	0.969496	1	0.27	0.00376511	0.0294383	1.156	0.941931	1	0.294	0.00391429	0.0655698	0.858	0.999993	1	0.918	1	1	0.0297563		0.156727
P35240-1	merlin [OS=Homo sapiens]	NF2	6	4	11	4	0.206			0.631	0.28072	0.63502	0.424	0.024041	0.0961198	0.53	0.225984	0.759431	0.485			1.192	0.99998	1
P35241-1	radixin [OS=Homo sapiens]	RDX	9	4	15	2	1.131	0.993281	1	0.099	1.54249e-06	0.000218387	1.129	0.997121	1	1.048	0.995425	1	1.001	0.913732	1	0.094	9.50957e-07	0.000932413	6.44405e-07		0.00038747
P35244	Replication protein A 14 kDa subunit [OS=Homo sapiens]	RPA3	72	6	85	6	1.484	0.320902	0.70746	1.717	0.263787	0.612611	1.047	1	1	0.977	0.999934	1	1.417	0.310596	1	1.757	0.348798	1	0.998295		1
P35249	replication factor C subunit 4 [OS=Homo sapiens]	RFC4	66	24	266	24	1.123	0.966042	1	1.168	0.999999	1	1.147	0.957133	1	1.083	0.999926	1	0.979	1	1	1.079	0.999602	1	0.764148		1
P35250-1	Replication factor C subunit 2 [OS=Homo sapiens]	RFC2	57	18	184	18	0.897	0.941085	1	1.313	0.189867	0.484634	0.997	0.999284	1	1.201	0.398684	1	0.9	0.992078	1	1.093	0.993401	1	0.0126552		0.0883182
P35251-1	Replication factor C subunit 1 [OS=Homo sapiens]	RFC1	37	33	217	33	1.441	0.00242771	0.0213385	2.127	1.37957e-06	0.000218387	1.175	0.369135	0.701154	1.631	0.000215765	0.010399	1.227	0.0738722	0.998851	1.304	0.0103586	1	0.0327727		0.165245
P35268	60S ribosomal protein L22 [OS=Homo sapiens]	RPL22	58	7	108	7	1.769	6.28045e-05	0.00155727	1.943	0.000111728	0.00278036	1.794	7.25565e-05	0.00155758	1.594	0.00300501	0.0565372	0.986	0.999997	1	1.219	0.293998	1	0.979634		1
P35269	General transcription factor iif subunit 1 [OS=Homo sapiens]	GTF2F1	34	16	75	16	6.472	6.12477e-07	0.000152408	2.949	0.000751811	0.00976164	7.13	3.60477e-07	0.000127352	3.009	0.000655636	0.022378	0.908	0.990574	1	0.98	0.999999	1	0.00402926		0.0412876
P35453	Homeobox protein Hox-D13 [OS=Homo sapiens]	HOXD13	31	6	42	6	0.596	0.00230665	0.0207548	0.605	0.0036495	0.0287942	0.482	0.000131988	0.00226579	0.624	0.0118163	0.130264	1.237	0.426627	1	0.97	0.976903	1	0.00137302		0.0205193
P35527	Keratin, type I cytoskeletal 9 OS=Homo sapiens GN=KRT9 PE=1 SV=3	KRT9	74	35	288	34	2.455	0.98543	1	1.025	0.998415	1	2.203	0.994196	1	0.795	0.99962	1	1.114	0.999996	1	1.29	0.999998	1	0.994781		1
P35579-1	Myosin-9 [OS=Homo sapiens]	MYH9	48	94	519	75	7.018	4.60709e-06	0.00039421	9.748	4.26222e-07	0.000123101	5.423	2.3523e-05	0.000814085	4.371	5.1245e-05	0.00546101	1.294	0.712779	1	2.23	0.00781359	0.980425	0.000985483		0.0162985
P35580	Myosin-10 [OS=Homo sapiens]	MYH10	51	97	787	80	4.952	1.30088e-06	0.00019576	5.551	2.88049e-07	0.000105165	4.904	9.18928e-07	0.000201017	3.61	4.2757e-06	0.00186401	1.01	0.999006	1	1.538	0.129084	1	0.000332961		0.00833488
P35606	Coatomer subunit beta' [OS=Homo sapiens]	COPB2	15	10	57	10	17.095	5.12596e-08	4.06722e-05	12.022	2.12584e-07	0.000105165	2.189	0.0282264	0.107678	1.642	0.0791943	0.405961	7.811	1.29711e-06	0.00115054	7.319	4.0779e-06	0.00323202	0.999994		1
P35610	sterol O-acyltransferase 1 [OS=Homo sapiens]	SOAT1	13	5	53	5	1.092	0.999997	1	0.795	0.931668	1	0.626	0.440596	0.794837	0.646	0.629444	1	1.744	0.498034	1	1.231	0.984903	1	0.999992		1
P35611-1	Alpha-adducin [OS=Homo sapiens]	ADD1	45	25	167	24	0.274	1.33865e-05	0.000580814	0.335	8.56439e-05	0.00234561	0.219	3.04951e-06	0.0003141	0.394	0.000532157	0.019215	1.252	0.759311	1	0.849	0.777204	1	0.610371		1
P35612-1	Beta-adducin [OS=Homo sapiens]	ADD2	20	10	33	9	0.161	5.9012e-05	0.0014886	0.202	0.000108068	0.00273209	0.237	0.000121178	0.00214843	0.236	0.00114128	0.0317276	0.681	0.992915	1	0.855	0.592497	1	0.934417		1
P35613	Basigin [OS=Homo sapiens]	BSG	35	11	137	11	1.5	0.8952	1	0.667	0.541833	0.992544	1.543	0.991793	1	0.665	0.690613	1	0.972	0.996117	1	1.004	0.999789	1	0.994102		1
P35625	Metalloproteinase inhibitor 3 [OS=Homo sapiens]	TIMP3	9	2	5	2	1.258	0.934895	1	6.344	0.00251406	0.0221866	1.543	0.702261	1	4.386	0.00698594	0.0928689	0.816	0.993836	1	1.447	0.986588	1	0.00507838		0.0483286
P35637-1	RNA-binding protein FUS [OS=Homo sapiens]	FUS	27	15	435	13	0.382	0.00416132	0.0317205	0.386	0.00487934	0.0348352	0.311	0.00163666	0.013642	0.531	0.103545	0.483495	1.228	0.990292	1	0.727	0.483684	1	0.0322007		0.163524
P35658-1	Nuclear pore complex protein Nup214 [OS=Homo sapiens]	NUP214	32	49	524	49	0.787	0.201992	0.516996	0.765	0.048263	0.182822	0.856	0.426991	0.780052	0.807	0.238258	0.789066	0.919	0.992522	1	0.948	0.907791	1	0.988607		1
P35659-1	Protein DEK [OS=Homo sapiens]	DEK	46	28	477	28	0.777	0.291642	0.665107	0.473	0.000116628	0.0028649	0.677	0.0284298	0.107998	0.571	0.00285879	0.0559565	1.148	0.692344	1	0.828	0.320173	1	0.0187777		0.11509
P35908	Keratin, type II cytoskeletal 2 epidermal OS=Homo sapiens GN=KRT2 PE=1 SV=2	KRT2	55	34	220	24	0.777	0.999518	1	1.374	1	1	1.07	0.92431	1	1.477	0.999926	1	0.726	0.799417	1	0.93	0.999819	1	0.937829		1
P35998	26S proteasome regulatory subunit 7 [OS=Homo sapiens]	PSMC2	42	15	47	15	10.816	0.137856	0.399869	5.207	0.328692	0.705418	0.877	0.997874	1	2.818	0.803857	1	12.33	0.259021	1	1.848	0.941421	1	0.928511		1
P36507	Dual specificity mitogen-activated protein kinase kinase 2 [OS=Homo sapiens]	MAP2K2	8	3	5	3	0.489	0.556159	1	100			0.01			100			100			1.197	0.959558	1	0.0162037		0.104092
P36542-1	ATP synthase subunit gamma, mitochondrial [OS=Homo sapiens]	ATP5F1C	35	11	31	11	6.52	0.00930436	0.0576765	1.943	0.180641	0.466835	1.472	0.997394	1	1.128	0.979275	1	4.428	0.0194604	0.656325	1.722	0.462516	1	0.132513		0.412931
P36543	V-type proton ATPase subunit E 1 [OS=Homo sapiens]	ATP6V1E1	36	6	27	6	1.739	0.512702	0.979183	2.745	0.051645	0.192503	3.255	0.0194616	0.0814617	2.434	0.0729195	0.382588	0.534	0.329883	1	1.128	0.999931	1	0.597134		1
P36551	Oxygen-dependent coproporphyrinogen-III oxidase, mitochondrial [OS=Homo sapiens]	CPOX	13	5	24	5	4.896	0.00757517	0.0493772	5.278	0.00104097	0.0120115	3.304	0.0271737	0.104872	3.332	0.0346667	0.253749	1.482	0.969387	1	1.584	0.328728	1	0.00499787		0.0480087
P36578	60S ribosomal protein L4 [OS=Homo sapiens]	RPL4	62	33	527	33	1.868	3.28776e-05	0.00102852	1.695	0.000240813	0.00474212	1.965	5.15695e-05	0.00124611	1.723	0.000824668	0.0252696	0.95	0.999021	1	0.984	0.953408	1	0.999917		1
P36776	Lon protease homolog, mitochondrial [OS=Homo sapiens]	LONP1	47	33	253	33	1.121	0.969153	1	1.111	0.999067	1	0.865	0.999372	1	1.134	0.921622	1	1.296	0.877439	1	0.98	0.988361	1	0.999149		1
P36873-1	serine/threonine-protein phosphatase PP1-gamma catalytic subunit [OS=Homo sapiens]	PPP1CC	65	19	325	5	0.813	0.556968	1	0.717	0.179594	0.464885	0.71	0.215188	0.473261	0.813	0.464535	1	1.145	0.971518	1	0.882	0.978277	1	0.713296		1
P36915-1	Guanine nucleotide-binding protein-like 1 [OS=Homo sapiens]	GNL1	7	3	5	2	100			3.142	0.0174934	0.0890173	100			1.808	0.276763	0.870591	1.245	0.527612	1	1.737	0.408095	1	0.868716		1
P36954	DNA-directed RNA polymerase II subunit RPB9 [OS=Homo sapiens]	POLR2I	73	6	82	6	0.784	0.997994	1	0.61	0.996934	1	0.512	0.509351	0.878987	0.594	0.968072	1	1.532	0.744102	1	1.028	0.999481	1	0.901713		1
P36957	Dihydrolipoyllysine-residue succinyltransferase component of 2-oxoglutarate dehydrogenase complex, mitochondrial [OS=Homo sapiens]	DLST	29	6	25	6	0.932	0.966872	1	2.77	0.00539703	0.0376567	1.44	0.73692	1	2.056	0.0725648	0.381771	0.647	0.988435	1	1.347	0.64169	1	3.98006e-05		0.00261888
P37108	Signal recognition particle 14 kDa protein [OS=Homo sapiens]	SRP14	51	9	134	9	1.083	0.999811	1	1.059	0.998637	1	0.721	0.632046	1	1.148	0.966653	1	1.501	0.773179	1	0.923	0.998459	1	0.932918		1
P37198	nuclear pore glycoprotein p62 [OS=Homo sapiens]	NUP62	32	16	213	16	0.784	0.666471	1	0.848	0.697821	1	0.585	0.248969	0.530039	0.681	0.640311	1	1.342	0.954326	1	1.246	0.999998	1	1		1
P37275-1	Zinc finger E-box-binding homeobox 1 [OS=Homo sapiens]	ZEB1	15	10	38	8	0.263	0.00241002	0.0212932	0.278	0.00200726	0.0187745	0.392	0.012544	0.0588559	0.498	0.105831	0.488114	0.67	0.907715	1	0.558	0.231678	1	0.507894		1
P37802	Transgelin-2 [OS=Homo sapiens]	TAGLN2	71	11	46	11	0.286	0.0129645	0.0735723	0.568	0.266305	0.614565	0.281	0.00427451	0.0280813	0.491	0.129591	0.547297	1.018	0.982243	1	1.158	0.996066	1	0.0053482		0.0494158
P37837	Transaldolase [OS=Homo sapiens]	TALDO1	11	3	14	3	0.435	0.138491	0.401177	0.252	0.00362414	0.0287035	0.303	0.0117019	0.0564039	0.424	0.0305581	0.234586	1.437	0.678891	1	0.594	0.790899	1	0.169491		0.485645
P38117	electron transfer flavoprotein subunit beta [OS=Homo sapiens]	ETFB	24	5	14	5	1.211	0.999954	1	1.448	0.385325	0.781058	0.87	0.982117	1	0.978	0.806702	1	1.392	0.948908	1	1.48	0.966876	1	0.000410183		0.00934033
P38159-1	RNA-binding motif protein, X chromosome [OS=Homo sapiens]	LOC111139342; RBMX; RBMXL1	61	34	611	12	0.602	0.666434	1	0.835	0.895392	1	0.617	0.536765	0.906521	0.954	0.999577	1	0.976	0.999893	1	0.875	0.97271	1	0.52697		1
P38398	Breast cancer type 1 susceptibility protein [OS=Homo sapiens]	BRCA1	3	3	14	3	0.396	0.402376	0.822468	0.443	0.709539	1	0.493	0.957278	1	0.378	0.636043	1	0.804	0.845955	1	1.174	0.999993	1	0.902329		1
P38432	coilin [OS=Homo sapiens]	COIL	31	17	146	17	1.325	0.999912	1	1.193	0.995756	1	1.024	0.999918	1	1.218	1	1	1.294	1	1	0.979	0.992494	1	0.933945		1
P38606	V-type proton ATPase catalytic subunit A [OS=Homo sapiens]	ATP6V1A	37	18	85	18	1.646	0.269959	0.630337	1.681	0.101004	0.30825	2.201	0.0395046	0.136717	1.455	0.39851	1	0.748	0.823571	1	1.155	0.928436	1	0.715025		1
P38646	Stress-70 protein, mitochondrial [OS=Homo sapiens]	HSPA9	54	37	394	36	1.476	0.291561	0.665107	1.686	0.0254452	0.116539	1.138	0.9559	1	1.123	0.847776	1	1.297	0.725509	1	1.5	0.170203	1	0.018023		0.111584
P38919	Eukaryotic initiation factor 4A-III [OS=Homo sapiens]	EIF4A3	84	38	834	35	0.758	0.29688	0.673301	0.83	0.66646	1	0.837	0.733135	1	0.887	0.997882	1	0.905	0.955733	1	0.935	0.877273	1	0.0059822		0.053161
P39019	40S ribosomal protein S19 [OS=Homo sapiens]	RPS19	76	19	260	19	2.93	5.65314e-05	0.00145447	2.496	0.000186089	0.00395015	3.952	5.27706e-06	0.000368203	2.605	0.000180479	0.00972455	0.741	0.394593	1	0.958	1	1	0.928498		1
P39023	60S ribosomal protein L3 [OS=Homo sapiens]	RPL3	61	30	501	30	2.093	0.000834135	0.00982501	1.684	0.0209561	0.101079	1.807	0.000658032	0.00708121	1.749	0.0236142	0.199369	1.158	0.999982	1	0.962	1	1	0.051102		0.219521
P39656	Dolichyl-diphosphooligosaccharide--protein glycosyltransferase 48 kDa subunit [OS=Homo sapiens]	DDOST	32	12	94	12	2.49	0.102765	0.325212	1.298	0.630304	1	1.874	0.369596	0.701623	1.132	0.922562	1	1.329	0.947249	1	1.146	0.987985	1	0.254899		0.649012
P39687	Acidic leucine-rich nuclear phosphoprotein 32 family member A [OS=Homo sapiens]	ANP32A	43	10	88	6	1.769	0.146273	0.417077	0.994	1	1	1.585	0.10203	0.274066	0.791	0.991402	1	1.116	0.999893	1	1.257	0.991133	1	0.999902		1
P39748	Flap endonuclease 1 [OS=Homo sapiens]	FEN1	42	11	119	11	0.822	0.565774	1	0.974	1	1	0.567	0.0138643	0.0637035	0.857	0.711792	1	1.449	0.218104	1	1.136	0.721575	1	0.00229189		0.0283394
P39880-3	Isoform 3 of Homeobox protein cut-like 1 [OS=Homo sapiens]	CUX1	29	31	140	31	0.754	0.327086	0.719457	0.854	0.710852	1	0.612	0.00893164	0.0467776	0.954	0.967584	1	1.232	0.29086	1	0.895	0.98343	1	1		1
P40227-1	T-complex protein 1 subunit zeta [OS=Homo sapiens]	CCT6A	45	20	122	20	1.06	0.991113	1	3.427	0.000168927	0.00369859	0.731	0.65321	1	2.244	0.0103695	0.117745	1.45	0.346813	1	1.527	0.151645	1	2.32567e-05		0.00207701
P40424-2	Isoform PBX1b of Pre-B-cell leukemia transcription factor 1 [OS=Homo sapiens]	PBX1	50	9	74	4	0.592	0.0343327	0.150354	0.622	0.105599	0.315805	0.308	0.00027427	0.00375681	0.62	0.0698281	0.37352	1.923	0.0847135	1	1.003	0.999816	1	0.768659		1
P40425	pre-B-cell leukemia transcription factor 2 [OS=Homo sapiens]	PBX2	32	8	42	5	0.644	0.101211	0.322044	0.785	0.700025	1	0.398	0.00083544	0.00853391	0.737	0.307331	0.919879	1.619	0.100883	1	1.066	0.971704	1	0.284997		0.699732
P40429	60S ribosomal protein L13a [OS=Homo sapiens]	RPL13A	51	16	191	16	1.96	0.000147863	0.00295319	1.911	0.000301204	0.00550836	2.264	2.74989e-05	0.000897814	1.683	0.00132004	0.0352659	0.866	0.78109	1	1.135	0.912179	1	0.583305		1
P40616	ADP-ribosylation factor-like protein 1 [OS=Homo sapiens]	ARL1	23	3	13	3	2.587	0.161024	0.446566	6.545	0.00231767	0.0207806	1.306	0.894866	1	3.092	0.200654	0.708235	1.982	0.615421	1	2.116	0.142731	1	0.00634889		0.0553845
P40763	Signal transducer and activator of transcription 3 [OS=Homo sapiens]	STAT3	5	2	2	2				100												100
P40855-1	Peroxisomal biogenesis factor 19 [OS=Homo sapiens]	PEX19	26	4	12	4	0.83	0.612574	1	1.079	0.976197	1	0.462	0.29656	0.604865	0.73	1	1	1.796	0.987412	1	1.478	0.968606	1	0.765225		1
P40925	Malate dehydrogenase, cytoplasmic [OS=Homo sapiens]	MDH1	24	6	13	6	0.101	0.0211965	0.104996	0.266	0.142523	0.394853	0.189	0.0573822	0.179167	0.434	0.196733	0.699002	0.536	0.989709	1	0.612	0.999926	1	0.0198462		0.119179
P40926	Malate dehydrogenase, mitochondrial [OS=Homo sapiens]	MDH2	58	16	158	16	1.381	0.674095	1	0.485	0.343132	0.728049	0.941	0.999509	1	0.54	0.511611	1	1.468	0.498006	1	0.897	0.999312	1	0.790352		1
P40937-1	Replication factor C subunit 5 [OS=Homo sapiens]	RFC5	46	13	122	13	1.316	0.924115	1	1.384	0.601843	1	1.271	0.754422	1	1.273	0.999558	1	1.036	0.998411	1	1.088	0.771045	1	0.146443		0.441726
P40938	replication factor C subunit 3 [OS=Homo sapiens]	RFC3	65	18	182	18	1.014	0.999865	1	1.235	0.653027	1	0.898	0.896782	1	1.157	0.929929	1	1.13	0.962434	1	1.068	0.989227	1	0.341491		0.786872
P40939	Trifunctional enzyme subunit alpha, mitochondrial [OS=Homo sapiens]	HADHA	52	29	353	29	0.303	3.10867e-05	0.000990237	0.477	0.00837228	0.0523941	0.357	7.49732e-05	0.00157444	0.528	0.0508524	0.318983	0.849	0.979514	1	0.902	0.883421	1	0.00316409		0.0358191
P41091	eukaryotic translation initiation factor 2 subunit 3 [OS=Homo sapiens]	EIF2S3	52	21	209	21	1.254	0.0704996	0.25617	1.526	0.00971467	0.0580141	1.182	0.475995	0.835073	1.208	0.097754	0.467144	1.061	0.775628	1	1.264	0.738415	1	0.0727752		0.285765
P41208	centrin-2 [OS=Homo sapiens]	CETN2	55	7	79	7	0.911	0.999985	1	1.227	0.998495	1	0.524	0.474772	0.833548	1.142	0.997072	1	1.736	0.39651	1	1.075	0.953603	1	0.736951		1
P41214	Eukaryotic translation initiation factor 2d [OS=Homo sapiens]	EIF2D	9	3	4	3	0.873	0.998823	1	0.767	0.848227	1	0.667	0.583821	0.959066	0.794	0.840044	1	1.309	0.78992	1	0.967	1	1	0.983642		1
P41219	Peripherin [OS=Homo sapiens]	PRPH	50	27	312	21	0.626	0.0278939	0.127532	0.771	0.343443	0.728221	0.864	0.94586	1	0.896	0.999778	1	0.724	0.118819	1	0.86	0.238884	1	0.00235997		0.0290642
P41223	Protein BUD31 homolog [OS=Homo sapiens]	BUD31	65	13	163	13	1.187	0.829309	1	0.899	0.936564	1	1.034	0.998317	1	0.904	0.999766	1	1.148	0.962326	1	0.994	0.984969	1	0.737014		1
P41227-1	N-alpha-acetyltransferase 10 [OS=Homo sapiens]	NAA10	22	4	9	4	0.766	0.999936	1	9.087	0.0383288	0.15566	0.944	0.999853	1	2.87	0.103714	0.48358	0.812	1	1	3.166	0.988945	1	0.0478663		0.210135
P41236	Protein phosphatase inhibitor 2 [OS=Homo sapiens]	PPP1R2	13	2	6	2	0.01			0.01			0.01			0.01
P41250	Glycine--tRNA ligase [OS=Homo sapiens]	GARS1	9	5	12	4	0.883	0.999722	1	2.035	0.40309	0.805926	0.571			1.29	0.99981	1	1.545			1.577	0.524199	1	0.00824888		0.0664236
P41252	isoleucine--tRNA ligase, cytoplasmic [OS=Homo sapiens]	IARS1	18	16	57	16	1.77	0.888871	1	2.04	0.108492	0.322331	0.862	0.564574	0.940019	0.958	0.996248	1	2.053	0.136769	1	2.13	0.0496855	1	0.0114371		0.0821827
P41567	eukaryotic translation initiation factor 1 [OS=Homo sapiens]	EIF1	43	5	24	5	0.296	0.0238518	0.114939	0.377	0.069525	0.23218	0.144	0.000155318	0.00254993	0.431	0.0500187	0.315404	2.062	0.0617998	0.926852	0.876	0.999946	1	0.988419		1
P41743	Protein kinase c iota type [OS=Homo sapiens]	PRKCI	14	4	11	4	0.483			0.742	0.994565	1	0.222			0.421	0.252539	0.819107	2.176			1.765	0.441717	1
P42166	Lamina-associated polypeptide 2, isoform alpha [OS=Homo sapiens]	TMPO	66	36	533	25	1.597	0.00141775	0.0146931	1.237	0.100272	0.307786	1.498	0.00556071	0.0332031	1.2	0.12604	0.537225	1.065	0.950906	1	1.03	0.999989	1	0.116842		0.381957
P42167	Lamina-associated polypeptide 2, isoforms beta/gamma [OS=Homo sapiens]	TMPO	71	29	629	8	0.983	0.990457	1	0.641	0.173809	0.455229	0.901	0.683045	1	0.781	0.546917	1	1.091	0.940038	1	0.822	0.946416	1	0.582272		1
P42285	Superkiller viralicidic activity 2-like 2 [OS=Homo sapiens]	MTREX	48	45	536	45	0.887	0.666471	1	0.878	0.52565	0.970773	0.882	0.352052	0.678537	0.914	0.954951	1	1.006	0.990264	1	0.96	0.933973	1	0.376494		0.840587
P42356	phosphatidylinositol 4-kinase alpha [OS=Homo sapiens]	PI4KA	3	3	3	3	1.305	0.991993	1	0.572	0.707424	1	0.285	0.168522	0.402333	0.161	0.0438917	0.295604	4.585	0.0759934	1	3.543	0.183474	1	0.999519		1
P42566-1	epidermal growth factor receptor substrate 15 [OS=Homo sapiens]	EPS15	3	2	2	2				100			100			100			0.01			1.783
P42677	40S ribosomal protein S27 [OS=Homo sapiens]	RPS27	42	6	62	3	2.405	7.01589e-05	0.00165499	2.339	0.000329581	0.00572174	2.799	1.94059e-05	0.00071144	2.607	0.000566352	0.0200439	0.859	0.899583	1	0.897	0.998832	1	0.875505		1
P42695	condensin-2 complex subunit D3 [OS=Homo sapiens]	NCAPD3	3	2	3	2	1.704			2.254	0.0378489	0.154757	0.734			0.96	1	1	2.32	0.0224246	0.680348	2.348	0.0204778	1	0.000745352		0.0135964
P42696	RNA-binding protein 34 [OS=Homo sapiens]	RBM34	46	16	104	16	1.632	0.120807	0.362089	0.8	0.67469	1	1.24	0.488355	0.850322	1.005	0.999028	1	1.315	0.909382	1	0.796	0.857218	1	0.151145		0.451474
P42704	Leucine-rich PPR motif-containing protein, mitochondrial [OS=Homo sapiens]	LRPPRC	49	57	348	57	1.319	0.538295	1	1.258	0.791345	1	1.12	0.989715	1	0.908	0.993778	1	1.178	0.855517	1	1.386	0.496424	1	0.652331		1
P42766	60S ribosomal protein L35 [OS=Homo sapiens]	RPL35	31	7	105	7	1.401	0.0194762	0.0991763	1.629	0.00401599	0.0308681	1.628	0.000706882	0.00750422	1.788	0.000819819	0.0252016	0.86	0.367739	1	0.911	0.905621	1	0.999998		1
P42771-1	cyclin-dependent kinase inhibitor 2A [OS=Homo sapiens]	CDKN2A	59	5	27	5	0.707	0.983993	1	2.517	0.0285244	0.126098	0.433	0.0719894	0.209362	0.914	1	1	1.634	0.202476	1	2.752	0.0277956	1	0.000405788		0.00932411
P43034	Platelet-activating factor acetylhydrolase IB subunit alpha [OS=Homo sapiens]	PAFAH1B1	9	2	4	2	2.52	0.891499	1	1.356	0.941337	1	0.01			1.114	0.999974	1	100			1.218	0.964078	1	0.453059		0.943396
P43243	Matrin-3 [OS=Homo sapiens]	MATR3	60	58	1357	32	0.84	0.23575	0.57994	0.683	0.000630875	0.00851681	0.897	0.296378	0.604636	0.941	0.51353	1	0.937	0.999979	1	0.726	0.0106608	1	0.00384544		0.040118
P43246-1	DNA mismatch repair protein MSH2 [OS=Homo sapiens]	MSH2	33	25	106	25	0.609	0.129305	0.38192	1.398	0.252962	0.593985	1.108	0.99746	1	0.985	0.999817	1	0.549	0.0635964	0.932053	1.42	0.35694	1	0.000146691		0.00529355
P43250-1	G protein-coupled receptor kinase 6 [OS=Homo sapiens]	GRK6	6	3	15	3	0.78	0.873379	1	2.8	0.0253259	0.11616	0.89	0.984396	1	1.742	0.161859	0.620709	0.876	0.997134	1	1.607	0.860683	1	0.378289		0.843266
P43304	Glycerol-3-phosphate dehydrogenase, mitochondrial [OS=Homo sapiens]	GPD2	10	5	23	5	7.741	4.94396e-05	0.00133182	4.155	0.000539606	0.00766466	8.204	2.47313e-05	0.000842422	2.697	0.0133491	0.139832	0.944	0.978362	1	1.541	0.321861	1	0.00764832		0.0624059
P43307	Translocon-associated protein subunit alpha [OS=Homo sapiens]	SSR1	18	3	60	3	1.643	0.998041	1	0.776	0.99879	1	1.117	0.991498	1	0.759	0.996821	1	1.471	0.915848	1	1.023	0.999999	1	0.877461		1
P43487	Ran-specific GTPase-activating protein [OS=Homo sapiens]	RANBP1	54	6	63	6	0.399	0.274625	0.63541	1.252	0.776559	1	0.284	0.0150879	0.067778	0.622	0.948809	1	1.402	0.503658	1	2.012	0.318195	1	0.00262188		0.0314173
P43490	nicotinamide phosphoribosyltransferase [OS=Homo sapiens]	NAMPT	4	2	3	2	0.01			2.857	0.0524047	0.194776	0.426			1.983	0.580561	1	0.01			1.441	0.301124	1
P43686	26S proteasome regulatory subunit 6B [OS=Homo sapiens]	PSMC4	44	11	50	11	1.354	0.889219	1	4.785	2.85872e-05	0.00111666	0.568	0.122978	0.316764	1.638	0.141176	0.573078	2.382	0.0212486	0.673779	2.921	0.00123484	0.345158	2.00892e-06		0.000740248
P43694	Transcription factor GATA-4 [OS=Homo sapiens]	GATA4	17	4	12	4	0.509	0.0180477	0.0940981	0.891	0.477704	0.905067	0.385	0.00134697	0.0119405	0.805	0.113906	0.510264	1.322	0.618998	1	1.106	0.903501	1	0.965215		1
P43897	Elongation factor Ts, mitochondrial [OS=Homo sapiens]	TSFM	11	2	5	2	0.95	0.999896	1	0.767	0.99961	1	0.659	0.870291	1	0.527	0.935573	1	1.441	0.764048	1	1.454	0.824651	1	0.0683243		0.272587
P45880	Voltage-dependent anion-selective channel protein 2 [OS=Homo sapiens]	VDAC2	70	17	679	17	1.033	0.994149	1	1.012	0.999958	1	0.927	0.595272	0.971203	1.013	0.999968	1	1.114	0.868465	1	0.999	1	1	0.97144		1
P45973	chromobox protein homolog 5 [OS=Homo sapiens]	CBX5	75	20	353	19	1.01	0.986375	1	0.824	0.923608	1	0.706	0.59219	0.968002	0.847	0.358177	1	1.432	0.278069	1	0.972	0.862766	1	0.0217681		0.125251
P45974-1	Ubiquitin carboxyl-terminal hydrolase 5 [OS=Homo sapiens]	USP5	6	3	4	3	0.587			6.628	0.00727999	0.0469558	0.01			0.01			100			100
P46013	Proliferation marker protein Ki-67 [OS=Homo sapiens]	MKI67	60	155	1257	9	1.874	0.088023	0.295448	1.808	0.143075	0.395617	2.576	0.009465	0.049066	2.076	0.0168866	0.16261	0.728	0.764509	1	0.871	0.785751	1	0.0547113		0.230348
P46013-2	Isoform Short of Proliferation marker protein Ki-67 [OS=Homo sapiens]	MKI67	62	148	1218	2	3.036	0.0252526	0.119773	1.704	0.699155	1	2.643	0.317702	0.6335	1.234	1	1	1.149	0.616355	1	1.381	0.726222	1	0.00451245		0.0450365
P46060	Ran GTPase-activating protein 1 [OS=Homo sapiens]	RANGAP1	63	38	438	38	0.637	0.0271025	0.124697	0.467	0.000280187	0.00528805	0.718	0.0737247	0.213191	0.575	0.00600338	0.08724	0.886	0.989256	1	0.812	0.401876	1	0.00266088		0.0316693
P46063	ATP-dependent DNA helicase Q1 [OS=Homo sapiens]	RECQL	26	11	39	10	0.73	0.893034	1	3.049	0.270306	0.619434	0.326	0.182076	0.421587	1.618	0.977284	1	2.243	0.664416	1	1.884	0.625635	1	0.00539361		0.0496363
P46087	Probable 28S rRNA (cytosine(4447)-C(5))-methyltransferase [OS=Homo sapiens]	NOP2	51	39	519	39	1.155	0.668835	1	0.967	1	1	0.961	0.980014	1	0.863	0.99932	1	1.202	0.95891	1	1.121	0.998762	1	0.95067		1
P46100	transcriptional regulator ATRX [OS=Homo sapiens]		22	41	287	2	0.845	0.166496	0.455542	0.663	0.00164677	0.0166089	0.84	0.0968187	0.26263	0.804	0.0392257	0.275542	1.005	0.999197	1	0.824	0.435312	1	0.0266483		0.144733
P46109	Crk-like protein [OS=Homo sapiens]	CRKL	24	4	16	4	0.566	0.694902	1	0.988	1	1	0.099	0.00203632	0.0159441	0.611	0.790794	1	5.736	0.0225067	0.680348	1.616	0.75285	1	0.0295337		0.155668
P46379-1	Large proline-rich protein BAG6 [OS=Homo sapiens]	BAG6	13	8	16	8	4.188	0.02468	0.117902	10.994	0.000256447	0.0049578	3.655	0.35624	0.684171	4.533	0.0125821	0.134682	1.146	0.558788	1	2.425	0.200423	1	0.00366416		0.038811
P46459	Vesicle-fusing ATPase [OS=Homo sapiens]	NSF	10	7	33	6	1.258	0.943603	1	4.146	1.87336e-05	0.000870928	1.304	0.96911	1	1.835	0.0127464	0.135684	0.964	0.999995	1	2.259	0.00719937	0.9275	7.99168e-07		0.00038747
P46776	60S ribosomal protein L27a [OS=Homo sapiens]	RPL27A	32	6	79	6	1.862	0.000694055	0.00872869	2.461	0.000454846	0.00679489	1.915	0.000718884	0.00761296	2.391	0.00178221	0.0441684	0.972	1	1	1.029	0.93954	1	0.17121		0.489353
P46777	60S ribosomal protein L5 [OS=Homo sapiens]	RPL5	67	23	451	23	1.593	0.00214011	0.0198563	1.608	0.000778333	0.0099175	1.719	0.000772382	0.00810018	1.605	0.00266623	0.0538354	0.927	0.98342	1	1.002	0.963756	1	0.999999		1
P46778	60S ribosomal protein L21 [OS=Homo sapiens]	RPL21	43	8	98	8	2.318	0.00214316	0.0198563	2.125	0.0132162	0.0723099	2.002	0.0232981	0.0937996	1.669	0.0684491	0.369709	1.157	0.701538	1	1.273	0.916615	1	0.997832		1
P46779	60S ribosomal protein L28 [OS=Homo sapiens]	RPL28	64	11	105	11	1.752	0.000621157	0.00801991	1.673	0.00227249	0.02053	2.67	2.51006e-06	0.000286976	1.565	0.00151218	0.0389874	0.656	0.00823373	0.489978	1.069	0.999796	1	0.0197708		0.119116
P46781	40S ribosomal protein S9 [OS=Homo sapiens]	RPS9	60	15	185	15	2.109	0.000367639	0.00545354	3.163	5.01766e-06	0.000395234	2.686	8.71474e-06	0.000488777	2.396	2.64309e-05	0.00432001	0.785	0.102999	1	1.32	0.7034	1	0.0471378		0.208498
P46782	40S ribosomal protein S5 [OS=Homo sapiens]	RPS5	56	13	347	13	2.224	0.0253204	0.119976	1.633	0.126611	0.361699	2.204	0.0303785	0.113373	1.429	0.274296	0.867153	1.009	0.999997	1	1.143	0.994509	1	0.877346		1
P46783	40S ribosomal protein S10 [OS=Homo sapiens]	RPS10	61	12	150	12	2.199	0.00213893	0.0198563	1.681	0.0289086	0.127264	2.518	0.000715882	0.00759046	1.948	0.0107281	0.120766	0.874	0.977225	1	0.863	0.989973	1	0.687509		1
P46821	microtubule-associated protein 1B [OS=Homo sapiens]	MAP1B	10	16	60	16	0.637	0.178062	0.47952	1.008	0.999999	1	0.213	1.6443e-06	0.000245284	0.576	0.0575563	0.336337	2.993	2.83949e-05	0.0193741	1.75	0.049053	1	0.288964		0.704588
P46940	Ras GTPase-activating-like protein IQGAP1 [OS=Homo sapiens]	IQGAP1	13	14	58	13	0.699	0.321871	0.709237	0.956	0.98149	1	1.361	0.333713	0.656947	1.047	0.999989	1	0.513	0.0103774	0.573835	0.913	0.958119	1	0.0137962		0.0936521
P46977	Dolichyl-diphosphooligosaccharide--protein glycosyltransferase subunit STT3A [OS=Homo sapiens]	STT3A	10	6	15	6	4.012	0.0221995	0.108671	1.313	0.834108	1	5.129	0.00428313	0.0281166	1.149	0.956311	1	0.782	0.913707	1	1.143	0.998982	1	0.0853638		0.311926
P47755	F-actin-capping protein subunit alpha-2 [OS=Homo sapiens]	CAPZA2	30	5	35	4	1.511	0.716285	1	1.804	0.273308	0.623928	0.452	0.406107	0.752064	0.636	1	1	3.342	0.0468684	0.854889	2.835	0.265162	1	0.970206		1
P47756-2	Isoform 2 of F-actin-capping protein subunit beta [OS=Homo sapiens]	CAPZB	63	15	155	15	1.107	0.99756	1	1.587	0.180367	0.466506	1.129	0.996586	1	1.141	0.929698	1	0.98	1	1	1.391	0.596719	1	0.703762		1
P47813	Eukaryotic translation initiation factor 1A, X-chromosomal [OS=Homo sapiens]	EIF1AX	52	8	68	8	0.797	0.990562	1	1.299	0.34218	0.726836	0.951	0.986277	1	1.227	0.797556	1	0.838	0.823796	1	1.059	0.951906	1	0.000642083		0.0123996
P47897	glutamine--tRNA ligase [OS=Homo sapiens]	QARS1	18	10	38	10	0.974	0.958203	1	2.205	0.108358	0.322107	1.036	0.999878	1	0.985	1	1	0.94	0.990085	1	2.239	0.120254	1	0.00224388		0.028009
P47914	60S ribosomal protein L29 [OS=Homo sapiens]	RPL29	21	3	39	3	2.171	0.00118123	0.0130009	1.563	0.0381445	0.155365	2.026	0.00454163	0.0288498	1.598	0.0264962	0.21451	1.071	0.952185	1	0.978	0.999916	1	0.179841		0.506946
P47985	cytochrome b-c1 complex subunit Rieske, mitochondrial [OS=Homo sapiens]	UQCRFS1	48	10	128	10	0.519	0.0493403	0.195924	0.619	0.592014	1	0.4	0.0597164	0.182461	0.783	0.939092	1	1.3	0.999996	1	0.791	0.973112	1	0.0638143		0.258214
P48047	ATP synthase subunit O, mitochondrial [OS=Homo sapiens]	ATP5PO	42	7	37	7	0.995	1	1	1.64	0.113646	0.333177	1.41	0.758714	1	1.268	0.613353	1	0.705	0.721468	1	1.293	0.800448	1	7.3027e-05		0.00412102
P48147	prolyl endopeptidase [OS=Homo sapiens]	PREP	4	2	5	2	0.79	0.957402	1	1.653	0.374451	0.769011	0.345	0.053197	0.168779	0.948	0.999199	1	2.291	0.120676	1	1.744	0.551642	1	0.00251385		0.030713
P48380	Transcription factor rfx3 [OS=Homo sapiens]	RFX3	10	3	8	3	1.571	0.240352	0.586631	0.879	0.999991	1	1.539	0.36449	0.694007	0.674	0.549048	1	1.021	0.999545	1	1.305	0.62786	1	0.844008		1
P48382	DNA-binding protein RFX5 [OS=Homo sapiens]	RFX5	18	8	30	8	0.444	0.00147645	0.0149322	1.207	0.841653	1	0.392	0.000166785	0.00271756	0.866	0.372327	1	1.131	0.679895	1	1.394	0.0630477	1	1.35367e-05		0.00147558
P48431	Transcription factor SOX-2 [OS=Homo sapiens]	SOX2	12	3	11	3	1.695	0.362929	0.772784	1.182	0.999901	1	2.824	0.00429221	0.0281548	0.888	0.9947	1	0.6	0.248682	1	1.331	0.973591	1	1		1
P48444	Coatomer subunit delta [OS=Homo sapiens]	ARCN1	26	10	28	10	2.71	0.125802	0.374871	8.712	0.000377148	0.0061446	1.477	0.954782	1	4.388	0.0166816	0.161205	1.834	0.415335	1	1.985	0.232753	1	0.00103888		0.0169384
P48556	26S proteasome non-ATPase regulatory subunit 8 [OS=Homo sapiens]	PSMD8	21	8	30	8	1.109	1	1	11.457	0.000527225	0.00753302	1.128	0.999021	1	8.105	0.011831	0.130277	0.983	0.99908	1	1.414	0.416046	1	0.000152948		0.00529355
P48634-1	Protein PRRC2A [OS=Homo sapiens]	PRRC2A	7	6	28	6	1.583	0.598745	1	1.401	0.794276	1	0.725	0.764255	1	1.263	0.905241	1	2.182	0.0973116	1	1.109	0.999792	1	0.999869		1
P48643	T-complex protein 1 subunit epsilon [OS=Homo sapiens]	CCT5	60	22	142	22	1.16	0.99859	1	2.979	0.000989472	0.0116572	0.731	0.752653	1	1.83	0.0892962	0.437359	1.587	0.534846	1	1.628	0.136248	1	3.78702e-05		0.00261888
P48668	Keratin, type II cytoskeletal 6C OS=Homo sapiens GN=KRT6C PE=1 SV=3	KRT6C	34	19	117	6	1.476	0.90681	1	2.386	0.760023	1	1.157	0.999976	1	2.087	0.810104	1	1.275	0.953743	1	1.143	0.999998	1	0.999588		1
P48681	Nestin [OS=Homo sapiens]	NES	20	23	102	23	0.949	0.950588	1	1.228	0.778591	1	0.917	0.824679	1	1.216	0.76154	1	1.035	0.999052	1	1.01	1	1	0.0693231		0.27549
P48723	Heat shock 70 kDa protein 13 [OS=Homo sapiens]	HSPA13	6	2	3	2	1.865			2.04			1.511			2.035			1.235			1.003	0.980743	1
P48729-1	Casein kinase I isoform alpha [OS=Homo sapiens]	Csnk1a1; CSNK1A1; LOC101341353; LOC111140875; LOC114108773	33	10	90	10	0.897	0.973158	1	0.909	0.999857	1	0.857	0.734861	1	0.963	0.989923	1	1.047	0.984484	1	0.945	0.956174	1	0.717208		1
P48735	Isocitrate dehydrogenase [NADP], mitochondrial [OS=Homo sapiens]	IDH2	11	4	6	4	1.243	1	1	3.853	0.27055	0.619434	3.207	0.563222	0.938378	1.964	0.858685	1	0.388	0.434454	1	1.962	0.842101	1	0.0113872		0.0820162
P49006	MARCKS-related protein [OS=Homo sapiens]	MARCKSL1	65	5	58	5	0.231	1.7733e-05	0.000713243	0.256	9.344e-05	0.00249472	0.279	0.000127216	0.00222204	0.317	0.000397365	0.0155651	0.826	0.64175	1	0.807	0.895178	1	0.693758		1
P49116-1	Nuclear receptor subfamily 2 group C member 2 [OS=Homo sapiens]	NR2C2	23	10	42	10	0.558	0.00179946	0.0173086	0.705	0.202635	0.505911	0.36	2.29807e-05	0.000798509	0.704	0.0414885	0.285615	1.549	0.0716363	0.9898	1.001	0.914539	1	0.00328136		0.0365071
P49189	4-trimethylaminobutyraldehyde dehydrogenase [OS=Homo sapiens]	ALDH9A1	6	2	2	2	100			2.693	0.455272	0.876113				0.818	1	1	100			3.293	0.532296	1
P49207	60S ribosomal protein L34 [OS=Homo sapiens]	RPL34	38	7	101	7	4.714	2.19511e-06	0.000258904	3.091	6.2593e-05	0.00198858	2.813	5.99265e-05	0.00137529	1.766	0.00927424	0.109679	1.676	0.110173	1	1.75	0.0506047	1	0.979912		1
P49257	Protein ERGIC-53 [OS=Homo sapiens]	LMAN1	9	4	16	4	1.106	0.999991	1	1.341	0.619682	1	0.553	0.28	0.578868	0.842	0.999511	1	2	0.23053	1	1.593	0.447008	1	0.0471976		0.208498
P49321	Nuclear autoantigenic sperm protein [OS=Homo sapiens]	NASP	46	22	103	22	1.011	0.913553	1	1.928	0.161057	0.430845	1.251	0.447555	0.800834	1.453	0.678268	1	0.809	0.936389	1	1.327	0.85096	1	0.00137434		0.0205193
P49327	Fatty acid synthase [OS=Homo sapiens]	FASN	27	47	163	46	1.377	0.44088	0.877495	3.107	0.000108509	0.00273599	1.282	0.678789	1	1.698	0.0413589	0.285506	1.074	0.997773	1	1.83	0.0229028	1	5.02793e-05		0.00310854
P49368-1	T-complex protein 1 subunit gamma [OS=Homo sapiens]	CCT3	59	28	177	28	0.825	0.999774	1	3.387	0.000436091	0.0066396	0.712	0.723502	1	2.211	0.0307824	0.235113	1.158	0.854939	1	1.531	0.15689	1	2.52894e-05		0.00218003
P49406	39S ribosomal protein L19, mitochondrial [OS=Homo sapiens]	MRPL19	23	7	29	7	2.647	0.0064744	0.0435291	1.859	0.357054	0.745308	3.143	0.0013911	0.0121983	1.307	0.847053	1	0.842	0.922986	1	1.422	0.933541	1	0.767693		1
P49411	elongation factor Tu, mitochondrial [OS=Homo sapiens]	TUFM	59	22	163	22	1.423	0.98513	1	1.212	0.993207	1	0.852	0.998641	1	0.879	0.99947	1	1.672	0.900686	1	1.378	0.950572	1	0.999888		1
P49419	Alpha-aminoadipic semialdehyde dehydrogenase [OS=Homo sapiens]	ALDH7A1	17	6	20	6	0.912	0.96678	1	2.71	0.397638	0.798712	0.361			1.569	0.973786	1	2.527			1.727	0.786042	1	0.00147641		0.02152
P49450-1	Histone H3-like centromeric protein A [OS=Homo sapiens]	CENPA	19	4	19	4	1.005	0.999934	1	0.948	1	1	1.055	0.998628	1	1.082	0.999977	1	0.952	0.989868	1	0.876	0.999978	1	0.999986		1
P49454	Centromere protein F [OS=Homo sapiens]		23	54	195	54	0.382	1.02417e-06	0.00018812	0.541	2.89477e-05	0.00112613	0.455	2.6535e-06	0.000286976	0.579	0.000156479	0.00909568	0.84	0.924335	1	0.934	0.781364	1	0.615755		1
P49458	Signal recognition particle 9 kDa protein [OS=Homo sapiens]	SRP9	67	8	81	8	1.144	0.692167	1	0.98	0.999967	1	1.185	0.261421	0.54977	1.054	0.932443	1	0.966	0.951856	1	0.929	0.871049	1	0.416465		0.892619
P49588	Alanine--tRNA ligase, cytoplasmic [OS=Homo sapiens]	AARS1	7	4	10	4	1.239			3.282	0.0416918	0.166082	0.462			1.253	0.935688	1	2.68			2.62	0.101523	1
P49591	Serine--tRNA ligase, cytoplasmic [OS=Homo sapiens]	SARS1	8	3	10	3	0.569	0.996974	1	1.12	0.997257	1	0.409	0.832116	1	0.701	0.890994	1	1.391	0.955931	1	1.597	0.676031	1	0.00303898		0.0348631
P49642	DNA primase small subunit [OS=Homo sapiens]	PRIM1	8	2	3	2	0.944			3.107	0.307618	0.677897	0.408			1.037	0.999023	1	2.317			2.996	0.457671	1
P49643-1	DNA primase large subunit [OS=Homo sapiens]	PRIM2	10	3	3	3	0.54	0.970003	1	1.517	0.944966	1	0.638			1.11	0.999438	1	0.846			1.367	0.991726	1	0.133701		0.41465
P49674	Casein kinase I isoform epsilon [OS=Homo sapiens]	CSNK1E	27	9	44	3	0.52	0.108274	0.335707	0.963	0.542067	0.992783	0.661	0.315384	0.629458	1.074	0.99397	1	0.786	0.976364	1	0.897	0.829203	1	0.981467		1
P49711-1	Transcriptional repressor CTCF [OS=Homo sapiens]	CTCF	58	31	384	27	1.251	0.976581	1	0.778	0.80789	1	0.886	0.512834	0.880531	0.831	0.938229	1	1.412	0.201384	1	0.936	0.999225	1	0.38555		0.852736
P49736	DNA replication licensing factor mcm2 [OS=Homo sapiens]	MCM2	60	43	469	43	0.365	0.00226512	0.0205937	0.233	0.000944495	0.0113805	0.406	0.00441978	0.0284312	0.371	0.00674371	0.090969	0.901	0.998005	1	0.627	0.813122	1	0.997625		1
P49750-4	Isoform 4 of YLP motif-containing protein 1 [OS=Homo sapiens]	YLPM1	35	56	575	56	0.622	0.000267741	0.00445113	0.47	2.56775e-06	0.000289917	0.568	8.42958e-05	0.00172905	0.637	0.000221996	0.0106458	1.096	0.953045	1	0.738	0.0282546	1	0.200208		0.5461
P49755	Transmembrane emp24 domain-containing protein 10 [OS=Homo sapiens]	TMED10	38	8	59	7	1.317	0.999882	1	0.921	0.995675	1	1.381	0.99256	1	0.761	1	1	0.954	0.999433	1	1.21	0.997071	1	0.00719991		0.0600867
P49756-1	RNA-binding protein 25 [OS=Homo sapiens]	RBM25	40	42	487	41	1.25	0.527057	0.997864	1.031	0.99999	1	0.71	0.2909	0.595286	0.68	0.166882	0.634851	1.761	0.017371	0.631725	1.516	0.205882	1	0.641738		1
P49759	Dual specificity protein kinase CLK1 [OS=Homo sapiens]	CLK1	13	4	24	2	1.151	0.995118	1	1.036	0.999995	1	0.829	0.602696	0.97999	1.101	0.990678	1	1.388	0.865501	1	0.94	0.978199	1	0.813341		1
P49760-1	Dual specificity protein kinase CLK2 [OS=Homo sapiens]	CLK2	10	4	28	4	0.472	0.141916	0.406953	0.635	0.313451	0.685727	0.673	0.923907	1	0.853	0.934933	1	0.701	0.519516	1	0.744	0.798361	1	0.308333		0.734894
P49761-1	Isoform 1 of Dual specificity protein kinase CLK3 [OS=Homo sapiens]	CLK3	18	7	22	7	5.404	0.000444846	0.00622214	2.428	0.101766	0.308799	2.792	0.00553653	0.0331044	1.066	0.995101	1	1.936	0.603235	1	2.277	0.221563	1	0.77604		1
P49770	Translation initiation factor eIF-2B subunit beta [OS=Homo sapiens]	EIF2B2	15	4	36	4	1.292	0.999994	1	4.372	0.00185587	0.0179454	1.189	0.916997	1	2.446	0.0335794	0.246979	1.087	0.951498	1	1.787	0.526319	1	0.0142763		0.0962761
P49790	Nuclear pore complex protein Nup153 [OS=Homo sapiens]	NUP153	55	62	690	62	1.196	0.437285	0.871774	0.716	0.0682107	0.228271	1.149	0.829564	1	0.674	0.134525	0.56079	1.042	0.97579	1	1.063	0.997899	1	0.0400177		0.186767
P49792	E3 SUMO-protein ligase RanBP2 [OS=Homo sapiens]	RANBP2	59	159	1732	114	0.918	0.508181	0.971185	0.627	0.000752786	0.00976164	0.905	0.5783	0.954675	0.698	0.00383525	0.0651043	1.015	0.999995	1	0.898	0.895689	1	0.0245088		0.135764
P49821	NADH dehydrogenase [ubiquinone] flavoprotein 1, mitochondrial [OS=Homo sapiens]	NDUFV1	64	23	186	23	0.564	0.0616582	0.231563	0.547	0.365813	0.759601	0.466	0.0473623	0.155987	0.615	0.68416	1	1.211	0.999982	1	0.89	0.990157	1	0.061283		0.250461
P49848	Transcription initiation factor TFIID subunit 6 [OS=Homo sapiens]	TAF6	30	14	91	14	1.079	0.999998	1	0.803	0.199159	0.500708	0.885	0.539303	0.908499	0.683	0.0735668	0.384931	1.22	0.597453	1	1.176	0.986446	1	0.999999		1
P49915	GMP synthase [glutamine-hydrolyzing] [OS=Homo sapiens]	GMPS	15	8	25	8	0.416	0.25839	0.616156	1.39	0.993445	1	0.243	0.009838	0.0502173	0.943	0.979453	1	1.712	0.393053	1	1.474	0.816069	1	0.128377		0.405281
P49916-1	DNA ligase 3 [OS=Homo sapiens]	LIG3	50	44	302	44	1.935	0.00165011	0.0162024	2.157	0.000376267	0.0061446	1.405	0.364924	0.6944	2.034	0.000931917	0.0276719	1.377	0.0499552	0.85541	1.061	0.988159	1	0.901402		1
P49959	Double-strand break repair protein MRE11 [OS=Homo sapiens]	MRE11	47	26	186	26	0.507	0.000422563	0.00597752	0.382	5.18729e-05	0.00179912	0.313	7.09541e-06	0.000448098	0.524	0.0106508	0.120179	1.62	0.0652092	0.937745	0.728	0.0344527	1	0.549667		1
P50151	Guanine nucleotide-binding protein G(I)/G(S)/G(O) subunit gamma-10 [OS=Homo sapiens]	GNG10	71	4	13	4	0.213	0.567585	1	0.156			0.412	0.441012	0.794925	0.461	0.88459	1	0.516	1	1	0.339
P50213-1	Isocitrate dehydrogenase [NAD] subunit alpha, mitochondrial [OS=Homo sapiens]	IDH3A	17	5	12	5	0.409	0.764748	1	3.085	0.0705958	0.234381	0.9	0.9565	1	1.802	0.570016	1	0.455	0.995133	1	1.712	0.68436	1	8.03856e-05		0.00432419
P50395-1	Rab GDP dissociation inhibitor beta [OS=Homo sapiens]	GDI2	7	2	4	2	0.01			0.184	0.00930487	0.0565591	0.01			0.01						100
P50402	Emerin [OS=Homo sapiens]	EMD	62	12	123	12	0.995	1	1	0.649	0.00984135	0.0586971	0.789	0.535103	0.904241	0.531	0.000515842	0.0191761	1.262	0.55219	1	1.221	0.465562	1	0.00242941		0.0298397
P50454	Serpin H1 [OS=Homo sapiens]	SERPINH1	17	4	24	4	0.841	0.891183	1	1.315	0.795109	1	0.79	0.517634	0.885269	1.119	0.999978	1	1.064	0.976029	1	1.175	0.87001	1	0.000413134		0.00937261
P50502	Hsc70-interacting protein [OS=Homo sapiens]	ST13	25	8	49	8	0.66	0.877835	1	1.102	0.990639	1	0.542	0.449964	0.80419	0.772	0.99942	1	1.218	0.960739	1	1.427	0.939338	1	0.0230849		0.129591
P50570-1	Dynamin-2 [OS=Homo sapiens]	DNM2	20	12	43	12	3.371	0.167006	0.455937	4.29	0.14149	0.392867	1.442	0.999965	1	3.263	0.397815	1	2.338	0.21902	1	1.315	0.974784	1	0.0390709		0.184179
P50579	methionine aminopeptidase 2 [OS=Homo sapiens]	METAP2	18	3	9	3	0.244	0.00635299	0.0433779	0.851	0.999889	1	0.238	0.00243958	0.0183382	0.62	0.781962	1	1.027	0.999998	1	1.372	0.560138	1	0.30117		0.724002
P50750	Cyclin-dependent kinase 9 [OS=Homo sapiens]	CDK9	29	9	37	8	1.474	0.999965	1	1.262	0.966466	1	1.567	0.937817	1	1.118	0.998807	1	0.94	0.974962	1	1.129	0.998231	1	0.528257		1
P50914	60S ribosomal protein L14 [OS=Homo sapiens]	RPL14	37	10	126	10	2.019	0.00010915	0.00233906	2.07	9.78885e-05	0.0025916	2.18	3.97474e-05	0.00108483	1.886	0.000284555	0.012635	0.926	0.966373	1	1.098	0.96703	1	0.229422		0.603666
P50990	T-complex protein 1 subunit theta [OS=Homo sapiens]	CCT8	63	31	185	2	1.104	0.98742	1	2.635	0.000122984	0.00293041	1.499	0.274407	0.57003	1.868	0.00952963	0.111326	0.737	0.580298	1	1.41	0.11387	1	0.00028497		0.00765347
P50991	T-complex protein 1 subunit delta [OS=Homo sapiens]	CCT4	55	25	151	25	0.817	0.988759	1	3.146	0.00061101	0.00828384	0.634	0.670885	1	1.965	0.0458651	0.304846	1.289	0.94009	1	1.601	0.154931	1	1.5894e-05		0.00159147
P50995	annexin A11 [OS=Homo sapiens]	ANXA11	42	20	152	20	55.85	8.88812e-06	0.000475923	6.681	0.0722679	0.238252	45.248	3.67573e-05	0.00102795	6.176	0.0520798	0.322105	1.234	0.832026	1	1.082	0.999946	1	0.469413		0.961373
P51114-1	Fragile X mental retardation syndrome-related protein 1 [OS=Homo sapiens]	FXR1	47	24	227	23	1.292	0.0676288	0.248742	2.056	0.000302817	0.00550836	1.294	0.1829	0.421587	1.665	0.00160992	0.0410657	0.999	0.986984	1	1.235	0.8662	1	0.128213		0.4051
P51116	Fragile X mental retardation syndrome-related protein 2 [OS=Homo sapiens]	FXR2	43	20	101	18	2.328	0.00135388	0.0142158	2.472	0.000780807	0.00993574	2.599	0.00309335	0.0217945	2.419	0.00242793	0.0509547	0.896	0.994144	1	1.022	0.974047	1	0.0264617		0.143861
P51148	Ras-related protein Rab-5C [OS=Homo sapiens]	RAB5C	62	9	58	7	1.563	0.985144	1	1.663	0.196204	0.495894	1.326	0.970421	1	1.208	0.981773	1	1.179	0.999997	1	1.377	0.48112	1	0.00228991		0.0283394
P51149	ras-related protein Rab-7a [OS=Homo sapiens]	RAB7A	60	10	73	10	1.207	0.999891	1	1.43	0.66082	1	1.737	0.998471	1	1.006	0.999868	1	0.695	0.98731	1	1.422	0.789729	1	0.00879623		0.0695184
P51151	Ras-related protein Rab-9A [OS=Homo sapiens]	RAB9A	14	3	10	3	2.25	0.426565	0.856861	1.693	0.508623	0.949967	1.819	0.610182	0.988077	1.253	0.980074	1	1.237	0.999954	1	1.351	0.865545	1	0.00100416		0.016489
P51398-1	28S ribosomal protein S29, mitochondrial [OS=Homo sapiens]	DAP3	31	10	39	10	2.089	0.0189317	0.0969693	1.889	0.155294	0.420365	1.97	0.00397708	0.0264487	1.605	0.175222	0.652028	1.06	0.928723	1	1.177	0.999999	1	0.986442		1
P51531	Probable global transcription activator SNF2L2 [OS=Homo sapiens]	SMARCA2	21	31	348	11	0.63	0.0826483	0.282552	0.827	0.797005	1	0.604	0.00702779	0.03913	0.841	0.756893	1	1.042	0.687732	1	0.983	0.999999	1	0.200769		0.546861
P51532-4	Isoform 4 of Transcription activator BRG1 [OS=Homo sapiens]	SMARCA4	37	59	700	2	0.836	0.141954	0.406953	0.822	0.585149	1	0.699	0.0513622	0.164709	0.844	0.747851	1	1.196	0.986922	1	0.974	0.999654	1	0.673317		1
P51553-1	isocitrate dehydrogenase [NAD] subunit gamma, mitochondrial [OS=Homo sapiens]	IDH3G	17	3	7	3	0.34			9.058	0.0489189	0.184798	0.01			4.461	0.259588	0.834896	100			2.031	0.5286	1	0.020423		0.119951
P51570	galactokinase [OS=Homo sapiens]	GALK1	8	2	4	2	1.106	0.481941	0.934958	1.946	0.265106	0.6136	1.445	0.463101	0.821897	2.183	0.466156	1	0.766	1	1	0.892	0.997411	1	0.999999		1
P51571	translocon-associated protein subunit delta [OS=Homo sapiens]	SSR4	31	4	22	4	1.278	0.976742	1	0.991	0.999729	1	1.092	0.99999	1	0.88	0.996419	1	1.171	0.991238	1	1.126	0.999949	1	0.565999		1
P51572	B-cell receptor-associated protein 31 [OS=Homo sapiens]	BCAP31	27	9	49	9	0.579	0.00546083	0.0390196	0.67	0.221506	0.541188	0.672	0.0526428	0.168101	0.557	0.116789	0.519068	0.862	0.753445	1	1.203	0.997964	1	0.00490424		0.0473067
P51608-2	Isoform B of Methyl-CpG-binding protein 2 [OS=Homo sapiens]	MECP2	59	24	257	24	0.776	0.0345063	0.150744	1.181	0.107114	0.319731	0.869	0.0924099	0.253497	1.238	0.040708	0.281899	0.893	0.989662	1	0.954	0.990185	1	0.987873		1
P51610-1	Host cell factor 1 [OS=Homo sapiens]	HCFC1	26	32	264	31	0.428	0.00117184	0.0129466	0.545	0.00799444	0.0503935	0.437	0.000824435	0.00844942	0.66	0.0244768	0.203959	0.98	0.999885	1	0.826	0.982623	1	0.843418		1
P51659-1	peroxisomal multifunctional enzyme type 2 [OS=Homo sapiens]	HSD17B4	15	6	27	6	0.901	1	1	2.036	0.105209	0.31513	0.775	0.671604	1	1.059	0.726266	1	1.162	0.641656	1	1.923	0.667016	1	0.00527941		0.0493244
P51665	26S proteasome non-ATPase regulatory subunit 7 [OS=Homo sapiens]	PSMD7	17	5	8	5	3.582	0.273939	0.634876	9.17	0.00143394	0.0150021	2.454	0.528107	0.897149	5.837	0.019945	0.180294	1.46	0.993854	1	1.571	0.608112	1	0.0016382		0.0226253
P51784	Ubiquitin carboxyl-terminal hydrolase 11 [OS=Homo sapiens]	USP11	4	2	4	2	0.314			5.485	0.0486658	0.183988	0.01			2.677	0.320114	0.943231	100			2.049	0.586033	1
P51858	hepatoma-derived growth factor [OS=Homo sapiens]	HDGF	64	15	116	14	0.4	0.000897214	0.0104298	0.7	0.300553	0.6668	0.398	0.000640938	0.00695784	0.9	0.961766	1	1.005	0.999901	1	0.777	0.721996	1	0.016118		0.10405
P51946	Cyclin-H [OS=Homo sapiens]	CCNH	9	2	6	2	2.847	0.379679	0.796909	3.395	0.600113	1	1.052	0.99996	1	1.952	0.984679	1	2.705	0.462278	1	1.739	0.914779	1	0.999999		1
P51948-1	CDK-activating kinase assembly factor MAT1 [OS=Homo sapiens]	MNAT1	13	2	8	2	0.01			4.065			0.632			1.544			0.01			2.632
P51970	NADH dehydrogenase [ubiquinone] 1 alpha subcomplex subunit 8 [OS=Homo sapiens]	NDUFA8	52	10	115	10	0.543	0.0489452	0.194887	0.566	0.443612	0.865211	0.451	0.0560336	0.175462	0.573	0.453025	1	1.204	0.999999	1	0.987	1	1	0.0251469		0.137971
P51991-1	Heterogeneous nuclear ribonucleoprotein A3 [OS=Homo sapiens]	HNRNPA3; HNRPA3	68	39	1185	5	0.578	0.0440387	0.178943	0.74	0.432808	0.84861	0.429	0.00441229	0.0284041	0.904	0.982847	1	1.348	0.74076	1	0.819	0.798936	1	0.00938846		0.0722527
P51991-2	Isoform 2 of Heterogeneous nuclear ribonucleoprotein A3 [OS=Homo sapiens]	HNRNPA3	67	36	976	2	0.437	0.0784359	0.27571	0.974	0.999593	1	0.355	0.0251586	0.0994391	0.858	0.496847	1	1.231	0.981092	1	1.135	0.666247	1	0.103526		0.35414
P52209	6-phosphogluconate dehydrogenase, decarboxylating [OS=Homo sapiens]	PGD	11	3	16	3	1.2			1.026	0.999027	1	1.107	0.975252	1	0.704	0.714912	1	1.084			1.457	0.881078	1
P52272	Heterogeneous nuclear ribonucleoprotein M [OS=Homo sapiens]	HNRNPM	77	64	2447	64	0.898	0.178488	0.480222	0.731	0.00176226	0.0173108	0.959	0.459988	0.818387	0.896	0.668678	1	0.936	0.978866	1	0.816	0.0208474	1	0.86356		1
P52292	Importin subunit alpha-1 [OS=Homo sapiens]	KPNA2	59	23	479	23	1.399	0.148327	0.419235	1.779	0.00525188	0.0369004	1.141	0.973875	1	1.329	0.138158	0.567484	1.226	0.415936	1	1.339	0.412256	1	0.0131255		0.0907751
P52294	Importin subunit alpha-5 [OS=Homo sapiens]	KPNA1	20	12	108	4	1.769	0.0711963	0.257309	0.955	0.961237	1	1.371	0.830532	1	0.856	1	1	1.29	0.420381	1	1.116	0.960241	1	0.567573		1
P52298-1	Nuclear cap-binding protein subunit 2 [OS=Homo sapiens]	LOC111155175; NCBP2	50	10	85	10	0.893	0.835774	1	0.858	0.843333	1	0.988	0.988252	1	0.832	0.344809	0.988953	0.904	0.990866	1	1.032	0.928275	1	0.840452		1
P52434	DNA-directed RNA polymerases I, II, and III subunit RPABC3 [OS=Homo sapiens]	POLR2H	71	11	162	11	0.821	0.747813	1	0.928	0.999932	1	0.645	0.114609	0.298944	0.806	0.615851	1	1.273	0.674749	1	1.152	0.732749	1	0.990283		1
P52435	DNA-directed RNA polymerase II subunit RPB11-a [OS=Homo sapiens]	POLR2J	88	9	52	9	1.198	1	1	0.712	0.784487	1	0.429	0.209421	0.465428	0.489	0.617662	1	2.789	0.231315	1	1.455	0.999568	1	0.614589		1
P52565-1	rho GDP-dissociation inhibitor 1 [OS=Homo sapiens]	ARHGDIA; HEL-S-47e	32	4	16	4	0.17	0.00973383	0.0599195	0.389	0.452353	0.872749	0.163	0.00162524	0.0136237	0.474	0.534286	1	1.043	0.871239	1	0.82	0.999986	1	0.0126232		0.0881748
P52597	Heterogeneous nuclear ribonucleoprotein F [OS=Homo sapiens]	HNRNPF	66	19	624	17	0.713	0.038518	0.162644	0.704	0.0573735	0.207998	0.572	0.00178544	0.0145185	0.682	0.0280556	0.221832	1.246	0.468153	1	1.032	0.997751	1	0.991466		1
P52701	DNA mismatch repair protein MSH6 [OS=Homo sapiens]	MSH6	16	15	75	15	2.38	0.00643301	0.0435291	2.464	0.0105418	0.0611724	2.468	0.00245574	0.0184276	1.103	0.999694	1	0.964	0.989623	1	2.233	0.0169086	1	0.0576732		0.239278
P52739	Zinc finger protein 131 [OS=Homo sapiens]	ZNF131	15	7	17	7	0.641	0.167247	0.456309	0.327	0.00540881	0.0376838	0.256	0.000352191	0.00450801	0.365	0.00524822	0.0809154	2.5	0.0223792	0.680348	0.897	1	1	0.912617		1
P52746	Zinc finger protein 142 [OS=Homo sapiens]	ZNF142	2	2	4	2	0.453	0.0855723	0.289849	0.74	0.85967	1	1.103	0.983276	1	0.841	0.99815	1	0.411	0.208955	1	0.881	0.974921	1	0.537449		1
P52747	zinc finger protein 143 [OS=Homo sapiens]	ZNF143	4	3	7	2	0.775	0.71028	1	0.561	0.881482	1	0.517	0.154638	0.376564	0.594	0.778874	1	1.499	0.812694	1	0.944	0.999897	1	0.875247		1
P52756	RNA-binding protein 5 [OS=Homo sapiens]	RBM5	30	23	118	21	0.452	0.0137704	0.0767972	0.474	0.00778741	0.0493496	0.725	0.206785	0.460753	0.778	0.344701	0.988941	0.623	0.584116	1	0.609	0.24497	1	0.999993		1
P52788-1	Spermine synthase [OS=Homo sapiens]	SMS	10	2	5	2				2.668	0.401254	0.803604	100			1.735	0.977056	1	0.01			1.537	0.595419	1
P52789	Hexokinase-2 [OS=Homo sapiens]	HK2	8	7	17	3	2.308	0.673504	1	2.47	0.525027	0.970307	1.545	0.988999	1	1.776	0.504095	1	1.494	0.907157	1	1.391	1	1	0.999917		1
P52815	39S ribosomal protein L12, mitochondrial [OS=Homo sapiens]	MRPL12	41	6	52	6	5.265	0.014653	0.0804857	1.418	0.619084	1	3.241	0.0336139	0.121329	1.091	0.849116	1	1.625	0.995572	1	1.3	0.997498	1	0.999995		1
P52907	F-actin-capping protein subunit alpha-1 [OS=Homo sapiens]	CAPZA1	64	12	133	11	1.244	0.820456	1	1.427	0.312309	0.684437	0.698	0.435268	0.787852	0.964	0.999947	1	1.782	0.0720812	0.992795	1.48	0.237325	1	0.999999		1
P52926-1	high mobility group protein HMGI-C [OS=Homo sapiens]	HMGA2; HMGI-C	62	8	177	8	0.793	0.16041	0.445453	1.032	0.999997	1	0.829	0.177282	0.417486	1.182	0.980297	1	0.957	1	1	0.873	0.962553	1	0.965724		1
P52948-1	nuclear pore complex protein Nup98-Nup96 [OS=Homo sapiens]	NUP98	46	69	841	69	1.035	0.999997	1	0.692	0.166755	0.441227	1.065	0.999895	1	0.726	0.295192	0.899002	0.971	0.9993	1	0.952	0.998483	1	0.404044		0.876084
P52952-1	Homeobox protein Nkx-2.5 [OS=Homo sapiens]	NKX2-5	8	3	15	2	0.632	0.427233	0.857413	0.8	0.960228	1	0.484	0.0138014	0.063482	0.801	0.984026	1	1.306	0.31091	1	0.998	0.999983	1	0.97673		1
P53007	Tricarboxylate transport protein, mitochondrial [OS=Homo sapiens]	SLC25A1	19	6	38	6	0.33	0.00884056	0.055551	0.433	0.148518	0.408031	0.145	0.00123707	0.0112376	0.497	0.329621	0.96296	2.28	0.819282	1	0.871	0.992691	1	0.00445508		0.0446575
P53041	Serine/threonine-protein phosphatase 5 [OS=Homo sapiens]	PPP5C	7	2	6	2	0.508	0.0944037	0.308833	0.761	0.997711	1	0.315	0.00388495	0.0259936	0.559	0.514646	1	1.612	0.678042	1	1.362	0.752018	1	0.00468566		0.0463136
P53350	Serine/threonine-protein kinase PLK1 [OS=Homo sapiens]	PLK1	23	8	70	8	0.616	0.358628	0.765029	1.06	0.995384	1	0.457	0.0279895	0.106963	1.176	1	1	1.347	0.598429	1	0.902	0.997016	1	1		1
P53355-1	death-associated protein kinase 1 [OS=Homo sapiens]	DAPK1	3	3	8	3	0.625	0.43533	0.869067	0.829	0.984547	1	0.569	0.904539	1	0.775	0.941001	1	1.099	0.937312	1	1.07	0.999843	1	0.505833		1
P53396-1	ATP-citrate synthase [OS=Homo sapiens]	ACLY	22	20	72	20	1.009	0.999995	1	4.354	0.00607512	0.0410652	0.719	0.955648	1	2.428	0.314091	0.930448	1.404	0.976885	1	1.793	0.218149	1	0.000238514		0.00676059
P53582	Methionine aminopeptidase 1 [OS=Homo sapiens]	METAP1	55	16	162	16	1.412	0.851187	1	0.861	0.97789	1	0.909	0.758135	1	0.819	0.843568	1	1.553	0.200834	1	1.052	0.99662	1	0.65947		1
P53618	Coatomer subunit beta [OS=Homo sapiens]	COPB1	24	16	30	16	0.505	0.41169	0.833115	7.883	0.00122348	0.0132662	0.395	0.28012	0.578891	3.093	0.121703	0.526503	1.279	0.999618	1	2.549	0.125117	1	9.92512e-05		0.00457151
P53621-1	coatomer subunit alpha [OS=Homo sapiens]	COPA	21	18	72	18	1.039	0.973292	1	3.217	0.000160245	0.00360211	1.052	0.956124	1	1.458	0.0510924	0.319444	0.988	0.999999	1	2.207	0.0300545	1	1.49409e-05		0.00152929
P53701	Cytochrome c-type heme lyase [OS=Homo sapiens]	HCCS	12	2	5	2	1.45			4.029	0.0135962	0.073212	1.762			2.585	0.188362	0.68147	0.823	0.712412	1	1.559	0.530075	1	0.00099865		0.0164278
P53803	DNA-directed RNA polymerases I, II, and III subunit RPABC4 [OS=Homo sapiens]	POLR2K	14	2	11	2	0.556	0.0375889	0.160405	0.588	0.0654917	0.226653	0.856	0.42095	0.770806	0.785	0.684814	1	0.65	0.625154	1	0.75	0.543785	1	0.198431		0.542901
P53985	Monocarboxylate transporter 1 [OS=Homo sapiens]	SLC16A1	7	4	54	4	1.152	0.999997	1	0.614	0.362962	0.754854	1.631	0.326274	0.645402	0.679	0.823959	1	0.706	0.377697	1	0.905	0.949797	1	0.366799		0.828581
P53999	Activated RNA polymerase II transcriptional coactivator p15 [OS=Homo sapiens]	SUB1	71	16	184	16	6.984	2.03581e-07	8.4612e-05	1.402	0.420478	0.830413	6.634	3.53883e-07	0.000127352	1.041	0.873329	1	1.053	0.986554	1	1.346	0.950933	1	3.40337e-05		0.00252245
P54098	DNA polymerase subunit gamma-1 [OS=Homo sapiens]	POLG	12	8	24	8	2.397	0.0753371	0.267729	4.733	0.00580247	0.0395872	0.57	0.895136	1	1.659	0.777859	1	4.206	0.0170117	0.631725	2.853	0.0459407	1	0.13291		0.413776
P54132	Bloom syndrome protein [OS=Homo sapiens]	BLM	7	9	32	8	1.498	0.025849	0.121951	1.599	0.0114567	0.0650353	1.892	0.000977177	0.00957479	2.06	0.00209435	0.0471524	0.792	0.389927	1	0.777	0.895682	1	0.999621		1
P54136-1	arginine--tRNA ligase, cytoplasmic [OS=Homo sapiens]	RARS1	25	14	39	14	0.774	0.98857	1	2.45	0.093142	0.289354	0.569	0.255445	0.541826	1.049	0.985628	1	1.36	0.543863	1	2.336	0.248887	1	0.00309588		0.035314
P54198	Protein HIRA [OS=Homo sapiens]	HIRA	18	12	48	12	0.873	0.96645	1	0.675	0.163411	0.435169	0.738	0.192253	0.435553	0.656	0.24945	0.815433	1.184	0.53098	1	1.03	0.999675	1	0.495105		0.996236
P54274-1	telomeric repeat-binding factor 1 [OS=Homo sapiens]	TERF1	8	3	7	3	1.529	0.962869	1	0.35	0.335361	0.715382	1.094	0.999871	1	0.884	0.998157	1	1.397	0.991927	1	0.396	0.544343	1	0.277994		0.688778
P54289	Voltage-dependent calcium channel subunit alpha-2/delta-1 [OS=Homo sapiens]	CACNA2D1	15	11	39	11	0.491	0.0985566	0.316746	0.464	0.00566303	0.0389517	0.984	0.999736	1	0.553	0.0258784	0.211414	0.498	0.151937	1	0.839	0.937391	1	0.782638		1
P54577	Tyrosine--tRNA ligase, cytoplasmic [OS=Homo sapiens]	YARS1	33	15	47	15	0.499	0.973816	1	2.33	0.257588	0.602161	0.329	0.243123	0.52039	1.384	0.997981	1	1.516	0.596529	1	1.683	0.443497	1	0.000861919		0.014731
P54578	Ubiquitin carboxyl-terminal hydrolase 14 [OS=Homo sapiens]	USP14	9	3	4	3	100			100						100			100			4.968	0.206893	1
P54727	UV excision repair protein RAD23 homolog B [OS=Homo sapiens]	RAD23B	48	16	123	16	0.668	0.52553	0.996054	0.699	0.351906	0.73812	0.52	0.18052	0.421587	0.717	0.0937921	0.453407	1.286	0.96037	1	0.974	0.942714	1	0.996393		1
P54819	Adenylate kinase 2, mitochondrial [OS=Homo sapiens]	AK2	38	7	39	7	1.093	0.991944	1	0.9	0.996032	1	0.719	0.991679	1	0.745	0.995894	1	1.52	0.862361	1	1.208	0.920937	1	0.15864		0.464229
P54826	Growth arrest-specific protein 1 [OS=Homo sapiens]	GAS1	32	6	21	6	0.165	0.0945108	0.308833	0.151			0.408	0.309287	0.620006	0.253	0.410247	1	0.405	0.953418	1	0.598
P54920	alpha-soluble nsf attachment protein [OS=Homo sapiens]	NAPA	16	3	5	3	0.601			1.517	0.302637	0.670642	1.015	1	1	0.882	0.985376	1	0.592			1.719	0.607017	1
P55010	Eukaryotic translation initiation factor 5 [OS=Homo sapiens]	EIF5	24	9	46	9	0.938	0.999891	1	1.054	0.797597	1	0.638	0.322798	0.641149	0.93	0.981395	1	1.471	0.430906	1	1.133	0.989902	1	0.27007		0.674224
P55036-1	26S proteasome non-ATPase regulatory subunit 4 [OS=Homo sapiens]	PSMD4	36	8	51	8	4.415	0.191897	0.508153	4.865	0.00359148	0.0286447	1.238	1	1	2.768	0.0942892	0.455351	3.564	0.191144	1	1.757	0.415299	1	0.00216678		0.027194
P55039	Developmentally-regulated GTP-binding protein 2 [OS=Homo sapiens]	DRG2	7	2	3	2	0.144			1.56	0.934681	1	0.253			1.186	0.972446	1	0.571			1.315	0.999961	1
P55060-1	Exportin-2 [OS=Homo sapiens]	CSE1L	21	18	102	18	1.014	0.996444	1	2.025	0.0187009	0.0925915	0.766	0.944117	1	1.457	0.586744	1	1.323	0.753817	1	1.39	0.267086	1	0.0146681		0.0980569
P55072	Transitional endoplasmic reticulum ATPase [OS=Homo sapiens]	VCP	39	20	141	20	0.868	0.721063	1	0.744	0.999777	1	0.743	0.342948	0.667684	0.67	0.973985	1	1.169	0.978208	1	1.111	0.996493	1	0.0167539		0.10666
P55081	microfibrillar-associated protein 1 [OS=Homo sapiens]	MFAP1	64	31	407	31	0.735	0.718465	1	0.628	0.0447916	0.173242	0.71	0.291231	0.595746	0.755	0.168786	0.638089	1.035	0.958426	1	0.831	0.95861	1	0.429704		0.911661
P55084	Trifunctional enzyme subunit beta, mitochondrial [OS=Homo sapiens]	HADHB	42	17	129	17	0.273	1.15437e-06	0.00018812	0.488	0.00147757	0.0153574	0.268	1.88389e-06	0.000253528	0.526	0.0129772	0.13753	1.021	0.995465	1	0.927	0.761643	1	0.000290268		0.0077731
P55145	Mesencephalic astrocyte-derived neurotrophic factor [OS=Homo sapiens]	MANF	16	2	16	2	1.049	0.587634	1	1.059	0.999997	1	0.635	1	1	0.853	0.999581	1	1.651	0.57044	1	1.242	0.996829	1	0.995067		1
P55196-1	Isoform 2 of Afadin [OS=Homo sapiens]	AFDN	13	13	35	13	0.333	3.50082e-05	0.00106243	0.622	0.0381357	0.155365	0.266	4.5975e-06	0.000368083	0.478	0.00149447	0.0386532	1.252	0.527551	1	1.301	0.412171	1	0.00201903		0.0263074
P55199	RNA polymerase II elongation factor ELL [OS=Homo sapiens]	ELL	32	12	39	12	1.851	0.0486413	0.193854	1.47	0.681143	1	2.143	0.012352	0.0582714	1.212	0.945908	1	0.864	0.95956	1	1.213	0.988346	1	0.0746834		0.291684
P55201	Peregrin [OS=Homo sapiens]	BRPF1	29	26	125	24	0.784	0.497824	0.956225	0.868	0.297806	0.661628	0.925	0.999948	1	0.91	0.654242	1	0.847	0.608825	1	0.954	0.979928	1	1		1
P55209	Nucleosome assembly protein 1-like 1 [OS=Homo sapiens]	NAP1L1	66	17	196	6	1.365	0.94921	1	1.613	0.1056	0.315805	0.933	0.982986	1	1.007	0.999711	1	1.463	0.657992	1	1.601	0.163606	1	0.160478		0.467973
P55265-1	Double-stranded RNA-specific adenosine deaminase [OS=Homo sapiens]	ADAR	56	75	1055	7	0.921	0.774528	1	0.808	0.0782765	0.252281	0.905	0.288992	0.592363	0.9	0.45102	1	1.018	0.931414	1	0.898	0.82977	1	0.706629		1
P55327	Tumor protein D52 [OS=Homo sapiens]	TPD52	21	2	2	2	0.637	0.778376	1	0.785			0.01			0.742			100			1.058
P55347	homeobox protein pknox1 [OS=Homo sapiens]	PKNOX1	13	3	20	3	0.929	0.783713	1	0.497	0.407023	0.811916	0.632	0.643057	1	0.454	0.122898	0.528337	1.469	0.998394	1	1.095	0.949718	1	0.841868		1
P55735-1	protein SEC13 homolog [OS=Homo sapiens]	SEC13	52	12	232	12	1.094	0.999631	1	0.759	0.964941	1	0.85	0.914733	1	0.705	0.858225	1	1.288	0.792366	1	1.076	0.999126	1	0.979319		1
P55769	NHP2-like protein 1 [OS=Homo sapiens]	SNU13	80	10	170	10	1.224	0.999194	1	0.891	0.999341	1	1.06	0.999349	1	0.876	0.933564	1	1.155	0.981957	1	1.017	0.989676	1	0.0321849		0.163524
P55795	heterogeneous nuclear ribonucleoprotein H2 [OS=Homo sapiens]	HNRNPH2	59	22	646	11	0.779	0.344494	0.747752	0.712	0.00678536	0.0448172	0.481	0.000113153	0.00206947	0.75	0.0192435	0.176616	1.619	0.00252409	0.306695	0.949	0.987094	1	0.999722		1
P55884	Eukaryotic translation initiation factor 3 subunit B [OS=Homo sapiens]	EIF3B	43	24	215	24	2.295	0.00113265	0.0125773	3.817	2.83501e-05	0.00111666	2.492	0.000318333	0.00418027	2.972	0.000224512	0.0106752	0.921	0.950719	1	1.284	0.628486	1	0.0107		0.0792987
P56134	ATP synthase subunit f, mitochondrial [OS=Homo sapiens]	ATP5MF	31	3	4	2	1.446	0.997573	1	1.958	0.372254	0.769011	0.504	0.939798	1	1.188	0.927886	1	2.866	0.723398	1	1.648	0.857356	1	0.0227486		0.128499
P56181-2	Isoform 2 of NADH dehydrogenase [ubiquinone] flavoprotein 3, mitochondrial [OS=Homo sapiens]	NDUFV3	56	18	190	18	0.576	0.217054	0.544537	0.566	0.301395	0.668512	0.475	0.17251	0.409031	0.557	0.601184	1	1.212	0.999985	1	1.016	0.990044	1	0.340918		0.786872
P56182	Ribosomal RNA processing protein 1 homolog A [OS=Homo sapiens]	RRP1	57	25	374	25	1.039	1	1	0.925	0.998128	1	1.098	0.786683	1	0.979	0.999718	1	0.947	0.798466	1	0.945	0.980251	1	0.00942285		0.0724569
P56192	Methionine--tRNA ligase, cytoplasmic [OS=Homo sapiens]	MARS1	21	13	45	13	1.487	0.502584	0.963231	4.312	0.000353113	0.00590442	0.737	0.636882	1	1.809	0.135529	0.563442	2.019	0.0503522	0.857243	2.384	0.0282189	1	0.000379603		0.00901263
P56270-2	Isoform 2 of Myc-associated zinc finger protein [OS=Homo sapiens]	MAZ	35	15	242	5	0.75	0.271217	0.632598	0.608	0.311212	0.683058	0.763	0.0890864	0.247361	0.565	0.122273	0.528251	0.983	0.974826	1	1.077	0.986462	1	0.990046		1
P56537-1	eukaryotic translation initiation factor 6 [OS=Homo sapiens]	EIF6	74	10	147	10	1.257	0.946595	1	0.944	0.99979	1	0.72	0.447095	0.800834	0.688	0.654912	1	1.746	0.131128	1	1.373	0.796329	1	0.999904		1
P56545	c-terminal-binding protein 2 [OS=Homo sapiens]	CTBP2	37	12	103	9	0.801	0.691671	1	0.749	0.137208	0.385334	0.798	0.67185	1	0.826	0.404583	1	1.005	1	1	0.907	0.969534	1	0.349694		0.798824
P56556	NADH dehydrogenase [ubiquinone] 1 alpha subcomplex subunit 6 [OS=Homo sapiens]	NDUFA6	43	6	41	6	0.414	0.0049569	0.036204	0.613	0.311582	0.683157	0.404	0.0258921	0.10132	0.68	0.780135	1	1.024	0.913163	1	0.902	0.94329	1	0.00438042		0.0440036
P57071	PR domain zinc finger protein 15 [OS=Homo sapiens]	PRDM15	8	7	22	7	1.471	0.146685	0.417704	1.057	0.997946	1	1.179	1	1	0.889	0.882234	1	1.248	0.161662	1	1.189	0.675227	1	0.172325		0.491777
P57088	Transmembrane protein 33 [OS=Homo sapiens]	TMEM33	13	3	6	3	1.423	0.998779	1	2.486	0.029723	0.130125	1.379	0.999957	1	1.463	0.591969	1	1.032	0.99996	1	1.699	0.380692	1	0.00448097		0.0448195
P57105	Synaptojanin-2-binding protein [OS=Homo sapiens]	SYNJ2BP	37	3	9	3	1.374	0.99995	1	0.365	0.634433	1	0.394	0.339477	0.665268	0.367	0.688514	1	3.487	0.433393	1	0.995	0.999999	1	0.420935		0.89948
P57678	Gem-associated protein 4 [OS=Homo sapiens]	GEMIN4	11	9	37	9	2.878	0.021517	0.105863	7.965	6.13732e-05	0.00195823	2.614	0.0450593	0.150841	4.103	0.00139561	0.0368742	1.101	0.997419	1	1.941	0.306612	1	0.673087		1
P57682	Krueppel-like factor 3 [OS=Homo sapiens]	KLF3	31	6	11	5	0.622	0.741585	1	0.62	0.376208	0.769011	0.108	0.00324356	0.0225227	0.162	0.0622692	0.349868	5.746	0.0319158	0.801964	3.826	0.834574	1	0.846853		1
P57737-3	Isoform 3 of Coronin-7 [OS=Homo sapiens]	CORO7	7	4	10	4	0.421	0.353006	0.758502	1.576	0.567741	1	0.45	0.480458	0.841142	0.878	0.999942	1	0.936	1	1	1.794	0.458883	1	0.00146037		0.021456
P57740	Nuclear pore complex protein Nup107 [OS=Homo sapiens]	NUP107	62	46	504	46	1.119	0.990806	1	0.826	0.672987	1	0.932	0.6994	1	0.853	0.597853	1	1.201	0.382862	1	0.968	0.999993	1	0.580284		1
P57772	selenocysteine-specific elongation factor [OS=Homo sapiens]	EEFSEC	10	3	5	3	2.865			2.693	0.0382021	0.155467	0.813			3.749	0.0185571	0.172864	3.522			0.718	0.970958	1
P58107	epiplakin [OS=Homo sapiens]		67	149	1580	138	18.551	1.11163e-09	1.94047e-06	10.311	1.35074e-08	2.57478e-05	14.368	3.48035e-09	2.14796e-05	8.211	2.46889e-08	0.000236791	1.291	0.421287	1	1.256	0.93917	1	0.994553		1
P58317	zinc finger protein 121 [OS=Homo sapiens]	ZNF121	18	5	22	3	1.457	0.862025	1	0.684	0.760003	1	1.588	0.540369	0.908631	0.929	0.94875	1	0.917	0.988775	1	0.736	0.996177	1	0.911222		1
P58546	Myotrophin [OS=Homo sapiens]	MTPN	24	2	6	2	0.33	0.086289	0.291821	0.489	0.564582	1	0.01			0.471	0.609548	1	100			1.038	0.999988	1	0.0151646		0.100611
P58557	Endoribonuclease YbeY [OS=Homo sapiens]	YBEY	16	2	10	2	1.432	0.488018	0.942391	1.522	0.390703	0.78827	1.028	0.978251	1	1.323	0.937649	1	1.393	0.863677	1	1.151	0.870722	1	0.255293		0.649119
P59998	Actin-related protein 2/3 complex subunit 4 [OS=Homo sapiens]	ARPC4	21	4	23	4	0.305	0.0046741	0.0346606	1.513	0.381797	0.776208	0.252	0.000381354	0.00475344	1.069	0.999988	1	1.21	0.601793	1	1.415	0.455038	1	0.0173326		0.108982
P60002	Transcription elongation factor 1 homolog [OS=Homo sapiens]	ELOF1	70	2	22	2	1.616	0.825879	1	0.874	1	1	1.301	0.984767	1	0.747	0.96238	1	1.242	0.991917	1	1.17	0.967727	1	0.999984		1
P60033	CD81 antigen [OS=Homo sapiens]	CD81	18	2	27	2	7.106	0.01161	0.0683294	0.489	0.66307	1	3.003	0.288849	0.592349	0.631	0.796414	1	2.366	0.366448	1	0.775	0.999706	1	0.931144		1
P60174-1	Isoform 2 of Triosephosphate isomerase [OS=Homo sapiens]	HEL-S-49; LOC117800142; TPI1	66	11	106	11	0.288	0.0035988	0.028196	0.337	0.0127686	0.0707955	0.231	0.000242858	0.00351436	0.309	0.0200835	0.181035	1.246	0.513956	1	1.092	0.999754	1	0.00989305		0.0747006
P60228	Eukaryotic translation initiation factor 3 subunit E [OS=Homo sapiens]	EIF3E	42	15	120	15	4.324	0.00215915	0.0199208	5.548	0.000110883	0.00277382	4.17	0.000503252	0.00583102	3.72	0.00122335	0.0334277	1.037	0.924713	1	1.492	0.577645	1	0.190508		0.526857
P60468	protein transport protein Sec61 subunit beta [OS=Homo sapiens]	SEC61B	39	3	31	3	2.174	0.000154135	0.00299619	1.645	0.00274064	0.023768	2.714	8.56499e-06	0.000488777	1.571	0.00519957	0.080434	0.801	0.258198	1	1.047	0.998426	1	0.865294		1
P60602-1	Reactive oxygen species modulator 1 [OS=Homo sapiens]	AD_r333_jsm93A99f; BT_r333_jsm650C3f; C20ORF52; DT_r333_jsm7CCFFf; GA_r333_jsm793B6f; LOC101350261; LOC111141569; LOC112399095; RA_r333_jsm669B4f; Romo1; ROMO1; SH_r333_jsm59FBFf	33	2	19	2	0.808	0.696062	1	0.976	0.981467	1	1.202	1	1	0.97	0.999892	1	0.672	0.716413	1	1.006	0.997118	1	0.349268		0.798824
P60604	Ubiquitin-conjugating enzyme E2 G2 [OS=Homo sapiens]	UBE2G2	33	3	9	3	1.008	0.997092	1	1.05	0.99689	1	0.919	0.957394	1	0.594	0.640136	1	1.097	0.998781	1	1.768	0.873157	1	0.931007		1
P60842	Eukaryotic initiation factor 4A-I [OS=Homo sapiens]	EIF4A1	68	28	349	15	0.788	0.946726	1	2.334	0.00510951	0.0361535	0.666	0.395185	0.735933	1.393	0.746081	1	1.182	0.859791	1	1.675	0.050342	1	0.000507561		0.0107198
P60866	40S ribosomal protein S20 [OS=Homo sapiens]	RPS20	33	6	117	6	2.493	1.98022e-05	0.000771536	2.289	0.000395727	0.00629661	3.546	9.62669e-07	0.000201017	2.605	0.000103204	0.00733206	0.703	0.120741	1	0.879	0.921173	1	0.615007		1
P60891	ribose-phosphate pyrophosphokinase 1 [OS=Homo sapiens]	PRPS1	44	11	47	4	0.494	0.185182	0.495181	4.858	0.000264268	0.00506121	1.132	1	1	2.612	0.0419292	0.287245	0.436	0.172341	1	1.86	0.0667414	1	2.78688e-07		0.00038747
P60900	Proteasome subunit alpha type-6 [OS=Homo sapiens]	PSMA6	28	5	22	5	0.592	0.290846	0.663892	0.592	0.934913	1	0.416	0.0256632	0.100743	0.512	0.760963	1	1.422	0.659106	1	1.157	0.997872	1	0.166543		0.478687
P60903	Protein S100-A10 [OS=Homo sapiens]	S100A10	68	7	93	7	13.301	1.82461e-05	0.000730512	0.905	0.989526	1	3.393	0.00433982	0.0283164	1.029	0.998883	1	3.92	0.0206264	0.667723	0.88	0.999894	1	0.000848282		0.0147163
P60953	Cell division control protein 42 homolog [OS=Homo sapiens]	CDC42	38	6	65	5	0.815	0.646222	1	0.708	0.630022	1	1.412	0.998266	1	0.638	0.458472	1	0.577	0.855531	1	1.11	0.999539	1	0.733082		1
P60981-1	Destrin [OS=Homo sapiens]	Dstn; DSTN; HEL32; LOC111141429; LOC112828084	22	4	24	3	0.34	0.000262991	0.0044227	1.717	0.0459233	0.176561	0.308	4.88276e-05	0.00120016	1.032	0.998617	1	1.102	0.804311	1	1.663	0.0240288	1	9.83408e-06		0.00140667
P61006	Ras-related protein Rab-8A [OS=Homo sapiens]	RAB8A	37	7	32	4	0.88	0.922479	1	1.413	0.777642	1	0.691	0.45083	0.805573	0.944	1	1	1.274	0.930238	1	1.497	0.813411	1	0.00123015		0.018862
P61009	Signal peptidase complex subunit 3 [OS=Homo sapiens]	SPCS3	12	2	9	2	1.154	1	1	1.102	0.994414	1	1.228	0.999711	1	0.92	0.999783	1	0.94	0.999385	1	1.198	0.966067	1	0.0113071		0.0818674
P61011-1	signal recognition particle 54 kDa protein [OS=Homo sapiens]	FAM177A1; LOC111161802; Srp54; SRP54	25	8	16	8	3.355	0.138895	0.401875	2.012	0.0651936	0.225949	3.022	0.237374	0.511812	1.238	0.744215	1	1.11	0.999056	1	1.625	0.482633	1	0.0260159		0.141558
P61019-1	Ras-related protein Rab-2A [OS=Homo sapiens]	LOC111155454; RAB2; Rab2a; RAB2A	35	6	33	6	0.394	0.682618	1	1.367	0.645271	1	0.479	0.819521	1	0.997	0.989262	1	0.822	0.999794	1	1.371	0.925835	1	0.00262265		0.0314173
P61026	ras-related protein rab-10 [OS=Homo sapiens]	RAB10	41	7	44	4	0.953	0.935017	1	1.41	0.234407	0.562148	1.276	0.97718	1	0.986	0.996811	1	0.747	0.599332	1	1.429	0.431357	1	0.000121263		0.00488638
P61077-1	Ubiquitin-conjugating enzyme E2 D3 [OS=Homo sapiens]	LOC100760666; LOC101111026; LOC101359032; LOC105873892; LOC110578425; LOC111156875; Ube2d3; UBE2D3	24	2	9	2	0.456	0.264715	0.623261	1.221	0.999905	1	0.385	0.102416	0.274676	0.657	0.687621	1	1.184	0.98708	1	1.858	0.805596	1	0.152656		0.452953
P61081	NEDD8-conjugating enzyme Ubc12 [OS=Homo sapiens]	UBE2M	24	4	18	4	0.387	0.0865421	0.292201	1.121	0.946318	1	0.51	0.341985	0.666945	0.957	0.998925	1	0.759	0.935467	1	1.171	0.811646	1	0.000215311		0.00634481
P61106	Ras-related protein Rab-14 [OS=Homo sapiens]	RAB14	63	10	81	9	1.782	0.976013	1	1.146	0.934446	1	1.342	0.999994	1	0.676	0.982303	1	1.328	0.952716	1	1.694	0.621445	1	0.0157577		0.10339
P61158	actin-related protein 3 [OS=Homo sapiens]	ACTR3	26	6	47	6	0.595	0.572728	1	1.256	0.841184	1	0.368	0.0120924	0.0576435	0.873	0.960953	1	1.616	0.189787	1	1.438	0.405981	1	0.894135		1
P61160-1	Actin-related protein 2 [OS=Homo sapiens]	Actr2; ACTR2; LOC111147990	18	6	34	6	0.694	0.073846	0.26399	1.249	0.602497	1	0.588	0.0208965	0.0858076	0.964	0.990365	1	1.18	0.970719	1	1.295	0.30409	1	0.210237		0.564144
P61163	Alpha-centractin [OS=Homo sapiens]	ACTR1A	15	4	10	4	0.669	0.684694	1	1.564	0.663567	1	1.109	1	1	1.079	0.971778	1	0.604	0.686198	1	1.45	0.968111	1	0.00427374		0.0434065
P61204	ADP-ribosylation factor 3 [OS=Homo sapiens]	ARF3	59	8	47	4	0.948	0.953031	1	1.199	0.749987	1	0.788	0.611943	0.989538	0.936	0.999224	1	1.203	0.969489	1	1.281	0.55757	1	0.0273305		0.147319
P61218	DNA-directed RNA polymerases I, II, and III subunit RPABC2 [OS=Homo sapiens]	POLR2F	43	4	23	4	0.804	0.979895	1	0.559	0.543633	0.99469	0.624	0.635337	1	1.06	0.961568	1	1.29	0.945948	1	0.527	0.933976	1	0.350906		0.800541
P61221	ATP-binding cassette sub-family E member 1 [OS=Homo sapiens]	ABCE1	29	12	38	12	1.408	0.990043	1	2.719	0.0190633	0.0940447	1.4	0.999283	1	1.399	0.661218	1	1.006	0.99982	1	1.944	0.225398	1	0.000673104		0.0126543
P61224-1	Ras-related protein Rap-1b [OS=Homo sapiens]	LOC101348129; LOC101875865; LOC103250369; LOC111532119; LOC114113232; Rap1b; RAP1B	45	10	88	2	1.287	0.999992	1	0.819	0.900195	1	1.016	0.960955	1	0.6	0.168404	0.637396	1.267	0.982068	1	1.365	0.623652	1	0.388936		0.853676
P61225	ras-related protein Rap-2b [OS=Homo sapiens]	RAP2B	26	4	20	3	0.252	0.000700553	0.0087585	0.461	0.0585366	0.211104	0.386	0.0143394	0.0655383	0.508	0.102549	0.480797	0.651	0.455663	1	0.907	0.999215	1	0.0286981		0.152637
P61244-2	Isoform 2 of Protein max [OS=Homo sapiens]	MAX	83	13	130	2	0.754	0.680405	1	0.732	0.286158	0.645074	0.644	0.284741	0.585452	0.703	0.269608	0.857932	1.17	0.968228	1	1.04	1	1	0.321293		0.755038
P61247	40S ribosomal protein S3a [OS=Homo sapiens]	RPS3A	73	25	401	25	2.614	2.23766e-05	0.000813762	3.213	6.0224e-06	0.000429694	2.776	5.54655e-06	0.000380863	3.067	1.43136e-05	0.00353815	0.942	0.82269	1	1.048	0.968925	1	0.994864		1
P61254	60S ribosomal protein L26 [OS=Homo sapiens]	RPL26	55	14	130	13	2.106	0.000683601	0.00864706	1.901	0.00162684	0.0164768	2.842	2.60159e-05	0.000879255	2.138	0.00115488	0.0319206	0.741	0.226395	1	0.889	0.999907	1	0.935413		1
P61289-1	Proteasome activator complex subunit 3 [OS=Homo sapiens]	HEL-S-283; LOC101359250; LOC103001388; LOC111151323; LOC111166421; Psme3; PSME3	18	4	25	4	1.435	0.313754	0.696983	7.64	7.51002e-05	0.00218893	1.125	0.523351	0.89152	4.124	0.00214033	0.0474934	1.276	0.997871	1	1.852	0.260561	1	0.0359894		0.176118
P61313-1	60S ribosomal protein L15 [OS=Homo sapiens]	LOC111155115; NR1D2; Rpl15; RPL15	50	12	161	12	2.127	0.000686317	0.00866885	2.38	0.000626342	0.00846761	1.609	0.0117551	0.0565423	1.578	0.0157487	0.154286	1.322	0.51244	1	1.508	0.389275	1	0.00615859		0.0542899
P61353	60S ribosomal protein L27 [OS=Homo sapiens]	RPL27	56	13	206	13	1.703	0.00213866	0.0198563	1.513	0.00938253	0.0567057	1.413	0.014115	0.0646497	1.591	0.0150741	0.150568	1.205	0.85137	1	0.951	0.999686	1	0.835722		1
P61421	V-type proton ATPase subunit d 1 [OS=Homo sapiens]	ATP6V0D1	38	9	83	9	1.453	0.829967	1	1.621	0.24338	0.579045	1.454	0.816342	1	1.493	0.565211	1	1	1	1	1.086	0.98132	1	0.999952		1
P61513	60S ribosomal protein L37a [OS=Homo sapiens]	RPL37A	59	6	91	6	3.85	1.87414e-06	0.000233936	2.156	0.00019352	0.00407162	3.944	1.02228e-06	0.000201017	2.113	0.000366982	0.0148511	0.976	0.987792	1	1.02	0.997048	1	0.755404		1
P61586	Transforming protein RhoA [OS=Homo sapiens]	RHOA	37	5	51	2	0.787	0.257653	0.615235	1.04	0.999996	1	1.021	0.892746	1	0.879	0.818394	1	0.771	0.793106	1	1.184	0.758216	1	0.000534617		0.0109931
P61604	10 kDa heat shock protein, mitochondrial [OS=Homo sapiens]	HSPE1	60	6	67	6	1.191	0.48116	0.934067	0.49	0.199793	0.501905	1.078	0.991243	1	0.599	0.627764	1	1.105	0.797998	1	0.818	0.933667	1	0.997416		1
P61619	Protein transport protein Sec61 subunit alpha isoform 1 [OS=Homo sapiens]	SEC61A1	4	2	14	2	1.852	0.189019	0.501752	1.69	0.389036	0.78624	4.191	0.00462594	0.029257	2.015	0.487749	1	0.442	0.28565	1	0.838	0.999955	1	0.392366		0.858299
P61758	Prefoldin subunit 3 [OS=Homo sapiens]		12	2	4	2	0.01			0.879	0.952157	1	0.01			1.259	0.941782	1				0.698	0.999977	1
P61803	Dolichyl-diphosphooligosaccharide--protein glycosyltransferase subunit DAD1 [OS=Homo sapiens]	DAD1	20	2	25	2	2.149	0.0755248	0.268177	1.391	0.685369	1	2.701	0.0139254	0.0638825	1.137	0.896483	1	0.796	0.907226	1	1.223	0.997433	1	0.144315		0.438178
P61923	Coatomer subunit zeta-1 [OS=Homo sapiens]	COPZ1	46	4	19	4	8.468	0.286305	0.656638	6.087	0.1198	0.348008	1.277			2.933	0.654478	1	6.633			2.075	0.747199	1	0.156541		0.460278
P61927	60S ribosomal protein L37 [OS=Homo sapiens]	RPL37	7	2	19	2	1.953	0.00795867	0.0513402	1.728	0.123077	0.354281	1.491	0.0878982	0.245005	1.88	0.0327474	0.245191	1.31	0.708616	1	0.919	0.961892	1	0.998264		1
P61956	small ubiquitin-related modifier 2 [OS=Homo sapiens]	SUMO2	24	2	16	2	0.588	0.357911	0.764898	0.483	0.0097114	0.0580141	0.473	0.044729	0.150115	0.579	0.0467712	0.309162	1.244	0.755613	1	0.833	0.930147	1	0.98614		1
P61962	DDB1- and CUL4-associated factor 7 [OS=Homo sapiens]	DCAF7	32	8	55	8	1.361	0.830389	1	1.12	0.999977	1	0.945	0.941235	1	0.938	0.96276	1	1.44	0.353259	1	1.193	0.921082	1	0.975772		1
P61964	WD repeat-containing protein 5 [OS=Homo sapiens]	WDR5	60	15	158	15	0.747	0.0139678	0.0774635	0.766	0.029563	0.129666	0.604	5.36209e-05	0.00126411	0.777	0.060031	0.343932	1.238	0.027401	0.751641	0.987	0.997844	1	0.637667		1
P61970	nuclear transport factor 2 [OS=Homo sapiens]	NUTF2	51	4	35	4	0.281	0.0397614	0.165612	0.292	0.0157472	0.0821942	0.28	0.0275565	0.105729	0.292	0.0424375	0.289262	1.004	0.999913	1	1.001	0.990026	1	0.739014		1
P61978	Heterogeneous nuclear ribonucleoprotein K [OS=Homo sapiens]	HNRNPK	70	38	991	2	0.864	0.90019	1	0.479	0.19632	0.495925	0.203	0.00789142	0.0425134	0.409	0.19695	0.699092	4.252	0.0443969	0.854889	1.17	1	1	0.916059		1
P61978-3	Isoform 3 of Heterogeneous nuclear ribonucleoprotein K [OS=Homo sapiens]	HNRNPK	68	39	937	3	0.595	0.00373645	0.0291437	0.625	0.00621101	0.0417661	0.522	0.000668984	0.00719012	0.757	0.166252	0.632997	1.14	0.871708	1	0.826	0.403566	1	0.0152761		0.101022
P61981	14-3-3 protein gamma [OS=Homo sapiens]	YWHAG	68	17	165	12	0.445	0.0117934	0.0689279	0.817	0.275314	0.627305	0.478	0.0147635	0.0670165	0.653	0.0811583	0.413597	0.931	0.999992	1	1.251	0.963419	1	0.0593141		0.243494
P62070	Ras-related protein R-Ras2 [OS=Homo sapiens]	RRAS2	20	3	15	3	0.268	0.00137908	0.0143807	0.496	0.121124	0.350254	0.297	0.00182873	0.0148028	0.406	0.0112296	0.124978	0.901	0.999965	1	1.222	0.712685	1	0.312313		0.741776
P62072	Mitochondrial import inner membrane translocase subunit Tim10 [OS=Homo sapiens]	TIMM10	23	2	4	2	1.375			0.395	0.653042	1	0.585	0.926519	1	0.377	0.225023	0.758858	2.349			1.049	0.932431	1
P62081	40S ribosomal protein S7 [OS=Homo sapiens]	RPS7	64	13	197	13	2.056	0.00098704	0.0113056	1.89	0.00264694	0.0230814	1.973	0.00266398	0.0196327	1.909	0.00255635	0.052277	1.042	0.985926	1	0.99	1	1	0.839992		1
P62136-1	serine/threonine-protein phosphatase PP1-alpha catalytic subunit [OS=Homo sapiens]	LOC111149674; Ppp1ca; PPP1CA	68	20	331	6	0.776	0.0739221	0.26399	0.678	0.0133309	0.0726456	0.643	0.00181808	0.01477	0.701	0.027425	0.21883	1.206	0.289485	1	0.968	0.997702	1	0.980061		1
P62140	Serine/threonine-protein phosphatase PP1-beta catalytic subunit [OS=Homo sapiens]	PPP1CB	66	19	315	6	0.8	0.108823	0.337051	0.707	0.00153776	0.0158105	0.604	0.000562018	0.00630685	0.742	0.00627857	0.0882053	1.326	0.0606806	0.923219	0.952	0.945787	1	0.591463		1
P62158	Calmodulin [OS=Homo sapiens]	CALM1	86	13	264	13	0.441	0.0404322	0.167486	0.917	0.99994	1	0.395	0.0138866	0.0637722	0.958	0.982312	1	1.116	0.986055	1	0.957	0.996519	1	0.574468		1
P62191	26S proteasome regulatory subunit 4 [OS=Homo sapiens]	PSMC1	30	10	31	10	0.836	0.765134	1	3.565	0.000287713	0.00531433	0.911	0.816896	1	1.545	0.282416	0.880864	0.917	0.999998	1	2.308	0.00967159	1	9.53679e-06		0.00140667
P62195-1	26S proteasome regulatory subunit 8 [OS=Homo sapiens]	LOC101353736; LOC111158036; LOC112837724; Psmc5; PSMC5	46	13	72	13	1.138	0.957238	1	4.892	0.00016948	0.00369859	0.973	1	1	2.289	0.0414372	0.285506	1.169	0.96235	1	2.137	0.0397299	1	4.20844e-05		0.00271848
P62241	40S ribosomal protein S8 [OS=Homo sapiens]	RPS8	54	16	211	16	4.024	1.73811e-05	0.000702326	2.972	0.000115806	0.00285944	2.809	0.000104417	0.00196396	2.692	0.000963621	0.0284336	1.432	0.715078	1	1.104	0.68513	1	0.58654		1
P62244	40S ribosomal protein S15a [OS=Homo sapiens]	RPS15A	66	10	127	10	2.941	4.12176e-06	0.00038271	3.005	3.27763e-06	0.000322052	3.323	1.3177e-06	0.000223544	3.084	3.8479e-06	0.00186401	0.885	0.867266	1	0.974	0.999985	1	0.815914		1
P62249	40S ribosomal protein S16 [OS=Homo sapiens]	RPS16	64	14	184	14	1.777	0.00255767	0.0221682	3.159	4.4156e-06	0.00036915	2.424	4.43867e-05	0.00114637	2.188	4.80663e-05	0.00527657	0.733	0.118544	1	1.443	0.376252	1	0.263123		0.661999
P62258-1	14-3-3 protein epsilon [OS=Homo sapiens]	CRK; HEL2; LOC100753603; LOC101343175; LOC111151387; Ywhae; YWHAE	74	24	351	21	0.387	0.0063553	0.0433779	0.549	0.0800019	0.255615	0.37	0.00496952	0.0308217	0.465	0.0952307	0.458513	1.045	0.999986	1	1.18	0.999997	1	0.166304		0.478149
P62263	40S ribosomal protein S14 [OS=Homo sapiens]	RPS14	42	10	149	10	2.048	0.000476184	0.00656578	2.076	0.000216454	0.0044751	2.166	0.00087215	0.00878445	2.081	0.000746553	0.0239471	0.945	0.998214	1	0.998	0.951172	1	0.999939		1
P62266	40S ribosomal protein S23 [OS=Homo sapiens]	RPS23	50	9	96	9	3.095	3.64928e-06	0.00035001	2.589	5.93902e-05	0.00195502	2.441	1.50473e-05	0.000601715	2.368	0.000171886	0.00951555	1.268	0.795601	1	1.093	0.963039	1	0.760908		1
P62269	40S ribosomal protein S18 [OS=Homo sapiens]	RPS18	64	16	159	16	2.331	0.00010865	0.0023357	2.35	1.98984e-05	0.000903104	3.034	3.72644e-06	0.000366377	2.5	1.48384e-05	0.00353815	0.768	0.120618	1	0.94	0.999836	1	0.847804		1
P62273-1	40S ribosomal protein S29 [OS=Homo sapiens]	LOC100896043; LOC101343406; LOC101582840; LOC101829442; LOC104994204; LOC105757850; LOC107136033; LOC109563998; LOC110290257; LOC111161289; LOC112830741; LOC113414144; LOC113830750; LOC114118103; LOC117675034; rps29; Rps29; RPS29	36	3	14	3	4.554	1.53078e-05	0.000630219	3.801	0.000118764	0.0028736	5.973	2.50041e-06	0.000286976	3.26	0.000179975	0.00972455	0.762	0.587467	1	1.166	0.999553	1	0.612573		1
P62277	40S ribosomal protein S13 [OS=Homo sapiens]	RPS13	51	13	217	13	2.524	0.000598033	0.00778259	1.916	0.00130625	0.0139572	2.662	0.000130984	0.00225751	1.877	0.00135166	0.0358116	0.948	0.885203	1	1.021	1	1	0.993426		1
P62280	40S ribosomal protein S11 [OS=Homo sapiens]	RPS11	73	20	219	20	2.18	0.000151392	0.00297672	2.136	0.000334937	0.00575186	3.247	8.30381e-06	0.000482179	2.357	0.000188535	0.00972606	0.671	0.252973	1	0.906	0.998194	1	0.999951		1
P62304	small nuclear ribonucleoprotein E [OS=Homo sapiens]	SNRPE	70	5	78	5	0.751	0.926643	1	0.617	0.905451	1	0.582	0.69932	1	0.883	0.997607	1	1.291	0.995008	1	0.698	0.990548	1	0.461325		0.950722
P62306	Small nuclear ribonucleoprotein F [OS=Homo sapiens]	SNRPF	31	4	93	4	0.453	0.177261	0.47751	0.894	0.892374	1	0.525	0.326176	0.645402	1.003	0.903536	1	0.862	0.997752	1	0.891	1	1	0.189995		0.525753
P62308	Small nuclear ribonucleoprotein G [OS=Homo sapiens]	SNRPG	78	5	111	5	0.729	0.0239155	0.115069	0.757	0.0387356	0.156569	0.558	0.00308766	0.0217845	0.779	0.0837107	0.418379	1.308	0.813487	1	0.971	0.996658	1	0.0569288		0.237728
P62310	U6 snRNA-associated Sm-like protein LSm3 [OS=Homo sapiens]	LSM3	75	5	64	5	0.43	0.0460077	0.18539	0.604	0.153726	0.417662	0.436	0.0385296	0.134473	0.749	0.193974	0.692863	0.986	0.999998	1	0.806	0.999985	1	0.988466		1
P62312	U6 snRNA-associated Sm-like protein LSm6 [OS=Homo sapiens]	LSM6	56	6	63	6	0.412	0.00105971	0.0119498	0.492	0.0102457	0.0605782	0.65	0.104804	0.279262	0.773	0.154533	0.602244	0.634	0.125116	1	0.637	0.593172	1	0.528412		1
P62314	Small nuclear ribonucleoprotein Sm D1 [OS=Homo sapiens]	SNRPD1	55	5	139	5	0.608	0.0994005	0.316746	0.647	0.176581	0.459583	0.457	0.0129283	0.0602155	0.847	0.799478	1	1.332	0.820215	1	0.763	0.77147	1	0.121918		0.389834
P62316	Small nuclear ribonucleoprotein Sm D2 [OS=Homo sapiens]	SNRPD2	72	14	344	14	0.481	1.98895e-05	0.000771536	0.546	0.000218258	0.00450263	0.561	0.000795396	0.00824136	0.755	0.0479469	0.31061	0.857	0.138757	1	0.724	0.0465932	1	0.000927317		0.015621
P62318	small nuclear ribonucleoprotein sm d3 [OS=Homo sapiens]	SNRPD3	58	8	251	8	0.67	0.0702194	0.255365	0.616	0.0105995	0.0611893	0.475	0.00183276	0.0148059	0.772	0.233234	0.776716	1.411	0.304207	1	0.798	0.452089	1	0.208612		0.561745
P62333	26S proteasome regulatory subunit 10B [OS=Homo sapiens]	PSMC6	46	12	48	12	0.667	0.999963	1	4.76	0.0024328	0.0216297	0.303	0.127086	0.324637	1.512	0.434401	1	2.201	0.169025	1	3.149	0.0594946	1	0.000188193		0.00604077
P62424	60S ribosomal protein L7a [OS=Homo sapiens]	RPL7A	49	18	347	18	2.815	2.61604e-05	0.000868169	1.908	0.000586753	0.00806728	2.334	8.43344e-05	0.00172905	1.804	0.00300635	0.0565372	1.206	0.933482	1	1.058	0.889836	1	0.611001		1
P62487	DNA-directed RNA polymerase II subunit rpb7 [OS=Homo sapiens]	POLR2G	58	8	56	8	0.803	0.272676	0.633225	0.751	0.396244	0.796787	0.712	0.111448	0.29353	0.735	0.654511	1	1.128	0.989748	1	1.022	0.996407	1	0.92829		1
P62495	Eukaryotic peptide chain release factor subunit 1 [OS=Homo sapiens]	ETF1	29	11	67	11	1.238	0.620082	1	0.999	0.997233	1	0.847	0.954547	1	0.961	0.999654	1	1.462	0.970702	1	1.039	0.999983	1	0.530607		1
P62701	40S ribosomal protein S4, X isoform [OS=Homo sapiens]	RPS4X	70	27	386	27	2.489	6.46414e-06	0.00043024	2.527	4.91505e-06	0.000393658	3	1.27424e-06	0.000220495	2.584	8.18972e-06	0.00261825	0.83	0.636354	1	0.978	0.996674	1	0.963065		1
P62750	60S ribosomal protein L23a [OS=Homo sapiens]	RPL23A	52	14	185	14	1.809	0.00233329	0.020929	1.648	0.015944	0.0830395	1.76	0.00223057	0.0171902	1.638	0.0127205	0.135684	1.028	1	1	1.006	0.999992	1	0.983672		1
P62753	40S RIBOSOMAL PROTEIN S6 [OS=Homo sapiens]	RPS6	39	17	172	17	26.912	1.46346e-05	0.000616447	4.076	0.0185607	0.0922007	5.977	0.00272516	0.0199476	3.445	0.0570857	0.335073	4.502	0.0244719	0.711153	1.183	0.982488	1	0.0314119		0.162364
P62805	histone H4 [OS=Homo sapiens]	H4-16; H4C1; H4C11; H4C12; H4C13; H4C14; H4C15; H4C2; H4C3; H4C4; H4C5; H4C6; H4C8; H4C9	65	17	3560	17	1.005	0.999104	1	1.766	0.0229224	0.108102	1.325	0.215775	0.47431	1.595	0.0672622	0.365917	0.759	0.351471	1	1.107	0.98531	1	0.999999		1
P62820	Ras-related protein Rab-1A [OS=Homo sapiens]	RAB1A	61	12	90	4	0.88	0.783753	1	1.699	0.0616688	0.218907	1.078	0.997859	1	1.138	0.998959	1	0.816	0.946444	1	1.494	0.111483	1	1.15553e-05		0.00143268
P62826	GTP-binding nuclear protein RAN [OS=Homo sapiens]	RAN	39	14	156	14	0.694	0.0146717	0.0805373	1.054	0.956572	1	0.761	0.0307695	0.114321	0.946	0.998241	1	0.912	0.997405	1	1.114	0.814206	1	0.00336422		0.0372938
P62829	60S ribosomal protein L23 [OS=Homo sapiens]	RPL23	73	13	252	13	1.717	0.0112594	0.0665519	1.304	0.686207	1	1.797	0.0145886	0.0663621	1.137	0.728574	1	0.956	0.999984	1	1.147	1	1	0.987092		1
P62834	ras-related protein Rap-1A [OS=Homo sapiens]	RAP1A	59	12	79	4	0.641	0.0166449	0.0885831	0.522	0.0102072	0.0604254	0.635	0.0486953	0.159166	0.541	0.0125762	0.134682	1.011	0.985742	1	0.965	0.999995	1	0.179804		0.506946
P62841	40S ribosomal protein S15 [OS=Homo sapiens]	RPS15	57	8	87	8	4.163	0.00590634	0.0412652	1.943	0.0908954	0.28339	2.516	0.134433	0.338509	1.483	0.194672	0.694347	1.655	0.458156	1	1.31	0.995851	1	0.693166		1
P62847-1	40S ribosomal protein S24 [OS=Homo sapiens]	LOC100414020; Rps24; RPS24	41	7	76	7	4.33	5.02381e-06	0.000399131	3.868	7.43555e-06	0.000478839	4.002	1.30917e-05	0.000562441	3.408	3.23967e-05	0.00432001	1.082	0.951059	1	1.135	0.804812	1	0.232814		0.608765
P62851	40S ribosomal protein S25 [OS=Homo sapiens]	RPS25	43	9	84	9	3.359	0.000738284	0.00903751	3.324	0.000350641	0.00587339	3.732	0.000190804	0.00293415	3.111	0.000426665	0.0161745	0.9	0.929713	1	1.068	0.999992	1	0.999978		1
P62854	40S ribosomal protein S26 [OS=Homo sapiens]	RPS26	50	5	98	5	2.437	0.000155187	0.0030066	2.935	2.70143e-05	0.00109554	2.864	6.15176e-05	0.00137895	2.894	9.43799e-05	0.00706625	0.851	0.979206	1	1.014	0.915915	1	0.0258553		0.140768
P62857	40S ribosomal protein S28 [OS=Homo sapiens]	RPS28	61	8	74	8	1.546	0.440811	0.877495	1.13	0.759118	1	1.617	0.23111	0.501144	1.224	0.382103	1	0.956	0.995794	1	0.923	0.979987	1	0.519508		1
P62861	40S ribosomal protein S30 [OS=Homo sapiens]	Fau; FAU	31	3	31	3	1.043	0.972643	1	1.173	0.998485	1	0.926	0.99964	1	1.128	0.736959	1	1.126	0.898744	1	1.04	0.912638	1	0.601401		1
P62873	Guanine nucleotide-binding protein G(I)/G(S)/G(T) subunit beta-1 [OS=Homo sapiens]	GNB1	62	15	217	9	0.583	0.0451554	0.182612	0.266	0.000961932	0.0114468	0.608	0.0408784	0.139846	0.42	0.0281676	0.22235	0.959	1	1	0.633	0.360846	1	0.607561		1
P62875	DNA-directed RNA polymerases I, II, and III subunit RPABC5 [OS=Homo sapiens]	POLR2L	39	3	34	3	0.814	0.828019	1	0.959	1	1	0.842	0.999793	1	1.056	0.999974	1	0.967	0.927389	1	0.908	0.999974	1	0.97396		1
P62877	E3 ubiquitin-protein ligase RBX1 [OS=Homo sapiens]	RBX1	31	4	50	4	1.338	0.517786	0.986826	1.015	0.999976	1	1.286	0.451715	0.806821	0.893	0.913046	1	1.04	0.999995	1	1.136	0.95791	1	0.406141		0.876084
P62879	Guanine nucleotide-binding protein G(I)/G(S)/G(T) subunit beta-2 [OS=Homo sapiens]	GNB2	61	15	219	7	0.332	0.000155819	0.0030066	0.3	0.000151848	0.00343768	0.438	0.000890193	0.00892392	0.467	0.00168294	0.0424764	0.758	0.826703	1	0.644	0.592862	1	0.999967		1
P62888	60S ribosomal protein L30 [OS=Homo sapiens]	RPL30	77	11	219	10	2.18	0.00333422	0.0265037	2.09	0.00113646	0.0124916	2.023	0.00125489	0.0113689	1.831	0.00561321	0.0849152	1.078	0.987489	1	1.141	0.908823	1	0.98569		1
P62899	60S ribosomal protein L31 [OS=Homo sapiens]	RPL31	47	10	57	10	2	0.000223495	0.00392799	1.769	0.00437151	0.0327296	2.203	2.79271e-05	0.000898236	1.85	0.00241461	0.0507863	0.908	0.623305	1	0.956	0.998874	1	0.749133		1
P62906	60S ribosomal protein L10A [OS=Homo sapiens]	RPL10A	51	15	288	15	1.815	0.00316938	0.0255067	1.597	0.00751216	0.048034	2.27	0.000505808	0.00583102	1.599	0.008691	0.105403	0.8	0.834409	1	0.999	0.999999	1	0.951465		1
P62910	60S ribosomal protein L32 [OS=Homo sapiens]	RPL32	53	9	133	9	1.565	0.0292493	0.132893	1.675	0.136292	0.383638	1.557	0.0117011	0.0564039	1.475	0.152429	0.597405	1.005	0.993	1	1.135	1	1	0.996903		1
P62917	60S ribosomal protein L8 [OS=Homo sapiens]	RPL8	68	21	249	21	2.576	2.55424e-05	0.0008643	1.808	0.00197593	0.0185725	3.028	4.97419e-06	0.000368083	1.785	0.00215877	0.0475972	0.851	0.714521	1	1.013	1	1	0.301783		0.725098
P62937	Peptidyl-prolyl cis-trans isomerase A OS=Homo sapiens GN=PPIA PE=1 SV=2	PPIA	72	11	238	11	0.482	0.0312906	0.139839	0.451	0.0277271	0.123432	0.291	0.000863746	0.00875442	0.457	0.0242913	0.202674	1.655	0.302545	1	0.987	0.999999	1	0.120899		0.389313
P62942	Peptidyl-prolyl cis-trans isomerase FKBP1A [OS=Homo sapiens]	FKBP1A	26	2	5	2	0.112			0.197	0.00107334	0.0122956	0.215	0.00044718	0.00534392	0.443	0.0226542	0.194518	0.522			0.443	0.326204	1
P62979	Ubiquitin-40S ribosomal protein S27a OS=Homo sapiens GN=RPS27A PE=1 SV=2	RPS27A	63	14	887	2	0.704	0.00854098	0.0541071	0.801	0.507082	0.947461	0.959	0.926147	1	1.049	0.773307	1	0.734	0.0420559	0.847808	0.763	0.076856	1	0.960767		1
P62993	Growth factor receptor-bound protein 2 [OS=Homo sapiens]	GRB2	43	7	36	7	0.502	0.483209	0.937002	0.67	0.900265	1	0.561	0.114944	0.299546	0.377	0.463126	1	0.894	0.901937	1	1.775	0.953323	1	0.0832042		0.309463
P62995	transformer-2 protein homolog beta [OS=Homo sapiens]	TRA2B	48	19	287	16	0.954	0.99104	1	0.995	0.998244	1	0.581	0.12923	0.328178	0.999	0.99886	1	1.643	0.302656	1	0.996	1	1	0.501898		1
P63000-1	Ras-related C3 botulinum toxin substrate 1 [OS=Homo sapiens]	cRac1A; LOC101877817; LOC103034053; LOC107556616; LOC107698781; LOC108933523; LOC109078082; LOC111145636; LOC113047578; rac1; Rac1; RAC1; RAC2	28	5	36	2	0.291	0.000417212	0.00591141	0.38	0.0105496	0.0611724	0.428	0.00303218	0.0214569	0.455	0.0243015	0.202674	0.679	0.784088	1	0.834	0.995419	1	0.638273		1
P63010-1	AP-2 complex subunit beta [OS=Homo sapiens]	Ap2b1; AP2B1; LOC101351101; LOC111151383	11	9	20	4	1.291	0.900611	1	1.965	0.0133802	0.0726842	1.588	0.165255	0.396172	1.403	0.217317	0.740684	0.813	0.615897	1	1.401	0.555148	1	0.000927561		0.015621
P63096-1	Guanine nucleotide-binding protein G(i) subunit alpha-1 [OS=Homo sapiens]	Gnai1; GNAI1; LOC101343271; LOC111155312	44	15	132	6	0.39	3.28159e-05	0.00102852	0.338	6.55019e-06	0.000439647	0.469	0.000273731	0.00375681	0.457	0.000244537	0.0111988	0.833	0.616006	1	0.739	0.108079	1	0.941489		1
P63104-1	14-3-3 protein zeta/delta [OS=Homo sapiens]	LOC101351914; LOC111146608; LOC113252869; Ywhaz; YWHAZ	63	18	248	13	0.567	0.0251426	0.119552	0.518	0.0429242	0.169194	0.462	0.00389063	0.0259936	0.502	0.0491501	0.311769	1.227	0.864417	1	1.033	0.999999	1	0.399729		0.871965
P63151	Serine/threonine-protein phosphatase 2A 55 kDa regulatory subunit B alpha isoform [OS=Homo sapiens]	PPP2R2A	24	6	16	6	1.662	0.901377	1	2.452	0.421558	0.832202	0.454	0.104462	0.278693	1.181	0.99999	1	3.663	0.018928	0.653275	2.077	0.495484	1	0.377466		0.842552
P63165	Small ubiquitin-related modifier 1 OS=Homo sapiens GN=SUMO1 PE=1 SV=1	SUMO1	58	7	82	7	0.608	0.0496568	0.196644	0.416	0.000815955	0.0102193	0.673	0.139352	0.34616	0.595	0.0116852	0.129116	0.903	0.986129	1	0.698	0.579408	1	0.0245354		0.135829
P63167	Dynein light chain 1, cytoplasmic [OS=Homo sapiens]	DYNLL1	63	6	87	4	1.181	0.99992	1	0.723	0.32759	0.703529	1.02	0.830622	1	0.676	0.279171	0.873797	1.159	0.721238	1	1.069	0.999996	1	0.958309		1
P63172	Dynein light chain Tctex-type 1 [OS=Homo sapiens]	DYNLT1	34	2	7	2	1.38	0.999055	1	2.146	0.548228	1	1.225	1	1	0.812	0.990279	1	1.126	0.995967	1	2.642	0.349657	1	0.303086		0.726713
P63173	60s ribosomal protein l38 [OS=Homo sapiens]	RPL38	53	7	151	7	2.052	0.00435886	0.0329101	0.73	0.952497	1	1.505	0.0352613	0.125755	0.982	1	1	1.364	0.80515	1	0.743	0.958273	1	0.0739444		0.289739
P63208	s-phase kinase-associated protein 1 [OS=Homo sapiens]	SKP1	90	15	154	15	0.832	0.970274	1	1.231	1	1	0.784	0.871146	1	1.187	0.999822	1	1.061	0.999134	1	1.037	0.99994	1	0.903519		1
P63218	guanine nucleotide-binding protein g(i)/g(s)/g(o) subunit gamma-5 [OS=Homo sapiens]	GNG5	50	4	15	4	0.297	0.0105312	0.0635661	0.139	0.0015455	0.015873	0.667	0.78254	1	0.349	0.0350709	0.255015	0.445	0.0922837	1	0.4	0.4488	1	0.969357		1
P63220	40S ribosomal protein S21 [OS=Homo sapiens]	RPS21	65	7	141	7	3.567	0.00372939	0.0291146	1.504	0.141593	0.392989	3.082	0.00300077	0.0213333	1.449	0.0860865	0.426475	1.158	0.999992	1	1.038	0.999503	1	0.703707		1
P63241-1	Eukaryotic translation initiation factor 5A-1 [OS=Homo sapiens]	Eif5a; EIF5A; LOC101358224; LOC111161197; LOC117799153; LOC496181	89	12	203	12	0.422	0.0377916	0.160514	1.278	0.742285	1	0.327	0.00403202	0.0267523	0.581	0.60448	1	1.292	0.759801	1	2.201	0.0924927	1	0.000313681		0.00820949
P63244	Receptor of activated protein C kinase 1 [OS=Homo sapiens]	RACK1	84	22	263	22	3.357	1.07214e-05	0.000511346	2.89	2.8363e-05	0.00111666	3.569	6.88325e-06	0.00044114	2.427	0.000172631	0.00951555	0.941	0.998465	1	1.191	0.734922	1	0.204101		0.553645
P63272	Transcription elongation factor Spt4 [OS=Homo sapiens]	SUPT4H1	44	4	52	4	1.186	0.650972	1	0.974	0.999968	1	1.467	0.116821	0.303707	1.126	0.999691	1	0.808	0.776055	1	0.865	0.999998	1	0.821955		1
P63279	SUMO-conjugating enzyme UBC9 OS=Homo sapiens GN=UBE2I PE=1 SV=1	UBE2I	54	7	47	7	0.617	0.136076	0.395496	0.596	0.0155455	0.0814682	0.578	0.0206912	0.0850423	0.759	0.0904834	0.440745	1.067	0.857252	1	0.785	0.891259	1	0.275803		0.684639
P67809	Nuclease-sensitive element-binding protein 1 [OS=Homo sapiens]	YBX1	72	21	415	15	1.75	0.529112	1	1.277	0.726902	1	1.313	0.853719	1	1.08	0.704955	1	1.332	0.988735	1	1.183	1	1	0.91861		1
P67812	Signal peptidase complex catalytic subunit SEC11A [OS=Homo sapiens]	SEC11A	16	4	41	4	0.922	0.908676	1	1.01	1	1	0.985	0.968882	1	0.785	0.895817	1	0.936	0.999862	1	1.287	0.920155	1	0.00516631		0.0488809
P67870	Casein kinase II subunit beta [OS=Homo sapiens]	CSNK2B	60	9	131	9	2.007	0.0758063	0.268801	1.782	0.363871	0.756556	1.28	0.621039	0.999071	1.147	0.990269	1	1.568	0.658364	1	1.554	0.680965	1	0.963746		1
P67936	Tropomyosin alpha-4 chain [OS=Homo sapiens]	TPM4	61	18	168	9	0.757	0.726844	1	1.377	0.815647	1	0.904	0.874004	1	0.863	0.999375	1	0.837	0.999551	1	1.595	0.640176	1	0.164138		0.474531
P68104	Elongation factor 1-alpha 1 [OS=Homo sapiens]	EEF1A1	51	22	474	12	1.057	0.936003	1	3.097	0.00241653	0.0215578	0.678	0.997274	1	1.698	0.259757	0.834896	1.561	0.751046	1	1.824	0.11233	1	0.000762302		0.0137368
P68133	Actin, alpha skeletal muscle [OS=Homo sapiens]	ACTA1	47	17	661	3	0.657	0.0689228	0.252331	1.028	0.992097	1	0.539	0.0406164	0.139727	0.915	0.788575	1	1.219	0.999454	1	1.123	0.974852	1	0.999112		1
P68366	Tubulin alpha-4A chain [OS=Homo sapiens]	TUBA4A	49	19	445	2	3.054	0.454475	0.897231	5.24	0.0485222	0.183591	0.892	0.992443	1	1.271	0.954862	1	3.425	0.217983	1	4.124	0.186412	1	0.165788		0.478149
P68371	Tubulin beta-4B chain [OS=Homo sapiens]	TUBB4B	66	23	522	4	2.295	0.0359113	0.155088	3.563	0.00088113	0.0108083	1.386	0.625137	1	1.604	0.186996	0.67755	1.656	0.407313	1	2.222	0.0560998	1	0.00171932		0.0234642
P68400	Casein kinase II subunit alpha [OS=Homo sapiens]	CSNK2A1	55	16	225	15	1.95	0.0429745	0.176095	1.261	0.433292	0.849283	1.062	0.99995	1	1.128	0.929458	1	1.836	0.0309844	0.795872	1.118	0.912686	1	0.645595		1
P78310-1	Coxsackievirus and adenovirus receptor [OS=Homo sapiens]	CXADR	7	2	4	2	0.99	0.985099	1	0.332	0.110268	0.326083	0.511	0.129823	0.329104	0.345	0.286656	0.887736	1.937	0.466452	1	0.961	0.983875	1	1		1
P78316	Nucleolar protein 14 [OS=Homo sapiens]	NOP14	46	39	369	39	0.833	0.653221	1	0.658	0.0110737	0.0633896	0.843	0.755738	1	0.775	0.202411	0.710587	0.988	0.999961	1	0.849	0.518729	1	0.00114121		0.0179399
P78332	RNA-binding protein 6 [OS=Homo sapiens]	RBM6	38	34	197	32	0.651	0.0137045	0.0766451	0.525	0.000281591	0.00530403	0.633	0.0110052	0.0540495	0.766	0.0414056	0.285506	1.029	0.999993	1	0.686	0.0727482	1	0.0132137		0.0909751
P78344-1	Eukaryotic translation initiation factor 4 gamma 2 [OS=Homo sapiens]	EIF4G2	11	8	32	8	1.131	0.998799	1	3.317	0.014781	0.0783926	0.928	0.987628	1	2.095	0.381852	1	1.219	0.999849	1	1.583	0.369801	1	0.00128757		0.0195084
P78345	Ribonuclease P protein subunit p38 [OS=Homo sapiens]	RPP38	11	2	4	2	0.01			0.751	0.500366	0.938072	0.527	0.0486593	0.159108	0.01			0.01			100
P78346-1	ribonuclease P protein subunit p30 [OS=Homo sapiens]	RPP30	19	4	24	4	0.84	0.368729	0.780788	0.917	0.860008	1	0.775	0.362111	0.690236	0.842	0.615498	1	1.084	1	1	1.089	0.996524	1	0.987669		1
P78347	General transcription factor II-I [OS=Homo sapiens]	GTF2I	47	37	356	37	0.738	0.809984	1	0.622	0.0550208	0.200921	0.499	0.00165923	0.0137375	0.713	0.31019	0.924785	1.478	0.0125234	0.613504	0.872	0.866331	1	0.990904		1
P78362-2	Isoform 2 of SRSF protein kinase 2 [OS=Homo sapiens]	SRPK2	18	9	42	5	9.864	0.184035	0.492415	1.116	1	1	4.862	0.364245	0.693998	1.052	0.999986	1	2.029	0.995838	1	1.06	0.999905	1	0.81415		1
P78364	polyhomeotic-like protein 1 [OS=Homo sapiens]	PHC1	17	7	28	7	0.299	0.0042157	0.032079	0.262	0.000362062	0.0059983	0.571	0.254757	0.540632	0.628	0.139035	0.568974	0.524	0.196159	1	0.417	0.0282697	1	0.999976		1
P78371-1	T-complex protein 1 subunit beta [OS=Homo sapiens]	CCT2; HEL-S-100n	57	23	207	23	0.762	0.631966	1	3.176	0.000414932	0.00644091	0.626	0.125045	0.321226	1.853	0.109954	0.500268	1.217	0.813917	1	1.714	0.0424981	1	3.71947e-06		0.00103046
P78386	SWISS-PROT:P78386 Keratin, type II cuticular Hb5 (Hair keratin, type II Hb5) - Homo sapiens (Human).	KRT85	50	26	59	4	4.301	0.50154	0.961864	1.097	0.999966	1	5.831	0.202411	0.452252	0.477	0.999563	1	0.738	0.979761	1	2.302	0.999995	1	0.944867		1
P78406	mRNA export factor [OS=Homo sapiens]	RAE1	70	20	284	20	1.055	0.999922	1	0.769	0.318352	0.693217	1	0.991743	1	0.776	0.100794	0.47645	1.055	0.96662	1	0.992	0.96831	1	0.500043		1
P78527	DNA-dependent protein kinase catalytic subunit [OS=Homo sapiens]	PRKDC	47	189	1790	189	3.944	0.00146103	0.0148278	2.03	0.105896	0.316592	2.193	0.0989815	0.267454	0.893	1	1	1.798	0.182475	1	2.274	0.100477	1	0.372914		0.835678
P78549	Endonuclease III-like protein 1 [OS=Homo sapiens]	NTHL1	44	8	51	8	0.381	0.000672388	0.00852995	0.528	0.0155019	0.0813592	0.378	0.000637558	0.00693713	0.55	0.0723381	0.380978	1.008	1	1	0.961	0.934841	1	0.647217		1
P78563-1	Double-stranded RNA-specific editase 1 [OS=Homo sapiens]	ADARB1	5	3	10	3	0.472	0.972086	1	0.843	0.989202	1	0.519	0.986861	1	1.04	1	1	0.908	0.999996	1	0.81	0.990967	1	0.0715744		0.281891
P80723	Brain acid soluble protein 1 [OS=Homo sapiens]	BASP1	92	18	196	18	0.277	1.96317e-05	0.000771536	0.158	3.8566e-06	0.000347211	0.271	3.68314e-05	0.00102795	0.287	0.000143443	0.00893352	1.021	0.994552	1	0.55	0.0913251	1	0.947536		1
P82650	28S ribosomal protein S22, mitochondrial [OS=Homo sapiens]	MRPS22	36	10	67	10	7.773	0.000597146	0.00778259	2.527	0.0495794	0.186569	6.743	0.000740166	0.00780302	1.677	0.140289	0.5717	1.153	0.999989	1	1.506	0.985618	1	0.999953		1
P82663	28S ribosomal protein S25, mitochondrial [OS=Homo sapiens]	MRPS25	35	4	33	4	2.872	0.156799	0.437233	1.834	0.496774	0.933876	3.54	0.0793942	0.226332	1.813	0.699647	1	0.811	0.99775	1	1.012	0.999022	1	0.966593		1
P82664	28S ribosomal protein S10, mitochondrial [OS=Homo sapiens]	MRPS10	22	3	6	3	11.294	0.0013557	0.0142158	3.483	0.139952	0.39094	8.827	0.00186937	0.0150104	2.522	0.559545	1	1.279	0.999934	1	1.381	0.89749	1	0.884242		1
P82673-1	28S ribosomal protein S35, mitochondrial [OS=Homo sapiens]	MRPS35	23	6	38	6	35.355	2.56478e-05	0.0008643	3.271	0.0666593	0.228182	27.722	4.07297e-05	0.00108597	2.874	0.114135	0.510812	1.275	0.998794	1	1.138	0.999336	1	0.999636		1
P82675	28S ribosomal protein S5, mitochondrial [OS=Homo sapiens]	MRPS5	23	8	15	8	3.315	0.243336	0.591433	2.483	0.4644	0.888259	5.284	0.0291027	0.110003	1.491	0.605132	1	0.627	0.769924	1	1.665	0.999823	1	0.908313		1
P82912-1	28S ribosomal protein S11, mitochondrial [OS=Homo sapiens]	MRPS11	34	4	14	4	11.323			1.979	0.402703	0.805582	6.423			1.767	0.33737	0.977261	1.763	0.686483	1	1.121	0.999988	1	0.683194		1
P82914	28S ribosomal protein S15, mitochondrial [OS=Homo sapiens]	MRPS15	21	6	9	6	4.269	0.00309992	0.025381	1.831	0.266753	0.614855	6.156	0.000337704	0.00435442	1.503	0.617943	1	0.694	0.521854	1	1.218	0.975738	1	0.779503		1
P82921	28S ribosomal protein S21, mitochondrial [OS=Homo sapiens]	MRPS21	39	3	21	3	3.66	0.00648848	0.0435291	1.708	0.919857	1	3.015	0.00515162	0.0315665	1.239	0.998558	1	1.214	0.99999	1	1.378	0.990574	1	0.976127		1
P82930	28S ribosomal protein S34, mitochondrial [OS=Homo sapiens]	MRPS34	41	6	37	6	5.507	0.00457905	0.0341006	2.004	0.265436	0.6136	4.249	0.00447491	0.0285734	1.533	0.517571	1	1.296	1	1	1.307	0.993659	1	0.998869		1
P82932	28S ribosomal protein S6, mitochondrial [OS=Homo sapiens]	MRPS6	23	4	17	4	2.713	0.0162938	0.0869801	1.892	0.443998	0.865211	6.231	0.0003719	0.00467007	1.566	0.539041	1	0.435	0.234199	1	1.208	0.999971	1	0.13267		0.41317
P82933	28S ribosomal protein S9, mitochondrial [OS=Homo sapiens]	MRPS9	18	7	36	7	5.908	0.000107664	0.00232658	2.109	0.0238314	0.11107	5.813	0.000116618	0.00212416	1.823	0.102284	0.480413	1.016	1	1	1.157	0.94593	1	0.999996		1
P82970	High mobility group nucleosome-binding domain-containing protein 5 [OS=Homo sapiens]	HMGN5	41	12	108	12	0.205	0.00635659	0.0433779	0.499	0.0568742	0.206541	0.175	0.000548806	0.00618379	0.758	0.482062	1	1.172	0.63711	1	0.658	0.699646	1	0.951715		1
P82979	SAP domain-containing ribonucleoprotein [OS=Homo sapiens]	SARNP	75	14	172	14	0.264	1.18974e-05	0.000540836	0.418	0.000401234	0.0063419	0.49	0.00138918	0.0121983	0.629	0.0255082	0.209382	0.537	0.0372652	0.810449	0.664	0.170492	1	0.0326932		0.165115
P83731	60S ribosomal protein L24 [OS=Homo sapiens]	RPL24	38	9	76	9	4.775	7.8122e-07	0.000166305	2.783	8.66305e-05	0.00236583	4.406	8.0521e-07	0.000201017	2.02	0.00195001	0.045237	1.084	1	1	1.378	0.327847	1	0.176874		0.501036
P83876	thioredoxin-like protein 4A [OS=Homo sapiens]	TXNL4A	68	8	55	8	0.234	0.00141763	0.0146931	0.62	0.261811	0.609954	0.398	0.0107825	0.0535125	0.411	0.0923905	0.44844	0.588	0.804346	1	1.511	0.981173	1	0.142863		0.434629
P83916	Chromobox protein homolog 1 [OS=Homo sapiens]	CBX1	62	13	441	12	1.034	0.999999	1	1.201	0.99996	1	0.833	0.914535	1	1.291	1	1	1.242	0.882014	1	0.931	0.999997	1	0.482212		0.97884
P84022	Mothers against decapentaplegic homolog 3 [OS=Homo sapiens]	SMAD3	8	3	14	3	3.808	0.245875	0.596442	0.856	0.999528	1	0.402	0.600227	0.976342	0.776	0.987038	1	9.472	0.0176345	0.631725	1.103	0.999463	1	0.992584		1
P84085	ADP-ribosylation factor 5 [OS=Homo sapiens]	ARF5	51	7	30	2	2.137	0.101603	0.322821	1.367	0.347824	0.733594	0.687	0.86499	1	0.698	1	1	3.11	0.0156667	0.631725	1.959	0.368888	1	0.298267		0.720863
P84090	Enhancer of rudimentary homolog [OS=Homo sapiens]	ERH	63	9	285	9	1.032	0.968511	1	0.593	0.0880719	0.276032	0.912	0.97761	1	0.769	0.367379	1	1.131	0.687295	1	0.771	0.922552	1	0.0511859		0.219723
P84095	Rho-related GTP-binding protein RhoG [OS=Homo sapiens]	RHOG	21	3	14	2	0.533			0.301	0.395258	0.79587	0.01			0.227	0.301677	0.910155	100			1.324	0.998885	1
P84098	60S ribosomal protein L19 [OS=Homo sapiens]	RPL19	41	13	145	13	1.856	7.498e-05	0.00173128	1.715	0.000592083	0.00810796	1.865	1.33194e-05	0.0005649	1.618	0.00293638	0.0563089	0.995	0.728053	1	1.06	0.897426	1	0.723869		1
P84103	Serine/arginine-rich splicing factor 3 [OS=Homo sapiens]	SRSF3	49	13	257	12	1.181	0.996393	1	0.661	0.235499	0.563288	0.58	0.616905	0.994868	0.688	0.473756	1	2.036	0.364634	1	0.962	0.993442	1	0.999743		1
P84243	histone H3.3 [OS=Homo sapiens]	H3-3A; H3-3B	68	13	607	2	6.628	0.69484	1	1.414	0.987489	1	1.464	0.983215	1	0.658	0.999989	1	4.529	0.340216	1	2.148	0.969357	1	0.962985		1
P85037-1	Forkhead box protein K1 [OS=Homo sapiens]	FOXK1	7	5	9	4	1.875	0.0106282	0.0638861	2.285	0.00353731	0.0283074	1.64	0.0632394	0.189982	1.836	0.0102552	0.117653	1.143	0.888035	1	1.245	0.984791	1	0.022789		0.128499
P98175-1	RNA-binding protein 10 [OS=Homo sapiens]	RBM10	49	37	335	35	0.615	2.37092e-05	0.000814702	0.515	3.6797e-07	0.000113133	0.578	5.12597e-06	0.000368083	0.695	7.35633e-05	0.00635627	1.063	0.76262	1	0.74	0.00377857	0.722081	0.205672		0.557415
P98179	RNA-binding protein 3 [OS=Homo sapiens]	RBM3	66	8	80	8	1.078	0.999854	1	0.37	0.00222355	0.020296	0.501	0.0425259	0.144062	0.537	0.0786002	0.40452	2.154	0.063678	0.932053	0.69	0.327037	1	0.00375748		0.039334
P99999	Cytochrome c OS=Homo sapiens GN=CYCS PE=1 SV=2	CYCS	38	4	32	4	0.758	0.869332	1	0.673	0.738632	1	0.77	0.5791	0.955813	1	1	1	0.985	0.992427	1	0.673	0.746147	1	0.0899226		0.324411
Q00059	Transcription factor A, mitochondrial [OS=Homo sapiens]	TFAM	59	25	460	25	1.646	0.0222375	0.108688	1.337	0.446049	0.867524	1.181	0.257745	0.545502	1.304	0.194554	0.694186	1.393	0.660064	1	1.025	0.987924	1	0.990236		1
Q00325-1	Phosphate carrier protein, mitochondrial [OS=Homo sapiens]	SLC25A3	20	8	41	8	1.536	0.0493271	0.195924	0.411	0.000585427	0.00806728	1.975	0.00425536	0.0280396	0.431	0.00239993	0.0507863	0.778	0.691128	1	0.954	0.934993	1	0.0107438		0.0794958
Q00341-1	Vigilin [OS=Homo sapiens]	HDLBP	11	9	29	9	0.746	0.33685	0.735006	1.979	0.140809	0.392412	0.571	0.0271754	0.104872	1.128	0.998246	1	1.307	0.616017	1	1.754	0.257845	1	0.000183632		0.0059355
Q00403	Transcription initiation factor IIB [OS=Homo sapiens]	GTF2B	19	4	19	4	0.706	0.916964	1	0.716	0.991586	1	0.624	0.110058	0.290782	0.684	0.963484	1	1.131	0.444754	1	1.046	0.999892	1	0.928922		1
Q00577	Transcriptional activator protein Pur-alpha [OS=Homo sapiens]	PURA	59	12	138	10	1.757	0.00128516	0.0137294	1.631	0.00114601	0.0125496	1.537	0.00169986	0.0139537	1.746	0.000856673	0.0259449	1.143	0.999966	1	0.934	0.999955	1	0.0168552		0.106788
Q00610-1	Clathrin heavy chain 1 [OS=Homo sapiens]	Cltc; CLTC	46	63	489	63	1.546	0.81875	1	3.574	0.00114686	0.0125496	1.743	0.885103	1	2.273	0.0487008	0.311186	0.887	0.999984	1	1.572	0.271906	1	0.000277824		0.00752738
Q00653-1	Nuclear factor NF-kappa-B p100 subunit [OS=Homo sapiens]	NFKB2	4	2	4	2				100						100						2.244
Q00688	peptidyl-prolyl cis-trans isomerase FKBP3 [OS=Homo sapiens]	FKBP3	34	8	55	8	0.834	0.935153	1	0.649	0.457801	0.878987	0.803	0.995989	1	0.915	0.999984	1	1.04	0.997531	1	0.709	0.542817	1	0.226215		0.598449
Q00765	Receptor expression-enhancing protein 5 [OS=Homo sapiens]	REEP5	10	2	14	2	1.404	0.237275	0.582706	2.341	0.0110892	0.0634403	1.936	0.0188977	0.0803774	2.38	0.0436181	0.294607	0.725	0.638007	1	0.984	0.959698	1	0.99981		1
Q00839	Heterogeneous nuclear ribonucleoprotein U [OS=Homo sapiens]	HNRNPU	57	61	1916	60	1.035	0.893636	1	0.863	0.734898	1	0.87	0.95432	1	1.008	0.993358	1	1.19	0.455729	1	0.856	0.434903	1	0.999966		1
Q01081	Splicing factor U2AF 35 kDa subunit [OS=Homo sapiens]	U2AF1	50	9	278	2	0.838	0.452808	0.894653	0.704	0.0226899	0.107377	0.536	0.002375	0.0179777	0.734	0.0317017	0.239599	1.563	0.0547068	0.892002	0.958	0.999945	1	0.489923		0.990164
Q01082-1	Spectrin beta chain, non-erythrocytic 1 [OS=Homo sapiens]	SPTBN1	71	160	1962	14	0.312	7.72807e-07	0.000166305	0.456	3.21782e-05	0.00123665	0.308	1.87754e-06	0.000253528	0.526	0.000385167	0.0155168	1.013	0.936821	1	0.867	0.473373	1	0.731826		1
Q01105-2	Isoform 2 of Protein SET [OS=Homo sapiens]	SET	32	11	62	11	0.579	0.925077	1	0.61	0.738155	1	0.569	0.961821	1	0.626	0.634112	1	1.016	0.999987	1	0.975	0.999961	1	0.980247		1
Q01130	serine/arginine-rich splicing factor 2 [OS=Homo sapiens]	SRSF2	36	10	205	8	0.961	0.994683	1	0.465	0.0124348	0.069348	0.7	0.999986	1	0.537	0.0758456	0.393421	1.374	0.998955	1	0.865	0.881803	1	1		1
Q01167	Forkhead box protein K2 [OS=Homo sapiens]	FOXK2	5	3	12	2	0.649	0.976417	1	2.033	0.447343	0.868644	1.173	0.999998	1	2.026	0.472583	1	0.554	0.958037	1	1.003	1	1	0.0508455		0.219495
Q01196-1	Runt-related transcription factor 1 [OS=Homo sapiens]	RUNX1	8	2	12	2	1.44	0.0396634	0.1654	2.695	1.43128e-05	0.000749766	0.749	0.384891	0.721498	2.471	7.23582e-05	0.00635627	1.924	0.0014218	0.244806	1.091	0.775354	1	0.0374112		0.180565
Q01469	Fatty acid-binding protein, epidermal [OS=Homo sapiens]	FABP5	36	3	6	3	0.01			0.737	0.355593	0.743639	0.425	0.0189052	0.0803774	0.593	0.212717	0.731244	0.01			1.242	0.971115	1
Q01518-1	adenylyl cyclase-associated protein 1 [OS=Homo sapiens]	CAP1	11	3	12	3	0.482	0.00890106	0.0557706	0.387	0.00653204	0.0435973	0.56	0.0872492	0.243431	0.506	0.0274825	0.218924	0.861	0.747851	1	0.765	0.950156	1	0.108327		0.3654
Q01581	hydroxymethylglutaryl-CoA synthase, cytoplasmic [OS=Homo sapiens]	HMGCS1	5	2	3	2	0.873	0.999952	1	4.424	0.153362	0.417331	0.412	0.35931	0.688255	1.215	0.961439	1	2.12	0.53815	1	3.639	0.0463564	1	0.0267436		0.144834
Q01658	Protein Dr1 [OS=Homo sapiens]	DR1	40	6	43	6	1.441	0.858913	1	1.482	0.506712	0.946956	0.957	0.999997	1	1.02	0.999908	1	1.506	0.902439	1	1.453	0.631709	1	0.987868		1
Q01664	Transcription factor AP-4 [OS=Homo sapiens]	TFAP4	42	13	102	13	0.501	0.0345677	0.150929	0.76	0.237099	0.566512	0.338	0.000324646	0.00422381	0.689	0.112338	0.506076	1.483	0.101947	1	1.103	0.995737	1	0.947626		1
Q01780	exosome component 10 [OS=Homo sapiens]	EXOSC10	54	38	349	38	0.764	0.153474	0.430298	0.684	0.0421365	0.166779	0.699	0.0815125	0.23138	0.897	0.363571	1	1.093	0.998407	1	0.762	0.729887	1	0.0932405		0.332147
Q01813	ATP-dependent 6-phosphofructokinase, platelet type [OS=Homo sapiens]	PFKP	17	10	38	8	0.488	0.401936	0.822146	7.369	0.000448585	0.00674363	0.624	0.9502	1	3.234	0.0674204	0.36657	0.782	0.859399	1	2.279	0.0765132	1	9.27285e-06		0.00140667
Q01831	DNA repair protein complementing XP-C cells [OS=Homo sapiens]	XPC	32	18	142	18	0.644	0.0217552	0.106854	0.782	0.716938	1	0.698	0.0259275	0.101367	0.844	0.894353	1	0.923	0.999998	1	0.926	0.998762	1	0.999134		1
Q01844	RNA-binding protein EWS [OS=Homo sapiens]	EWSR1	15	7	95	7	0.162	3.51791e-05	0.00106243	0.397	0.00334916	0.0270287	0.181	5.25375e-05	0.00125222	0.482	0.0305004	0.234398	0.892	0.999447	1	0.825	0.766428	1	0.000668791		0.012599
Q02040-1	A-kinase anchor protein 17A [OS=Homo sapiens]	AKAP17A	26	15	137	15	0.846	0.976873	1	0.622	0.149481	0.409397	0.654	0.245651	0.524693	0.668	0.474017	1	1.293	0.588588	1	0.931	0.954235	1	0.300266		0.722772
Q02241-2	Isoform 2 of Kinesin-like protein KIF23 [OS=Homo sapiens]	KIF23	35	21	148	21	0.823	0.99819	1	1.191	0.769723	1	0.902	0.996749	1	0.986	0.999997	1	0.913	1	1	1.209	0.825267	1	0.971279		1
Q02388-1	Collagen alpha-1(VII) chain [OS=Homo sapiens]	COL7A1	1	2	3	2	0.313	0.140979	0.40556	0.896	0.998744	1	2.122	0.848641	1	1.375	0.997269	1	0.148	0.027479	0.751641	0.651	0.958369	1	0.0796126		0.30673
Q02447-3	Isoform 3 of Transcription factor Sp3 [OS=Homo sapiens]	SP3	20	7	50	7	0.63	0.0480672	0.192093	0.64	0.0125171	0.0697665	0.478	0.00328749	0.0227547	0.707	0.0207637	0.185534	1.32	0.609067	1	0.905	0.999578	1	0.999627		1
Q02487	Desmocollin-2 [OS=Homo sapiens]	DSC2	6	4	19	4	1.149	0.997685	1	1.971	0.042266	0.167153	1.53	0.18455	0.423535	2.104	0.0227421	0.194923	0.751	0.339033	1	0.937	0.998884	1	0.968674		1
Q02539	Histone H1.1 [OS=Homo sapiens]	H1-1	47	11	182	5	1.228	0.976291	1	0.908	0.999893	1	1.227	0.99999	1	0.914	1	1	1.001	0.990953	1	0.993	0.999845	1	0.188673		0.523197
Q02543	60S ribosomal protein L18a [OS=Homo sapiens]	RPL18A	45	11	131	11	2.37	2.62689e-05	0.000868466	2.055	0.000311874	0.00558884	2.598	6.83367e-06	0.00044114	1.766	0.00244047	0.0511059	0.912	0.848801	1	1.164	0.749698	1	0.00686899		0.0584276
Q02790	Peptidyl-prolyl cis-trans isomerase FKBP4 [OS=Homo sapiens]	FKBP4	37	14	68	14	0.411	0.229157	0.567668	1.54	0.288674	0.649073	0.537	0.622348	1	1.181	0.988327	1	0.766	0.958486	1	1.304	0.59532	1	6.55346e-05		0.00377316
Q02809	Procollagen-lysine,2-oxoglutarate 5-dioxygenase 1 [OS=Homo sapiens]	PLOD1	23	12	64	12	1.247	0.996925	1	1.658	0.264578	0.6136	0.978	0.999976	1	1.35	0.755135	1	1.276	0.987024	1	1.229	0.923689	1	0.0241753		0.134158
Q02878	60S ribosomal protein L6 [OS=Homo sapiens]	RPL6	41	18	259	18	1.709	0.000967027	0.0111202	1.753	0.00294441	0.0247908	1.91	5.34334e-05	0.00126313	1.748	0.00611924	0.0877637	0.894	0.364314	1	1.003	0.997105	1	0.0337397		0.168369
Q02880-2	Isoform Beta-1 of DNA topoisomerase 2-beta [OS=Homo sapiens]	TOP2B	59	103	1212	84	0.812	0.144924	0.414043	1.783	0.00164892	0.016613	0.732	0.0331365	0.120209	1.418	0.0846904	0.421737	1.108	0.939797	1	1.257	0.235855	1	0.848647		1
Q02930-2	Isoform 2 of Cyclic AMP-responsive element-binding protein 5 [OS=Homo sapiens]	CREB5	23	8	38	8	0.824	0.910611	1	0.386	0.0114357	0.0649978	0.467	0.0221948	0.0898592	0.54	0.0341328	0.250664	1.764	0.116357	1	0.715	0.984532	1	0.506867		1
Q02978	Mitochondrial 2-oxoglutarate/malate carrier protein [OS=Homo sapiens]	SLC25A11	32	9	58	9	0.551	0.302936	0.682794	0.354	0.0448408	0.173242	0.707	0.413513	0.762513	0.438	0.100985	0.476493	0.78	0.999856	1	0.809	0.995594	1	0.0198388		0.119179
Q03060-6	Isoform 3 of cAMP-responsive element modulator [OS=Homo sapiens]	CREM	15	3	23	2	0.542	0.463937	0.906277	1.512	0.959891	1	0.368	0.342415	0.666945	1.14	1	1	1.474	0.99984	1	1.326	0.970988	1	0.404739		0.876084
Q03111	Protein ENL [OS=Homo sapiens]	MLLT1	7	3	6	3	1.893			1.358	0.755996	1	1.858	0.0387073	0.134821	1.203	0.658053	1	1.019			1.129	0.999964	1
Q03135	Caveolin-1 [OS=Homo sapiens]	CAV1	17	2	15	2	0.587	0.608229	1	0.824	0.993607	1	0.634	0.836981	1	0.803	0.812271	1	0.927	0.997716	1	1.027	0.978035	1	0.758434		1
Q03164	Histone-lysine N-methyltransferase 2A [OS=Homo sapiens]	KMT2A	26	62	371	61	1.341	0.0259838	0.122012	1.034	0.999416	1	1.029	0.999998	1	0.877	0.313341	0.928981	1.303	0.021725	0.673779	1.178	0.468244	1	0.00043957		0.00978097
Q03188	centromere protein C [OS=Homo sapiens]	CENPC	36	25	97	25	0.936	1	1	0.64	0.0247953	0.114553	0.945	0.997473	1	0.812	0.226192	0.759823	0.99	0.996475	1	0.788	0.746482	1	0.265125		0.665566
Q03252	Lamin-B2 [OS=Homo sapiens]	LMNB2	78	65	808	55	0.748	0.035329	0.153332	0.739	0.14103	0.392867	0.733	0.0622087	0.187798	0.766	0.0800361	0.408747	1.021	0.999256	1	0.965	0.999083	1	0.617174		1
Q03701	CCAAT/enhancer-binding protein zeta [OS=Homo sapiens]	CEBPZ	52	58	661	58	1.044	0.992222	1	0.964	0.969697	1	0.95	0.963769	1	1.081	1	1	1.099	0.755325	1	0.891	0.972187	1	0.0221454		0.126718
Q04206	Transcription factor p65 [OS=Homo sapiens]	RELA	13	4	9	4	1.129			11.94			0.344			2.139			3.286	0.270891	1	5.583	0.0787162	1	0.510333		1
Q04323-1	UBX domain-containing protein 1 [OS=Homo sapiens]	LOC51035; UBXN1	10	2	19	2	1.105	0.99999	1	4.263	0.049396	0.186231	0.923	0.960905	1	1.744	0.923096	1	1.197	0.926157	1	2.445	0.226864	1	0.00209989		0.0267554
Q04637	eukaryotic translation initiation factor 4 gamma 1 [OS=Homo sapiens]	EIF4G1	24	29	132	29	0.45	0.021038	0.104389	1.092	0.999995	1	0.725	0.85938	1	1.105	0.999442	1	0.62	0.137113	1	0.988	0.999948	1	0.00162694		0.0225036
Q04695	Keratin, type I cytoskeletal 17 OS=Homo sapiens GN=KRT17 PE=1 SV=2	KRT17	19	9	37	3	2.657	0.274282	0.63541	0.863	0.82458	1	3.482	0.160264	0.386672	0.86	0.999532	1	0.763	0.998926	1	1.004	0.938568	1	0.992811		1
Q04760-1	lactoylglutathione lyase [OS=Homo sapiens]	GLO1	32	5	24	5	4.089	0.259358	0.617554	1.022	0.9842	1	0.102	0.0534996	0.169554	0.578	0.963099	1	39.982	0.00118753	0.244806	1.769	0.999989	1	0.999926		1
Q04837	Single-stranded DNA-binding protein, mitochondrial [OS=Homo sapiens]	SSBP1	68	13	146	13	2.083	0.000168264	0.00316835	1.386	0.0152282	0.0802764	2.171	4.33196e-05	0.00112553	1.458	0.00325844	0.0596406	0.96	0.900088	1	0.951	0.930461	1	0.0313004		0.161897
Q04917	14-3-3 protein eta [OS=Homo sapiens]	YWHAH	57	15	131	11	0.423	0.000767587	0.00927248	0.543	0.0255277	0.116717	0.35	0.000214641	0.00320186	0.469	0.0076992	0.097547	1.207	0.94535	1	1.157	0.976599	1	0.156613		0.460278
Q05048	Cleavage stimulation factor subunit 1 [OS=Homo sapiens]	CSTF1	50	13	125	13	0.37	0.000793486	0.00952661	0.483	0.0265157	0.119944	0.337	0.001257	0.0113749	0.557	0.0440616	0.295826	1.096	0.999573	1	0.867	0.999572	1	0.168314		0.483265
Q05519	serine/arginine-rich splicing factor 11 [OS=Homo sapiens]	SRSF11	33	11	183	11	0.688	0.278055	0.641519	0.566	0.0272732	0.12194	0.405	0.00231603	0.017687	0.556	0.0458188	0.304749	1.701	0.0995299	1	1.018	0.999524	1	0.169346		0.48538
Q05682-3	Isoform 3 of Caldesmon [OS=Homo sapiens]	CALD1	6	2	2	2	1.228	0.999769	1	0.288			0.207	0.482973	0.843326	1.353			5.927	0.382713	1	0.213
Q05D32	CTD small phosphatase-like protein 2 [OS=Homo sapiens]	CTDSPL2	45	18	194	18	0.735	0.222922	0.554477	1.388	0.609625	1	1.019	0.999997	1	1.526	0.610189	1	0.721	0.260147	1	0.909	1	1	0.00254789		0.0309238
Q06203	amidophosphoribosyltransferase [OS=Homo sapiens]	PPAT	6	2	2	2				2.449	0.0507901	0.190059				1.394						1.757
Q06210-1	glutamine--fructose-6-phosphate aminotransferase [isomerizing] 1 [OS=Homo sapiens]	GFPT1	21	10	17	10	0.54	0.669471	1	3.27	0.0288913	0.127247	0.622	0.670616	1	1.411	0.99986	1	0.868	1	1	2.318	0.0432615	1	0.00453994		0.0451814
Q06265-1	Exosome complex component RRP45 [OS=Homo sapiens]	EXOSC9	29	10	96	10	0.737	0.404002	0.824758	0.778	0.392884	0.791833	0.82	0.399186	0.742425	0.88	0.991375	1	0.899	1	1	0.883	0.706416	1	0.747061		1
Q06330-1	Recombining binding protein suppressor of hairless [OS=Homo sapiens]	RBPJ	41	17	114	17	0.687	0.0181889	0.0944956	0.929	0.947408	1	0.53	0.000442856	0.00532165	0.99	0.824535	1	1.297	0.253368	1	0.938	0.99921	1	0.45853		0.947717
Q06481	Amyloid-like protein 2 [OS=Homo sapiens]	APLP2	11	5	21	4	2.291	0.305388	0.685553	8.778	0.00441178	0.0328762	5.247	0.0192255	0.081141	11.325	0.00193948	0.045237	0.437	0.505698	1	0.775	0.987481	1	0.386051		0.852736
Q06546	GA-binding protein alpha chain [OS=Homo sapiens]	GABPA	6	2	2	2	1.651			0.791	0.999999	1	0.664			0.536	0.994609	1	2.486			1.476	0.997302	1
Q06587	E3 ubiquitin-protein ligase RING1 [OS=Homo sapiens]	RING1	65	15	163	11	0.634	0.12852	0.380246	0.716	0.201975	0.504745	0.673	0.118844	0.308317	0.771	0.145472	0.584755	0.943	1	1	0.929	0.999918	1	0.946556		1
Q06830	Peroxiredoxin-1 OS=Homo sapiens GN=PRDX1 PE=1 SV=1	PRDX1	63	16	215	12	0.926	0.999995	1	2.172	0.00115579	0.0126328	0.952	1	1	1.274	0.601555	1	0.973	0.999953	1	1.705	0.0160729	1	2.88602e-05		0.00224917
Q07020	60S ribosomal protein L18 [OS=Homo sapiens]	RPL18	46	10	165	10	2.16	0.094608	0.308833	1.597	0.182901	0.471397	1.289	0.58421	0.959306	1.582	0.493138	1	1.675	0.768419	1	1.01	0.972354	1	0.816035		1
Q07021	Complement component 1 Q subcomponent-binding protein, mitochondrial [OS=Homo sapiens]	C1QBP	65	15	412	15	1.488	0.889119	1	1.083	0.94139	1	0.759	0.918644	1	0.816	0.999156	1	1.961	0.38193	1	1.327	0.81077	1	0.982031		1
Q07065	Cytoskeleton-associated protein 4 [OS=Homo sapiens]	CKAP4	62	32	270	31	1.101	0.889549	1	1.064	0.99763	1	1.079	0.999999	1	1.016	1	1	1.02	0.920903	1	1.047	0.997724	1	0.0030795		0.0352402
Q07157-2	Isoform Short of Tight junction protein ZO-1 [OS=Homo sapiens]	TJP1	43	54	403	53	0.815	0.833772	1	0.908	0.881188	1	0.876	0.672996	1	0.965	0.99947	1	0.931	0.999531	1	0.941	0.968868	1	0.571828		1
Q07666	KH domain-containing, RNA-binding, signal transduction-associated protein 1 [OS=Homo sapiens]	KHDRBS1	36	16	378	14	0.455	0.000617752	0.00798776	0.496	0.00373023	0.0292857	0.349	4.98371e-05	0.0012215	0.589	0.011904	0.13078	1.305	0.487821	1	0.843	0.978142	1	0.0891652		0.322493
Q07812	Apoptosis regulator BAX [OS=Homo sapiens]	BAX	23	3	23	3	0.489	0.106619	0.332702	0.481	0.140664	0.392124	0.534	0.0454743	0.151437	0.467	0.0835331	0.418149	0.917	0.994443	1	1.03	0.999383	1	0.0687015		0.273146
Q07864	DNA polymerase epsilon catalytic subunit A [OS=Homo sapiens]	POLE	4	5	15	5	0.349	0.0653678	0.242263	0.479	0.288009	0.648787	0.518	0.0684731	0.202151	0.532	0.191396	0.689053	0.675	1	1	0.901	0.999684	1	0.653888		1
Q07866-1	Kinesin light chain 1 [OS=Homo sapiens]	KLC1	8	4	5	3	0.892	0.999043	1	2.63	0.265416	0.6136	0.757	0.949827	1	1.519	0.882561	1	1.177	0.996735	1	1.731	0.797848	1	0.0845749		0.310029
Q07955-1	Serine/arginine-rich splicing factor 1 [OS=Homo sapiens]	LOC101342250; Srsf1; SRSF1	60	23	673	22	0.703	0.591398	1	0.718	0.328666	0.705418	0.485	0.208952	0.464864	0.762	0.702724	1	1.451	0.956588	1	0.942	0.978314	1	0.138872		0.424999
Q08170	Serine/arginine-rich splicing factor 4 [OS=Homo sapiens]	SRSF4	29	21	276	15	1.402	0.999996	1	0.969	0.99773	1	0.917	0.945531	1	1.411	0.997747	1	1.53	0.911801	1	0.686	1	1	0.909981		1
Q08211	Atp-dependent rna helicase a [OS=Homo sapiens]	DHX9	65	84	2525	84	1.234	0.0476221	0.190751	1.138	0.974002	1	1.051	0.974058	1	1.082	0.999402	1	1.174	0.15621	1	1.052	0.998146	1	0.269304		0.673031
Q08378	Golgin subfamily A member 3 [OS=Homo sapiens]	GOLGA3	3	4	5	3	2.76	0.0931756	0.307742	1.354	0.713957	1	2.98	0.00749237	0.040976	1.186	0.981006	1	0.926	0.667963	1	1.142	0.972019	1	0.983485		1
Q08945	FACT complex subunit SSRP1 [OS=Homo sapiens]	SSRP1	61	50	769	50	1.056	0.755708	1	1.117	0.906474	1	0.9	0.986816	1	1.067	0.999993	1	1.173	0.409665	1	1.046	0.944626	1	0.00244996		0.030012
Q08J23	tRNA (Cytosine(34)-C(5))-methyltransferase [OS=Homo sapiens]	NSUN2	49	26	157	26	1.632	0.0018465	0.017633	3.613	1.64976e-06	0.000218387	1.889	0.000135458	0.00231617	2.249	8.90171e-05	0.00695508	0.864	0.512083	1	1.607	0.0419317	1	1.02274e-05		0.00140667
Q09028	Histone-binding protein RBBP4 [OS=Homo sapiens]	RBBP4	64	22	394	2	0.851	0.435748	0.869504	0.565	0.378026	0.770688	0.546	0.0145029	0.066111	0.632	0.365232	1	1.557	0.316372	1	0.895	1	1	0.63207		1
Q09161	Nuclear cap-binding protein subunit 1 [OS=Homo sapiens]	NCBP1	38	22	287	22	0.933	0.781171	1	0.942	0.999989	1	0.773	0.150545	0.367943	0.769	0.712618	1	1.207	0.735625	1	1.226	0.789187	1	0.999986		1
Q09666-1	Neuroblast differentiation-associated protein AHNAK [OS=Homo sapiens]	AHNAK	61	175	1315	175	2.155	0.00111036	0.0123572	0.885	0.597571	1	2.241	0.00129943	0.0116371	1.194	0.967456	1	0.962	0.999998	1	0.741	0.230441	1	0.0614771		0.251143
Q0VGL1	ragulator complex protein LAMTOR4 [OS=Homo sapiens]	LAMTOR4	55	2	16	2	3.216	0.230112	0.569519	1.287	0.993179	1	1.942	0.469695	0.826861	1.346	0.998745	1	1.656	0.992958	1	0.957	0.999979	1	0.997225		1
Q0ZGT2	Nexilin [OS=Homo sapiens]	NEXN	3	2	10	2	21.326	0.000768103	0.00927248	85.784	0.000102423	0.00266718	0.494	0.909092	1	1.775	0.852539	1	43.194	8.98629e-05	0.0419518	48.324	0.000143478	0.0562722	0.349724		0.798824
Q10570	Cleavage and polyadenylation specificity factor subunit 1 [OS=Homo sapiens]	CPSF1	36	42	296	42	0.651	0.00642086	0.0435291	0.648	0.0155912	0.0815588	0.473	0.00012213	0.00216087	0.711	0.0992567	0.469877	1.376	0.164025	1	0.912	0.869754	1	0.1491		0.446782
Q10713	Mitochondrial-processing peptidase subunit alpha [OS=Homo sapiens]	PMPCA	14	6	21	6	2.311	0.319813	0.705593	3.137	0.207534	0.516181	0.448	0.938026	1	1.35	0.761401	1	5.16	0.08091	1	2.324	0.858025	1	0.0724421		0.2847
Q12769	nuclear pore complex protein Nup160 [OS=Homo sapiens]	NUP160	43	47	562	47	1.513	0.221954	0.552859	0.871	0.99588	1	1.221	0.958616	1	0.847	0.741691	1	1.24	0.609399	1	1.028	0.942206	1	0.892836		1
Q12788	Transducin beta-like protein 3 [OS=Homo sapiens]	TBL3	59	41	636	41	0.986	0.941656	1	0.9	0.956221	1	0.922	0.383098	0.720245	0.826	0.64034	1	1.069	0.857854	1	1.09	0.974976	1	0.00698946		0.0588545
Q12789-2	General transcription factor 3C polypeptide 1 [OS=Homo sapiens]	GTF3C1	32	50	320	50	1.902	0.00204411	0.0191926	1.428	0.0408734	0.163682	1.24	0.85685	1	1.227	0.419253	1	1.534	0.0131684	0.613504	1.164	0.655612	1	0.9892		1
Q12797	Aspartyl/Asparaginyl beta-hydroxylase [OS=Homo sapiens]	ASPH	10	5	41	5	1.086	0.971837	1	1.359	0.181822	0.468998	0.909	1	1	1.09	0.91215	1	1.194	0.974419	1	1.247	0.63245	1	0.00633547		0.0553722
Q12800-1	Alpha-globin transcription factor CP2 [OS=Homo sapiens]	TFCP2	27	10	61	9	0.354	0.0397711	0.165612	0.53	0.106396	0.317889	0.332	0.00903505	0.0471195	0.554	0.161262	0.619904	1.068	0.94443	1	0.956	0.999776	1	1		1
Q12802-1	A-kinase anchor protein 13 [OS=Homo sapiens]	AKAP13	2	3	6	3	0.443	0.368279	0.780788	1.284	0.999752	1	0.369	0.104695	0.279058	1.146	0.834965	1	1.202	0.991338	1	1.12	0.69739	1	0.0278506		0.149163
Q12830-1	Nucleosome-remodeling factor subunit BPTF [OS=Homo sapiens]	BPTF	28	62	334	62	0.508	4.19891e-05	0.00121754	0.665	0.00125882	0.0135263	0.544	5.96716e-05	0.00137308	0.757	0.0142348	0.145161	0.934	0.999723	1	0.879	0.674582	1	0.235832		0.613523
Q12849	G-rich sequence factor 1 [OS=Homo sapiens]	GRSF1	29	9	83	9	2.254	0.209044	0.529771	0.863	0.996723	1	1.199	0.962689	1	0.687	0.999312	1	1.88	0.574317	1	1.257	0.999994	1	0.719712		1
Q12857	Nuclear factor 1 A-type [OS=Homo sapiens]	NFIA	15	6	38	3	0.795	0.994769	1	1.017	0.996058	1	0.881	1	1	1.155	0.606774	1	0.902	0.992435	1	0.881	0.858995	1	0.111437		0.371267
Q12872	Splicing factor, suppressor of white-apricot homolog [OS=Homo sapiens]	SFSWAP	35	19	110	19	0.386	0.000990171	0.0113118	0.605	0.0176907	0.089734	0.325	0.000195454	0.00297994	0.534	0.0217301	0.189123	1.19	0.86794	1	1.132	0.999995	1	0.131361		0.410539
Q12873-1	Chromodomain-helicase-DNA-binding protein 3 [OS=Homo sapiens]	CHD3	10	18	192	8	0.395	0.0634657	0.236037	0.763	0.737172	1	0.94	0.99835	1	0.783	0.963344	1	0.42	0.121507	1	0.974	0.990018	1	0.109197		0.366991
Q12874	splicing factor 3a subunit 3 [OS=Homo sapiens]	SF3A3	60	31	507	31	0.694	0.0128463	0.0732349	0.586	0.00570549	0.0391779	0.705	0.020441	0.0842168	0.68	0.0314247	0.238588	0.983	0.999722	1	0.863	0.903387	1	0.337297		0.781681
Q12888-1	TP53-binding protein 1 [OS=Homo sapiens]	TP53BP1	14	14	61	14	0.459	0.0739967	0.264041	0.322	0.0151795	0.0801087	0.274	0.018391	0.0790316	0.394	0.134501	0.56079	1.674	0.956241	1	0.816	0.773532	1	0.864597		1
Q12894	Interferon-related developmental regulator 2 [OS=Homo sapiens]	IFRD2	6	2	8	2	1.951	0.134427	0.391355	4.766	0.000511547	0.00735562	1.784	0.0555624	0.174113	2.867	0.00891558	0.107155	1.093	0.986183	1	1.662	0.421732	1	0.0924452		0.330368
Q12899	Tripartite motif-containing protein 26 [OS=Homo sapiens]	TRIM26	11	4	10	4	1.803	0.232215	0.572739	0.884	0.943591	1	0.719	0.531257	0.900972	0.996	0.763774	1	2.507	0.0134509	0.613504	0.887	0.997128	1	0.279211		0.689384
Q12904-1	aminoacyl tRNA synthase complex-interacting multifunctional protein 1 [OS=Homo sapiens]	AIMP1	22	4	11	4	6.438	0.0415593	0.17118	2.844	0.120915	0.349967	3.19	0.271915	0.566622	0.938	0.992138	1	2.018	0.83514	1	3.031	0.279337	1	0.154162		0.454735
Q12905	Interleukin enhancer-binding factor 2 [OS=Homo sapiens]	ILF2	70	23	600	23	0.83	0.165679	0.453448	0.885	0.886859	1	0.487	0.000450326	0.0053741	0.849	0.750044	1	1.703	0.0300922	0.785053	1.042	0.999617	1	0.00410638		0.0419844
Q12906-1	Interleukin enhancer-binding factor 3 [OS=Homo sapiens]	ILF3	76	62	1553	2	0.816	0.935281	1	0.655	0.999706	1	0.294	0.285613	0.586546	0.748	0.997496	1	2.776	0.762856	1	0.876	0.999983	1	0.62761		1
Q12906-7	Isoform 7 of Interleukin enhancer-binding factor 3 [OS=Homo sapiens]	ILF3	76	63	1584	3	0.655	0.420369	0.846363	0.982	0.998401	1	0.571	0.255631	0.542088	1.022	0.999985	1	1.147	0.998745	1	0.961	0.992658	1	0.00260025		0.0313528
Q12907	Vesicular integral-membrane protein VIP36 [OS=Homo sapiens]	LMAN2	17	4	11	4	1.983	0.448752	0.888949	1.323	0.831049	1	1.91	0.374657	0.708842	1.052	0.981444	1	1.038	0.999987	1	1.258	0.994286	1	0.453328		0.943616
Q12923	Tyrosine-protein phosphatase non-receptor type 13 [OS=Homo sapiens]	PTPN13	4	5	10	5	2.628	0.180104	0.484124	1.767	0.464096	0.888034	2.368	0.237509	0.511812	1.828	0.375541	1	1.11	0.999959	1	0.966	0.99997	1	0.999918		1
Q12926	ELAV-like protein 2 [OS=Homo sapiens]	ELAVL2	20	6	27	4	1.689	0.203179	0.519188	1.711	0.461263	0.884033	1.52	0.456657	0.81447	1.627	0.677175	1	1.112	0.988688	1	1.052	0.998634	1	0.0475179		0.209043
Q12931	heat shock protein 75 kDa, mitochondrial [OS=Homo sapiens]	TRAP1	39	21	115	20	1.504	0.256606	0.614487	2.633	0.00170901	0.016985	0.955	0.999765	1	1.416	0.208355	0.721442	1.574	0.367764	1	1.86	0.100872	1	0.000327988		0.00830061
Q12948	forkhead box protein C1 [OS=Homo sapiens]	FOXC1	12	4	11	4	0.618	0.0829712	0.283434	0.656	0.210678	0.521639	0.5	0.0150467	0.0677336	0.793	0.516689	1	1.237	0.90336	1	0.827	0.979717	1	0.987712		1
Q12959	Disks large homolog 1 [OS=Homo sapiens]	DLG1	24	12	37	12	0.533	0.026069	0.122012	0.516	0.0135539	0.0731891	0.534	0.00675936	0.0378035	0.456	0.0330071	0.245191	0.999	0.961312	1	1.131	0.99389	1	0.894185		1
Q12962	transcription initiation factor TFIID subunit 10 [OS=Homo sapiens]	TAF10	22	3	18	3	1.224	0.986087	1	0.548	0.949237	1	0.957	0.999897	1	0.816	0.97757	1	1.28	0.949769	1	0.673	0.999984	1	0.648384		1
Q12965	unconventional myosin-Ie [OS=Homo sapiens]	MYO1E	14	11	33	11	1.157	0.81446	1	1.338	0.312494	0.684685	1.66	0.128258	0.326419	1.124	0.823078	1	0.697	0.640515	1	1.19	0.919234	1	0.993944		1
Q12972-1	Nuclear inhibitor of protein phosphatase 1 [OS=Homo sapiens]	LOC111143233; PP1R8; PPP1R8	48	15	86	15	0.208	5.17876e-06	0.000403573	0.328	0.000168863	0.00369859	0.187	3.80497e-06	0.000368083	0.429	0.00170073	0.0427008	1.112	0.999664	1	0.766	0.633364	1	0.41192		0.885121
Q12996-1	Cleavage stimulation factor subunit 3 [OS=Homo sapiens]	CSTF3	42	26	169	26	0.254	9.36202e-06	0.000478836	0.536	0.0279912	0.124433	0.41	0.00022232	0.00329369	0.692	0.195527	0.695727	0.619	0.197107	1	0.774	0.831925	1	0.0041705		0.0425456
Q13029	PR domain zinc finger protein 2 [OS=Homo sapiens]	PRDM2	5	5	12	5	1.7	0.999761	1	0.194	0.00937677	0.0567057	0.577	0.371708	0.704648	0.633	0.612423	1	2.948	0.259305	1	0.307	0.135005	1	0.00204965		0.0263231
Q13042	cell division cycle protein 16 homolog [OS=Homo sapiens]	CDC16	20	9	54	9	0.215	0.000580717	0.00766792	0.402	0.0655801	0.226712	0.157	0.000482307	0.00566204	0.506	0.0874404	0.429412	1.372	0.999994	1	0.794	0.99997	1	0.356651		0.810027
Q13043-1	serine/threonine-protein kinase 4 [OS=Homo sapiens]	STK4	6	2	6	2	0.809	0.934123	1	1.631	0.759982	1	0.483	0.033281	0.12043	1.252	0.99966	1	1.675	0.150355	1	1.303	0.598812	1	0.162289		0.470721
Q13045-1	protein flightless-1 homolog [OS=Homo sapiens]	FLII	17	14	50	14	0.919	0.933519	1	1.52	0.166843	0.441227	1.177	0.953723	1	1.378	0.224759	0.758262	0.781	0.521614	1	1.103	0.999944	1	0.0239721		0.133514
Q13084	39S ribosomal protein L28, mitochondrial [OS=Homo sapiens]	MRPL28	19	3	11	3	4.174	0.204418	0.521532	1.996	0.733814	1	5.14	0.0862647	0.240917	1.734	0.951648	1	0.812	0.99261	1	1.151	0.993316	1	0.6263		1
Q13098	COP9 signalosome complex subunit 1 [OS=Homo sapiens]	GPS1	9	2	12	2	0.26	0.0109754	0.0651656	0.816	0.994826	1	0.326	0.0156951	0.0696021	0.532	0.41759	1	0.799	0.982797	1	1.533	0.695586	1	0.0150732		0.100111
Q13111-1	Chromatin assembly factor 1 subunit A [OS=Homo sapiens]		47	37	346	37	0.647	0.00108595	0.0121671	0.79	0.261929	0.610079	0.598	0.000288183	0.00386568	0.845	0.295906	0.899002	1.082	0.94036	1	0.935	0.999999	1	0.781695		1
Q13112	Chromatin assembly factor 1 subunit B [OS=Homo sapiens]	CHAF1B	50	19	227	19	0.66	0.00063399	0.00816145	0.836	0.157277	0.423808	0.619	4.48718e-05	0.00115443	0.893	0.487294	1	1.067	0.434673	1	0.937	0.956039	1	0.00934774		0.0719994
Q13123	Protein Red [OS=Homo sapiens]	IK	69	38	529	38	0.806	0.387051	0.804904	0.495	0.000435055	0.00663441	0.73	0.0521149	0.166588	0.688	0.080936	0.412683	1.105	0.771189	1	0.719	0.061525	1	0.00211028		0.0268506
Q13129	Zinc finger protein Rlf [OS=Homo sapiens]	RLF	18	28	86	28	1.211	0.865395	1	0.793	0.304191	0.673171	1.105	0.99873	1	0.88	0.873247	1	1.097	0.972666	1	0.902	0.870732	1	0.00159617		0.0224763
Q13131	5'-AMP-activated protein kinase catalytic subunit alpha-1 [OS=Homo sapiens]	PRKAA1	9	3	10	3	0.278			0.996	0.996379	1	0.27			0.525	0.67211	1	1.03	0.998193	1	1.899	0.426	1	0.121333		0.389313
Q13136	Liprin-alpha-1 [OS=Homo sapiens]	PPFIA1	4	3	8	2	0.569			0.852	0.830975	1	0.522	0.0589982	0.18185	0.818	0.656657	1	1.089			1.041	0.999183	1
Q13144	Translation initiation factor eIF-2B subunit epsilon [OS=Homo sapiens]	EIF2B5	11	5	31	5	1.224	0.808089	1	1.661	0.669326	1	0.608	0.330898	0.652743	1.109	0.999982	1	2.012	0.0480654	0.854889	1.498	0.757042	1	0.999999		1
Q13148-1	TAR DNA-binding protein 43 [OS=Homo sapiens]	TARDBP	48	14	181	14	0.533	0.000440531	0.0061816	0.581	0.000749051	0.0097397	0.383	8.18827e-06	0.000482179	0.552	0.000975357	0.0284336	1.393	0.0768566	1	1.052	0.999971	1	0.225826		0.598134
Q13151	Heterogeneous nuclear ribonucleoprotein A0 [OS=Homo sapiens]	HNRNPA0	61	22	435	20	0.945	0.975545	1	0.453	0.00312591	0.0258302	0.514	0.0116926	0.0564039	0.616	0.0548739	0.327978	1.839	0.0394317	0.823444	0.736	0.545944	1	0.696386		1
Q13155	aminoacyl tRNA synthase complex-interacting multifunctional protein 2 [OS=Homo sapiens]	AIMP2	12	2	6	2	1.334	0.961769	1	4.354	0.028078	0.124702	2.349	0.397486	0.739581	1.947	0.950428	1	0.568	0.831509	1	2.236	0.115963	1	0.00160294		0.0224763
Q13162	Peroxiredoxin-4 [OS=Homo sapiens]	PRDX4	52	10	61	7	2.239	0.0372165	0.159384	1.916	0.0221298	0.105512	0.867	1	1	1.27	0.455109	1	2.582	0.0419493	0.847585	1.509	0.415885	1	0.0625331		0.254217
Q13185	chromobox protein homolog 3 [OS=Homo sapiens]	CBX3	67	14	483	12	1	0.990773	1	0.931	0.996933	1	0.788	0.994793	1	1.093	0.994094	1	1.268	0.87778	1	0.851	1	1	0.0591195		0.242912
Q13190	Syntaxin-5 [OS=Homo sapiens]	STX5	8	2	9	2	1.755			1.725	0.962133	1	0.747	0.903746	1	1.001	0.999645	1	2.349			1.723	0.879046	1
Q13200	26S proteasome non-ATPase regulatory subunit 2 [OS=Homo sapiens]	PSMD2	43	27	109	27	1.908	0.07881	0.276136	4.724	2.59216e-05	0.00106952	1.371	0.736465	1	2.256	0.0103686	0.117745	1.392	0.554598	1	2.094	0.013868	1	5.26391e-05		0.00319021
Q13206	probable ATP-dependent RNA helicase DDX10 [OS=Homo sapiens]	DDX10	56	49	457	49	0.951	0.992621	1	0.861	0.972438	1	0.806	0.31341	0.625953	0.8	0.383191	1	1.18	0.596144	1	1.077	0.787978	1	5.43739e-05		0.0032738
Q13217	DnaJ homolog subfamily C member 3 [OS=Homo sapiens]	DNAJC3	10	3	6	3	0.165	0.110653	0.341145	1.752	0.977535	1	0.025	0.00494548	0.0306946	0.96	0.999444	1	6.735	0.242802	1	1.826	0.997472	1	0.448641		0.939309
Q13232	Nucleoside diphosphate kinase 3 [OS=Homo sapiens]	NME3	43	6	37	6	0.91	0.627943	1	0.889	1	1	1.461	0.999999	1	1.024	0.999143	1	0.622	0.581952	1	0.868	0.998836	1	0.0392603		0.184179
Q13242	serine/arginine-rich splicing factor 9 [OS=Homo sapiens]	SRSF9	73	24	305	23	0.825	0.439064	0.87472	0.9	0.989733	1	0.405	0.00275926	0.0201631	0.915	0.965217	1	2.037	0.0668033	0.945048	0.984	0.999952	1	0.100059		0.348486
Q13243-1	Serine/arginine-rich splicing factor 5 [OS=Homo sapiens]	SFRS5; SRSF5	37	15	209	14	1.262	0.316701	0.701921	0.737	0.155437	0.420395	1.365	0.318319	0.633854	0.947	0.708836	1	0.925	1	1	0.779	0.815541	1	0.108758		0.366185
Q13247	Serine/arginine-rich splicing factor 6 [OS=Homo sapiens]	SRSF6	40	20	299	14	1.281	0.747668	1	0.915	0.905142	1	0.809	0.998067	1	1.004	0.990284	1	1.584	0.92531	1	0.912	0.997676	1	0.999768		1
Q13257-1	Mitotic spindle assembly checkpoint protein MAD2A [OS=Homo sapiens]	MAD2L1	16	3	15	3	0.228	5.58368e-05	0.00145447	0.933	0.950359	1	0.606	0.038466	0.134314	0.771	0.353375	1	0.377	0.0105099	0.573835	1.21	0.812942	1	1.91181e-06		0.000733817
Q13263	Transcription intermediary factor 1-beta [OS=Homo sapiens]	TRIM28	72	38	665	38	0.802	0.632192	1	0.828	0.987345	1	0.833	0.402925	0.747723	0.903	0.999987	1	0.963	0.99794	1	0.916	0.996385	1	0.495968		0.996762
Q13283	Ras GTPase-activating protein-binding protein 1 [OS=Homo sapiens]	G3BP1	54	16	162	15	1.721	0.117168	0.354516	1.795	0.210497	0.521449	1.178	0.546194	0.91725	1.412	0.591225	1	1.461	0.86296	1	1.271	0.957702	1	0.999446		1
Q13310-3	Isoform 3 of Polyadenylate-binding protein 4 [OS=Homo sapiens]	PABPC4	50	34	296	20	2.075	5.69923e-05	0.00145447	2.991	1.86081e-06	0.00022562	2.041	9.70208e-05	0.00189897	1.921	0.000190806	0.00972606	1.017	0.998198	1	1.557	0.0199048	1	0.000120066		0.00488638
Q13347	Eukaryotic translation initiation factor 3 subunit I [OS=Homo sapiens]	EIF3I	50	10	52	10	5.919	0.00281539	0.023916	4.364	0.000806052	0.010162	5.208	0.00206676	0.0161386	2.962	0.00683169	0.0916402	1.136	0.999951	1	1.474	0.756155	1	0.257311		0.65246
Q13352-1	Centromere protein R [OS=Homo sapiens]	ITGB3BP	23	3	14	3	1.428	0.978471	1	0.813	0.950997	1	1.011	0.97367	1	0.782	0.898956	1	1.412	0.708753	1	1.04	0.999968	1	0.984109		1
Q13356	Peptidyl-prolyl cis-trans isomerase-like 2 [OS=Homo sapiens]	PPIL2	15	4	56	4	0.922	0.992157	1	0.999	0.996296	1	0.605	0.499698	0.866742	0.879	0.727763	1	1.523	0.807936	1	1.137	0.932389	1	0.997714		1
Q13362	Serine/threonine-protein phosphatase 2A 56 kDa regulatory subunit gamma isoform [OS=Homo sapiens]	PPP2R5C	7	3	24	3	1.098	0.971484	1	0.848	0.999311	1	1.117	0.512034	0.879955	0.87	0.920376	1	0.983	0.898431	1	0.974	0.986023	1	0.756329		1
Q13363-1	C-terminal-binding protein 1 [OS=Homo sapiens]	CTBP1	35	11	114	8	0.857	0.742351	1	0.607	0.0933296	0.289747	0.659	0.0494947	0.160988	0.663	0.291108	0.8954	1.301	0.398588	1	0.916	0.971374	1	0.96459		1
Q13405	39S ribosomal protein L49, mitochondrial [OS=Homo sapiens]	MRPL49	16	2	22	2	3.107	0.0477901	0.191336	1.588	0.169124	0.445529	2.917	0.101153	0.271963	1.182	0.574803	1	1.065	0.996941	1	1.344	0.928535	1	0.680313		1
Q13409-2	Isoform 2B of Cytoplasmic dynein 1 intermediate chain 2 [OS=Homo sapiens]	DYNC1I2	19	6	15	6	0.964	0.807715	1	3.544	0.0369916	0.152297	1.011	0.986512	1	2.278	0.387598	1	0.954	0.987638	1	1.556	0.658185	1	0.000226911		0.00660228
Q13415	Origin recognition complex subunit 1 [OS=Homo sapiens]	ORC1	11	6	19	6	9.727	0.00809045	0.0519216	1.521	0.934536	1	2.333	0.643532	1	0.337	0.0484865	0.31061	4.168	0.107587	1	4.511	0.0103324	1	0.982714		1
Q13416	Origin recognition complex subunit 2 [OS=Homo sapiens]	ORC2	21	10	60	10	1.304	0.0844203	0.287117	1.083	0.555817	1	0.876	0.883834	1	0.826	0.562099	1	1.49	0.0140002	0.613504	1.311	0.047451	1	0.979564		1
Q13418	Integrin-linked protein kinase [OS=Homo sapiens]	ILK	4	2	2	2	0.913	0.996901	1	2.934	0.101367	0.308799	0.951	0.999955	1	2.357	0.521478	1	0.959	0.999599	1	1.245	0.828869	1	0.121639		0.389756
Q13423	NAD(P) transhydrogenase, mitochondrial [OS=Homo sapiens]	NNT	12	9	18	9	1.799	0.0274713	0.125863	0.585	0.271392	0.620352	2.864	0.00038889	0.0048343	0.814	0.986415	1	0.628	0.154173	1	0.719	0.581971	1	0.995692		1
Q13425-1	Beta-2-syntrophin [OS=Homo sapiens]	SNTB2	5	2	2	2	0.346	0.106913	0.332978	3.859	0.0476411	0.181554	0.505	0.484355	0.845419	0.4	0.246388	0.808177	0.684	0.79765	1	9.635	0.000634697	0.20744	0.000318214		0.00820949
Q13427	peptidyl-prolyl cis-trans isomerase g [OS=Homo sapiens]	PPIG	28	20	211	20	0.825	0.901726	1	0.513	0.0387943	0.156673	0.564	0.354985	0.682669	0.622	0.213922	0.734332	1.462	0.886696	1	0.825	0.887721	1	0.246197		0.635517
Q13428-3	Isoform 3 of Treacle protein [OS=Homo sapiens]	TCOF1	50	55	469	5	2.927	0.00362724	0.0283679	1.695	0.141768	0.393359	3.2	0.000627477	0.00686338	1.507	0.289587	0.895079	0.915	0.861577	1	1.125	0.995947	1	0.165592		0.478149
Q13435	Splicing factor 3b subunit 2 [OS=Homo sapiens]	SF3B2	58	59	964	59	0.631	8.12243e-06	0.000443078	0.564	1.49628e-06	0.000218387	0.701	3.50877e-05	0.00100067	0.695	0.000168074	0.00948236	0.9	0.81193	1	0.812	0.0160788	1	0.998398		1
Q13442	28 kDa heat- and acid-stable phosphoprotein [OS=Homo sapiens]	PDAP1	25	3	11	3	0.762	0.934569	1	1.379	0.681503	1	1.041	0.984107	1	1.702	0.399311	1	0.732	0.631038	1	0.81	0.994695	1	0.496254		0.996762
Q13472-1	DNA topoisomerase 3-alpha [OS=Homo sapiens]	TOP3A	4	3	12	3	0.435	0.0274419	0.125861	0.56	0.382037	0.776208	0.473	0.0680025	0.201217	0.583	0.155259	0.603507	0.918	0.993133	1	0.961	0.985996	1	0.68573		1
Q13501-1	sequestosome-1 [OS=Homo sapiens]	SQSTM1	48	9	37	9	7.966	3.71244e-05	0.00111732	4.126	0.00244473	0.0217155	2.658	0.00518328	0.0317155	2.841	0.0222197	0.19199	2.997	0.0458409	0.854889	1.452	0.761883	1	0.280514		0.692045
Q13505-1	Metaxin-1 [OS=Homo sapiens]		12	5	31	5	1.121	0.998406	1	0.771	0.99572	1	0.998	0.603717	0.980728	0.673	0.959314	1	1.123	0.818849	1	1.146	0.999371	1	0.862242		1
Q13523	Serine/threonine-protein kinase PRP4 homolog [OS=Homo sapiens]	PRPF4B	41	38	350	38	0.617	0.15705	0.437654	0.531	0.020762	0.100194	0.662	0.295487	0.603103	0.634	0.072709	0.382111	0.933	0.997602	1	0.838	0.971624	1	0.0826124		0.309463
Q13526	peptidyl-prolyl cis-trans isomerase NIMA-interacting 1 [OS=Homo sapiens]	PIN1	39	5	19	5	0.462	0.147116	0.417774	0.495	0.0632037	0.222614	0.301	0.00212186	0.0165093	0.414	0.0264026	0.214407	1.537	0.179253	1	1.196	0.994287	1	0.19979		0.545323
Q13547	histone deacetylase 1 [OS=Homo sapiens]	HDAC1	48	18	217	13	0.718	0.0166035	0.0884171	0.69	0.0167405	0.0862452	0.73	0.00638269	0.0365728	0.812	0.221095	0.748509	0.983	0.991161	1	0.85	0.62464	1	0.947618		1
Q13557	Calcium/calmodulin-dependent protein kinase type II subunit delta [OS=Homo sapiens]	CAMK2D	37	13	113	13	2.409	0.000325644	0.00506827	1.364	0.268934	0.617343	2.495	0.000168957	0.00272219	1.522	0.162908	0.622738	0.965	0.996559	1	0.896	0.999233	1	0.0321716		0.163524
Q13561-1	dynactin subunit 2 [OS=Homo sapiens]	DCTN2	12	3	11	3	0.833	0.823656	1	1.38	0.886035	1	0.232	0.0141856	0.0648697	0.925	0.99993	1	3.595	0.107382	1	1.493	0.949873	1	0.128095		0.4051
Q13573	SNW domain-containing protein 1 [OS=Homo sapiens]	SNW1	59	32	424	32	0.762	0.0973327	0.314404	0.637	0.00613754	0.0414284	0.719	0.0674163	0.199755	0.885	0.715502	1	1.059	0.999899	1	0.72	0.0665386	1	0.99723		1
Q13576-1	Ras GTPase-activating-like protein IQGAP2 [OS=Homo sapiens]	IQGAP2	3	4	8	4	1.764			6.859	0.00601293	0.0407895	1.587			4.113	0.0262056	0.213541	1.112	0.999997	1	1.668	0.755334	1	0.0815465		0.309463
Q13595-1	Transformer-2 protein homolog alpha [OS=Homo sapiens]	HSU53209; Tra2a; TRA2A	43	14	198	11	0.926	0.969466	1	0.754	0.497115	0.934296	0.405	0.0270829	0.104655	0.865	0.899696	1	2.286	0.0960935	1	0.872	0.966279	1	0.999592		1
Q13601	KRR1 small subunit processome component homolog [OS=Homo sapiens]	KRR1	52	20	245	20	0.815	0.133991	0.390867	0.736	0.0691154	0.231055	0.749	0.0130034	0.0605099	0.882	0.976572	1	1.089	0.725699	1	0.834	0.213387	1	0.00309745		0.035314
Q13610	Periodic tryptophan protein 1 homolog [OS=Homo sapiens]	PWP1	27	12	76	12	0.876	0.902375	1	1.008	0.994063	1	0.714	0.0890167	0.247255	1.008	0.975536	1	1.226	0.400239	1	0.999	0.999947	1	0.926308		1
Q13616	Cullin-1 [OS=Homo sapiens]	CUL1	4	3	15	3	0.604	0.393464	0.813588	0.969	0.999933	1	0.168	0.00142066	0.0123038	0.808	0.655534	1	3.592	0.0384701	0.818172	1.2	0.537545	1	0.695378		1
Q13617-1	Cullin-2 [OS=Homo sapiens]	CUL2	11	6	28	5	1.008	0.996884	1	1.591	0.477936	0.905067	0.835	0.569691	0.94416	1.331	0.934731	1	1.208	0.819298	1	1.195	0.932686	1	0.265677		0.666508
Q13619-1	cullin-4A [OS=Homo sapiens]	CUL4A	44	32	198	20	0.747	0.400697	0.821896	0.702	0.0344743	0.145002	0.871	0.95493	1	0.756	0.178154	0.659465	0.858	0.849284	1	0.928	0.906457	1	0.971655		1
Q13620-1	Isoform 2 of Cullin-4B [OS=Homo sapiens]	CUL4B	28	25	159	13	0.92	1	1	0.63	0.0441766	0.171996	1.305	0.329833	0.65079	1.135	0.998876	1	0.705	0.307995	1	0.555	0.0237525	1	0.0788168		0.304429
Q13625-1	Apoptosis-stimulating of p53 protein 2 [OS=Homo sapiens]	TP53BP2	10	6	14	6	0.169	0.000592725	0.00775608	0.36	0.062357	0.220857	0.033	6.63994e-06	0.000435218	0.533	0.208975	0.722522	5.093	0.00788027	0.489978	0.675	0.963976	1	0.490597		0.990222
Q13637	Ras-related protein Rab-32 [OS=Homo sapiens]	RAB32	16	3	4	3	4.755			9.944	0.00193091	0.0184405	3.032			2.787	0.113509	0.509435	1.568	0.846005	1	3.568	0.0749377	1	0.0252797		0.138456
Q13642	Four and a half LIM domains protein 1 [OS=Homo sapiens]	FHL1	15	4	24	4	0.285	0.0059619	0.0412652	0.709	0.879722	1	0.683	0.394443	0.734708	0.616	0.59314	1	0.418	0.164646	1	1.15	0.992333	1	0.000151833		0.00529355
Q13685	angio-associated migratory cell protein [OS=Homo sapiens]	AAMP	10	4	5	4	1.533	0.742027	1	11.617	0.00619508	0.0417576	0.907	1	1	4.308	0.255878	0.826861	1.69	0.746136	1	2.697	0.27436	1	0.0699039		0.277208
Q13724-1	Mannosyl-oligosaccharide glucosidase [OS=Homo sapiens]	MOGS	11	7	31	7	0.872	0.996239	1	2.498	0.0107961	0.0620236	0.959	0.999056	1	1.581	0.598554	1	0.909	0.999995	1	1.58	0.159848	1	0.0163595		0.104583
Q13765-1	Nascent polypeptide-associated complex subunit alpha [OS=Homo sapiens]	LOC101346403; LOC102827981; LOC103076604; LOC103209325; LOC111140919; LOC112922369; LOC113256407; LOC113921489; LOC114117226; Naca; NACA; NACA2	36	6	76	6	2.702	0.0195741	0.0993819	2.467	0.0105837	0.0611724	2.002	0.0310563	0.114829	2.3	0.0212226	0.187105	1.35	0.999734	1	1.072	0.998041	1	0.989798		1
Q13769	THO complex subunit 5 homolog [OS=Homo sapiens]	THOC5	36	21	144	21	0.318	0.000213553	0.00379612	0.497	0.016589	0.0856497	0.36	0.00109701	0.0103617	0.55	0.0310822	0.236407	0.883	0.8665	1	0.902	0.998818	1	0.203723		0.552781
Q13813	Spectrin alpha chain, non-erythrocytic 1 [OS=Homo sapiens]	SPTAN1	77	194	1966	3	0.246	3.07252e-06	0.000330625	0.36	0.000120763	0.00288469	0.289	7.79672e-06	0.000475051	0.474	0.000797976	0.0249219	0.852	0.949312	1	0.759	0.769874	1	0.768588		1
Q13813-3	Isoform 3 of Spectrin alpha chain, non-erythrocytic 1 [OS=Homo sapiens]	SPTAN1	77	193	1983	2	0.223	4.36663e-05	0.0012374	0.375	0.00172744	0.0170968	0.165	1.55556e-05	0.000607393	0.406	0.00331202	0.0603908	1.35	0.95257	1	0.922	0.998142	1	0.944092		1
Q13823	Nucleolar GTP-binding protein 2 [OS=Homo sapiens]	GNL2	50	39	391	39	1.185	0.324699	0.714747	1.427	0.384149	0.779503	0.894	0.995814	1	1.246	0.695538	1	1.325	0.574771	1	1.145	0.991475	1	0.931093		1
Q13838-1	spliceosome RNA helicase DDX39B [OS=Homo sapiens]	BAT1; Ddx39b; DDX39B; LOC101341139	64	29	635	16	0.369	9.74368e-06	0.000478836	0.356	1.95491e-05	0.000891497	0.32	2.4469e-06	0.000286976	0.492	0.000399076	0.0155651	1.154	0.792044	1	0.723	0.271955	1	0.23051		0.604458
Q13868	Exosome complex component Rrp4 [OS=Homo sapiens]	EXOSC2	53	13	111	13	0.79	0.324988	0.715203	0.856	0.778667	1	0.768	0.0922923	0.253453	0.997	0.996284	1	1.029	0.95467	1	0.858	0.956173	1	0.449343		0.939309
Q13888-1	General transcription factor IIH subunit 2 [OS=Homo sapiens]	GTF2H2	5	2	16	2	1.104	0.999982	1	1.29	0.155389	0.420383	0.859	0.952254	1	1.056	0.947725	1	1.285	0.907838	1	1.222	0.503085	1	0.0339036		0.168854
Q13895	Bystin [OS=Homo sapiens]	BYSL	58	25	334	25	0.924	0.841615	1	0.806	0.247775	0.58605	1.02	0.975228	1	0.963	0.904354	1	0.906	0.99709	1	0.837	0.762254	1	0.00175568		0.023777
Q13901	nuclear nucleic acid-binding protein C1D [OS=Homo sapiens]	C1D	36	3	42	3	0.822	0.909831	1	0.686	0.524854	0.970307	0.78	0.660987	1	0.862	1	1	1.053	0.99432	1	0.796	0.526458	1	0.0323778		0.164062
Q13951	Core-binding factor subunit beta [OS=Homo sapiens]	CBFB	20	4	12	4	0.484	0.391411	0.810809	2.359	0.153573	0.417368	0.6	0.281841	0.581036	1.235	0.809715	1	0.807	0.999832	1	1.911	0.711225	1	0.0511152		0.219521
Q13952-1	Nuclear transcription factor Y subunit gamma [OS=Homo sapiens]	NFYC	10	4	14	4	0.425	0.0692866	0.252921	0.771	0.673356	1	0.257	0.0026533	0.019577	0.602	0.136455	0.563865	1.656	0.415237	1	1.28	0.805642	1	0.979228		1
Q14008	Cytoskeleton-associated protein 5 [OS=Homo sapiens]	CKAP5	16	21	65	21	1.526	0.300265	0.678414	1.707	0.00589927	0.0401041	1.183	0.999993	1	1.156	0.798736	1	1.29	0.250576	1	1.477	0.0491509	1	0.000455557		0.00996814
Q14011	Cold-inducible RNA-binding protein [OS=Homo sapiens]	CIRBP	40	7	74	7	0.669	0.211673	0.534264	0.377	0.000396783	0.0063029	0.408	0.00523239	0.0318627	0.484	0.00843146	0.103808	1.638	0.285363	1	0.779	0.420411	1	0.728821		1
Q14103-3	Isoform 3 of Heterogeneous nuclear ribonucleoprotein D0 [OS=Homo sapiens]	HNRNPD	58	26	789	3	0.836	0.604138	1	0.618	0.036927	0.152162	0.525	0.00655432	0.037209	0.687	0.261826	0.839577	1.59	0.0979131	1	0.9	0.814867	1	0.602164		1
Q14119	Vascular endothelial zinc finger 1 [OS=Homo sapiens]	VEZF1	28	11	78	10	0.981	0.962933	1	0.619	0.494306	0.930338	0.907	0.865601	1	0.699	0.866882	1	1.082	0.999419	1	0.885	0.978748	1	0.995989		1
Q14126	Desmoglein-2 [OS=Homo sapiens]	DSG2	44	27	163	27	0.238	6.13932e-06	0.00043024	0.331	8.71681e-05	0.00237371	0.32	4.01454e-05	0.00108483	0.384	0.000200673	0.0100242	0.745	0.616475	1	0.864	0.987895	1	0.509924		1
Q14137	Ribosome biogenesis protein BOP1 [OS=Homo sapiens]	BOP1	53	33	357	33	1.013	0.99975	1	0.916	0.967882	1	0.894	0.878415	1	0.861	0.781691	1	1.134	0.751523	1	1.064	0.993851	1	0.00278276		0.0326974
Q14146	Unhealthy ribosome biogenesis protein 2 homolog [OS=Homo sapiens]	URB2	16	21	106	21	1.569	0.17551	0.474366	1.732	0.0267987	0.12048	1.499	0.183138	0.421587	1.258	0.749058	1	1.047	1	1	1.377	0.240101	1	0.307325		0.73344
Q14147	Probable ATP-dependent RNA helicase DHX34 [OS=Homo sapiens]	DHX34	3	2	6	2	0.08	0.0184933	0.0956215	0.069			0.08	0.0118584	0.0567475	0.132	0.266821	0.850757	1.005	0.99998	1	0.524
Q14149	MORC family CW-type zinc finger protein 3 [OS=Homo sapiens]	MORC3	3	2	2	2	0.225			0.423	0.639441	1	0.01			0.398	0.273171	0.866395	100			1.064	0.903998	1
Q14151	scaffold attachment factor B2 [OS=Homo sapiens]	SAFB2	51	49	529	32	0.666	0.0422031	0.173341	1.189	0.941807	1	0.735	0.309	0.619719	1.198	0.55365	1	0.907	0.795093	1	0.993	0.959236	1	0.306711		0.732545
Q14152	Eukaryotic translation initiation factor 3 subunit A [OS=Homo sapiens]	EIF3A	28	33	188	33	1.509	0.141791	0.406953	1.747	0.0752755	0.245702	1.906	0.0232552	0.0936705	1.402	0.279245	0.873797	0.792	0.874961	1	1.246	0.951732	1	0.03		0.15774
Q14155-1	Isoform 1 of Rho guanine nucleotide exchange factor 7 [OS=Homo sapiens]	ARHGEF7	6	2	5	2	1.224	0.991144	1	0.742	0.996105	1	0.231	0.0979871	0.265264	0.496	0.623096	1	5.294	0.0435951	0.854889	1.495	0.867994	1	0.999998		1
Q14156-1	protein EFR3 homolog A [OS=Homo sapiens]	EFR3A	6	3	9	3	0.616	0.0228766	0.111049	1.001	0.970248	1	0.58	0.00446343	0.0285422	0.729	0.172342	0.646181	1.061	0.916126	1	1.372	0.47894	1	0.00506051		0.0482082
Q14157-1	Isoform 2 of Ubiquitin-associated protein 2-like [OS=Homo sapiens]	UBAP2L	26	16	131	16	1.726	0.257256	0.614487	1.603	0.18693	0.478419	1.145	0.800481	1	1.143	0.743401	1	1.507	0.88681	1	1.403	0.842248	1	0.949236		1
Q14160	protein scribble homolog [OS=Homo sapiens]		11	10	21	10	0.464	0.0050463	0.0366424	0.576	0.0255885	0.116717	0.561	0.0121782	0.0578299	0.522	0.0134464	0.140395	0.828	0.993724	1	1.102	0.998665	1	0.586538		1
Q14165	Malectin [OS=Homo sapiens]	MLEC	33	7	36	7	1.948	0.48247	0.935778	1.127	0.984128	1	1.65	0.456199	0.81399	0.998	0.999168	1	1.18	1	1	1.129	0.999532	1	0.155465		0.457649
Q14166	Tubulin--tyrosine ligase-like protein 12 [OS=Homo sapiens]	TTLL12	14	5	6	5	1.22	1	1	3.409	0.0927299	0.288167	0.01			1.784	0.909729	1	100			1.911	0.29955	1	0.00336149		0.0372938
Q14181	DNA polymerase alpha subunit B [OS=Homo sapiens]	POLA2	7	2	4	2	0.306			3.048	0.226101	0.548759	0.01			0.636	0.446792	1	100			4.792	0.0245191	1	0.0219092		0.125671
Q14186	Transcription factor Dp-1 [OS=Homo sapiens]	TFDP1	24	5	36	5	3.651	0.0358925	0.155084	1.682	0.701713	1	0.675	0.174511	0.412758	1.005	0.997317	1	5.413	0.000552115	0.189211	1.673	0.453269	1	0.522069		1
Q14191	Werner syndrome ATP-dependent helicase [OS=Homo sapiens]	WRN	10	8	37	8	4.11	0.0128852	0.0734089	1.468	0.449329	0.869898	2.399	0.309615	0.620442	0.991	1	1	1.713	0.408116	1	1.482	0.465496	1	0.991765		1
Q14192	Four and a half LIM domains protein 2 [OS=Homo sapiens]	FHL2	14	3	3	3	0.467			1.144	0.99993	1	0.284			0.499	0.896729	1	1.645	0.970282	1	2.295	0.819514	1	0.997027		1
Q14197	Peptidyl-tRNA hydrolase ICT1, mitochondrial [OS=Homo sapiens]	MRPL58	16	3	8	3	4.651	0.183228	0.490858	1.698	0.835269	1	5.199	0.0955739	0.260289	1.357	0.71965	1	0.894	0.996045	1	1.251	0.999887	1	0.97179		1
Q14202	Zinc finger MYM-type protein 3 [OS=Homo sapiens]	ZMYM3	26	23	155	22	0.721	0.0420712	0.17288	0.453	5.49065e-05	0.00184917	0.773	0.037483	0.131884	0.528	0.000402529	0.0156082	0.933	1	1	0.857	0.695684	1	0.58189		1
Q14203	Dynactin subunit 1 [OS=Homo sapiens]	DCTN1	3	3	13	3	1.132	0.995169	1	0.637	0.516857	0.960454	0.895	0.64719	1	0.642	0.285187	0.885641	1.265	0.895181	1	0.992	0.996084	1	0.991232		1
Q14204	Cytoplasmic dynein 1 heavy chain 1 [OS=Homo sapiens]	DYNC1H1	21	76	242	76	1.383	0.249822	0.6035	3.54	6.87803e-05	0.00210111	1.055	0.999814	1	1.793	0.0354955	0.257128	1.311	0.35336	1	1.975	0.0149224	1	4.08447e-06		0.00103046
Q14207	Protein NPAT [OS=Homo sapiens]	NPAT	2	2	3	2	0.592			0.01			0.409			1.562	0.976055	1	1.45			0.01
Q14232	Translation initiation factor eIF-2B subunit alpha [OS=Homo sapiens]	EIF2B1	10	3	9	3	0.438	0.717845	1	0.941	0.711822	1	0.331	0.608806	0.986772	0.83	0.792128	1	1.322	0.999953	1	1.134	0.999986	1	0.374107		0.837287
Q14241	Elongin-A [OS=Homo sapiens]	ELOA	16	10	50	10	0.899	0.566453	1	0.863	0.091571	0.285217	0.698	0.0014077	0.0122159	0.996	0.992589	1	1.288	0.0221028	0.680289	0.866	0.215898	1	0.00710282		0.0595912
Q14244	Ensconsin [OS=Homo sapiens]	MAP7	19	9	38	9	0.647	0.296922	0.673301	0.503	0.022955	0.108148	0.424	0.110976	0.292771	0.806	0.919222	1	1.527	0.983803	1	0.624	0.115108	1	0.196928		0.539751
Q14247-1	Src substrate cortactin [OS=Homo sapiens]	CTTN	29	12	41	12	0.403	0.000498724	0.00682267	0.944	0.844732	1	0.405	0.000502201	0.00583102	0.746	0.228256	0.763852	0.997	1	1	1.266	0.80976	1	0.00730907		0.060784
Q14254	Flotillin-2 [OS=Homo sapiens]	FLOT2	44	15	85	15	0.297	1.62862e-06	0.000222054	0.319	1.87011e-06	0.00022562	0.357	1.23071e-05	0.000562441	0.37	5.55038e-06	0.0021563	0.832	0.456344	1	0.864	0.896807	1	0.960646		1
Q14257	Reticulocalbin-2 [OS=Homo sapiens]	RCN2	37	9	19	9	0.158	0.00138938	0.0144363	0.875	0.748614	1	0.061	0.000109342	0.00201962	0.247	0.0186476	0.172968	2.598	0.525171	1	3.542	0.174841	1	0.0554749		0.23303
Q14318	peptidyl-prolyl cis-trans isomerase FKBP8 [OS=Homo sapiens]	FKBP8	42	10	72	10	0.651	0.607192	1	0.65	0.838121	1	0.567	0.410138	0.758048	0.69	0.841058	1	1.148	0.99899	1	0.942	1	1	0.835069		1
Q14320	Protein FAM50A [OS=Homo sapiens]	FAM50A	9	2	15	2	0.723	0.386851	0.804681	0.939	0.999812	1	0.529	0.0113124	0.0551716	0.716	0.814134	1	1.366	0.295462	1	1.313	0.916832	1	0.32629		0.763277
Q14331	Protein FRG1 [OS=Homo sapiens]	FRG1	43	11	91	11	1.041	0.983973	1	0.877	0.535451	0.98445	1.252	0.812378	1	0.975	0.941667	1	0.832	0.990463	1	0.899	0.952436	1	0.99977		1
Q14444-1	Caprin-1 [OS=Homo sapiens]	CAPRIN1	34	17	171	17	1.509	0.0637278	0.236587	1.491	0.0590161	0.212348	1.49	0.0198219	0.0825307	1.423	0.108669	0.495599	1.013	0.979171	1	1.048	0.998806	1	0.325426		0.761882
Q14469	Transcription factor HES-1 [OS=Homo sapiens]	HES1	13	2	7	2	0.574	0.147077	0.417774	0.533	0.0251413	0.115682	0.191	0.000242902	0.00351436	0.595	0.0987663	0.468566	3.001	0.0165946	0.631725	0.897	0.958005	1	0.898157		1
Q14493-1	Histone RNA hairpin-binding protein [OS=Homo sapiens]	SLBP	10	2	13	2	1.843	0.523122	0.992998	0.647	1	1	1.13	0.999986	1	0.834	0.998529	1	1.63	0.608549	1	0.776	0.996625	1	0.999827		1
Q14498-1	RNA-binding protein 39 [OS=Homo sapiens]	LOC101348913; LOC111141906; LOC112827340; Rbm39; RBM39	53	30	302	27	0.754	0.0763807	0.270242	0.459	5.82614e-05	0.00193481	0.584	0.00129598	0.0116371	0.563	0.000532916	0.019215	1.292	0.20621	1	0.815	0.61277	1	0.617883		1
Q14525	SWISS-PROT:Q14525 Keratin, type I cuticular HA3-II (Hair keratin, type I HA3-II)	KRT33B	50	15	39	4	100			0.01			100			0.01			1.799
Q14527	Helicase-like transcription factor [OS=Homo sapiens]	HLTF	15	9	40	9	0.664	0.899218	1	1.615	0.119911	0.348167	0.586	0.569555	0.94416	1.55	0.297033	0.901819	1.133	0.984612	1	1.042	0.988446	1	0.00978419		0.0741217
Q14554	Protein disulfide-isomerase A5 [OS=Homo sapiens]	PDIA5	12	4	14	4	1.216	0.478291	0.929945	1.158	0.985099	1	1.349	0.481799	0.841956	1.295	0.978403	1	0.901	1	1	0.894	1	1	0.317497		0.749225
Q14562	ATP-dependent RNA helicase dhx8 [OS=Homo sapiens]	DHX8	30	29	218	28	0.953	0.983468	1	0.717	0.0416832	0.166082	1.172	0.995206	1	0.802	0.681381	1	0.813	0.847755	1	0.894	0.402388	1	0.51134		1
Q14566	DNA replication licensing factor MCM6 [OS=Homo sapiens]	MCM6	55	43	433	43	0.393	0.00115128	0.0127517	0.296	0.00246893	0.0218693	0.445	0.00594089	0.0349426	0.463	0.0153916	0.151251	0.883	0.899841	1	0.639	0.867805	1	0.863079		1
Q14571-1	Inositol 1,4,5-trisphosphate receptor type 2 [OS=Homo sapiens]	ITPR2	3	6	15	5	4.924	0.138869	0.401875	2.085	0.788403	1	1.91	0.832605	1	1.022	0.749531	1	2.578	0.647301	1	2.04	0.160162	1	0.935219		1
Q14573	Inositol 1,4,5-trisphosphate receptor type 3 [OS=Homo sapiens]	ITPR3	2	4	7	3	0.01			2.908	0.35563	0.743639	1.013			1.062	0.999645	1	0.01			2.738	0.345539	1
Q14582	Max dimerization protein 4 [OS=Homo sapiens]	MXD4	21	3	14	3	0.124	7.34613e-06	0.000433533	0.247	0.000347481	0.00585768	0.352	0.00461545	0.0292334	0.645	0.517926	1	0.353	0.00518325	0.441191	0.383	0.00535818	0.84737	0.396512		0.866382
Q14669-2	Isoform 2 of E3 ubiquitin-protein ligase TRIP12 [OS=Homo sapiens]	TRIP12	27	38	291	2	0.512						0.01						100
Q14669-3	Isoform 3 of E3 ubiquitin-protein ligase TRIP12 [OS=Homo sapiens]	TRIP12	26	38	294	2	1.211	0.904152	1	0.499	0.0390587	0.157607	0.764	0.466843	0.824424	0.717	0.371075	1	1.585	0.110614	1	0.696	0.696039	1	0.000742989		0.0135802
Q14676	Mediator of DNA damage checkpoint protein 1 [OS=Homo sapiens]	MDC1	67	91	1147	91	0.634	0.1137	0.347348	1.822	0.0180753	0.0907446	0.504	0.00828286	0.0441882	1.478	0.674619	1	1.258	0.631861	1	1.233	0.207868	1	0.999995		1
Q14677-1	Clathrin interactor 1 [OS=Homo sapiens]	CLINT1	8	3	7	3	1.117	0.687881	1	1.78	0.0543093	0.199315	0.913	0.999999	1	1.451	0.695879	1	1.223	0.733435	1	1.227	0.470756	1	0.00531928		0.0493466
Q14683	structural maintenance of chromosomes protein 1a [OS=Homo sapiens]	SMC1A	69	106	1290	106	0.922	0.867236	1	0.856	0.59988	1	0.932	0.973859	1	0.941	0.993396	1	0.989	0.998676	1	0.91	0.877317	1	0.517736		1
Q14684	Ribosomal RNA processing protein 1 homolog B [OS=Homo sapiens]	RRP1B	64	41	689	41	1.163	0.816759	1	0.899	0.932686	1	0.943	0.999895	1	1.005	0.987103	1	1.233	0.909293	1	0.894	0.999566	1	0.944909		1
Q14690	Protein RRP5 homolog [OS=Homo sapiens]	PDCD11	50	94	1081	94	0.997	1	1	0.804	0.996291	1	0.998	0.999982	1	0.743	0.816513	1	0.999	0.999953	1	1.082	0.970532	1	0.232616		0.608765
Q14692	ribosome biogenesis protein BMS1 homolog [OS=Homo sapiens]	BMS1	47	56	505	56	0.946	1	1	0.764	0.719387	1	0.739	0.646874	1	0.741	0.58915	1	1.28	0.664675	1	1.031	0.999888	1	0.00753773		0.0619765
Q14694	Ubiquitin carboxyl-terminal hydrolase 10 [OS=Homo sapiens]	USP10	9	4	20	4	4.668	0.000757464	0.00920773	3.443	0.00427838	0.0322095	4.517	0.000687799	0.00732862	2.642	0.02185	0.189479	1.034	0.999999	1	1.304	0.894657	1	0.543432		1
Q14696	LRP chaperone MESD [OS=Homo sapiens]	MESD	22	3	5	3	0.574	0.851855	1	1.271	0.724729	1	0.247			1.174	0.976477	1	2.325			1.082	0.978366	1	0.345529		0.793968
Q14697-1	Neutral alpha-glucosidase AB [OS=Homo sapiens]	GANAB; HEL-S-164nA	19	14	68	14	1.483	0.732684	1	2.498	0.00607189	0.0410652	0.995	0.999999	1	1.902	0.134913	0.561367	1.491	0.688742	1	1.313	0.465879	1	0.00125249		0.0191026
Q14739	Lamin-B receptor [OS=Homo sapiens]	LBR	18	14	131	14	1.494	0.673068	1	0.783	0.98271	1	1.507	0.75208	1	0.665	0.694546	1	0.992	0.999989	1	1.176	0.963431	1	0.032344		0.163981
Q14781-1	Chromobox protein homolog 2 [OS=Homo sapiens]	CBX2	34	12	86	12	1.131	0.848692	1	0.726	0.0132981	0.072591	0.882	0.475965	0.835073	0.653	0.00744558	0.095545	1.282	0.0905098	1	1.113	0.99915	1	0.000428511		0.0096279
Q14789	Golgin subfamily B member 1 [OS=Homo sapiens]	GOLGB1	3	8	13	8	0.935	0.99315	1	1.258	0.877691	1	0.944	0.994876	1	0.991	0.999991	1	0.991	1	1	1.269	0.817086	1	0.961851		1
Q14807	Kinesin-like protein KIF22 [OS=Homo sapiens]	KIF22	64	34	314	34	0.794	0.296033	0.672333	1.004	0.992325	1	0.649	0.0037573	0.0254367	1.132	0.988759	1	1.222	0.149402	1	0.887	1	1	0.999985		1
Q14839	Chromodomain-helicase-DNA-binding protein 4 [OS=Homo sapiens]	CHD4	59	101	1150	85	0.832	0.0771827	0.271853	0.788	0.038465	0.156071	0.771	0.0125097	0.0588548	0.806	0.079168	0.405961	1.08	0.879058	1	0.978	0.997557	1	0.554707		1
Q14919-1	Dr1-associated corepressor [OS=Homo sapiens]	DRAP1	37	8	56	8	1.087	0.944844	1	1.986	0.119049	0.346354	1.033	0.987134	1	1.273	0.920727	1	1.053	0.999805	1	1.56	0.464382	1	0.200326		0.5461
Q14934-1	Nuclear factor of activated T-cells, cytoplasmic 4 [OS=Homo sapiens]	NFATC4	4	2	5	2	0.613	0.760111	1	3.012	0.0643393	0.224047	0.905	0.848795	1	2.848	0.0554328	0.327978	0.677	0.999465	1	1.058	0.999998	1	0.134631		0.41465
Q14938-3	Isoform 3 of Nuclear factor 1 X-type [OS=Homo sapiens]	NFIX	26	7	23	5	0.802	0.754604	1	1.037	0.999994	1	0.661	0.213077	0.471253	0.928	1	1	1.213	0.87077	1	1.117	0.999986	1	0.999997		1
Q14966-1	Zinc finger protein 638 [OS=Homo sapiens]	ZNF638	46	65	507	65	0.595	0.00436455	0.0329246	0.514	0.000433489	0.00662113	0.51	0.000360774	0.00456049	0.62	0.00311451	0.0581152	1.166	0.603876	1	0.83	0.788951	1	0.37558		0.839157
Q14974	Importin subunit beta-1 [OS=Homo sapiens]	KPNB1	57	36	680	36	1.126	0.999865	1	0.903	0.99809	1	1.04	0.973359	1	0.924	0.918847	1	1.082	0.995328	1	0.978	0.991979	1	0.942042		1
Q14978-1	nucleolar and coiled-body phosphoprotein 1 [OS=Homo sapiens]	NOLC1	61	46	592	46	2.122	0.000265486	0.00442921	1.497	0.250497	0.590669	2.031	0.000423264	0.00513615	1.125	0.930686	1	1.045	0.999389	1	1.33	0.721393	1	1.17695e-05		0.00143268
Q149N8	E3 ubiquitin-protein ligase SHPRH [OS=Homo sapiens]	SHPRH	7	7	20	7	2.29	0.752745	1	0.315	0.251384	0.591591	2.006	0.987994	1	0.437	0.346335	0.99092	1.142	0.972639	1	0.721	0.999875	1	0.960617		1
Q14C86-1	GTPase-activating protein and VPS9 domain-containing protein 1 [OS=Homo sapiens]	GAPVD1	2	2	2	2	0.232	0.399582	0.821374	0.959	0.999989	1	0.505			0.628	0.852166	1	0.459			1.526	0.786595	1	0.0347942		0.171705
Q15003	Condensin complex subunit 2 [OS=Homo sapiens]	NCAPH	3	2	2	2	0.365	0.532743	1	1.095	0.999809	1	0.449	0.554883	0.928562	0.712	0.577191	1	0.812	0.999901	1	1.538	0.336732	1	0.714098		1
Q15005	Signal peptidase complex subunit 2 [OS=Homo sapiens]	SPCS2	38	8	31	8	0.901	0.732703	1	0.7	0.989932	1	1.359	0.996237	1	0.776	0.99998	1	0.663	0.465496	1	0.901	0.997714	1	0.059762		0.245115
Q15006	ER membrane protein complex subunit 2 [OS=Homo sapiens]	EMC2	18	5	29	5	0.721	0.840262	1	1.708	0.845275	1	1.024	0.982352	1	1.508	0.989715	1	0.704	0.994891	1	1.133	0.991099	1	0.0182453		0.112574
Q15007	Pre-mRNA-splicing regulator WTAP [OS=Homo sapiens]	WTAP	69	22	223	22	0.489	0.00224158	0.020528	0.38	0.000515324	0.00739692	0.572	0.0061382	0.035811	0.538	0.0130174	0.137803	0.855	0.987165	1	0.707	0.380391	1	0.588209		1
Q15008	26S proteasome non-ATPase regulatory subunit 6 [OS=Homo sapiens]	PSMD6	41	15	69	15	2.024	0.19522	0.513216	8.411	1.16285e-05	0.000667661	1.581	0.696999	1	5.344	0.000759695	0.0242875	1.28	0.888846	1	1.574	0.0697058	1	9.52671e-05		0.00445482
Q15014	Mortality factor 4-like protein 2 [OS=Homo sapiens]	MORF4L2	27	7	41	6	0.551	0.000682146	0.00864118	0.723	0.365634	0.75956	0.678	0.0152295	0.0681662	1.08	0.972397	1	0.813	0.427766	1	0.67	0.12421	1	0.234544		0.611193
Q15019	septin-2 [OS=Homo sapiens]	SEPTIN2	27	6	24	6	0.547	0.90672	1	1.28	0.968773	1	0.647	0.870289	1	0.806	0.985937	1	0.845	0.999998	1	1.587	0.727954	1	0.00433487		0.0436902
Q15020	Squamous cell carcinoma antigen recognized by T-cells 3 [OS=Homo sapiens]	SART3	30	21	95	21	0.711	0.0102066	0.0619495	0.81	0.140121	0.391181	0.65	0.00234495	0.0178439	0.819	0.142726	0.576859	1.094	0.939528	1	0.988	1	1	0.00225667		0.0280925
Q15021	condensin complex subunit 1 [OS=Homo sapiens]	NCAPD2	11	12	40	12	1.123	0.999204	1	2.594	0.0263786	0.119501	1.207	0.984715	1	1.647	0.593055	1	0.931	0.99955	1	1.575	0.346862	1	0.106778		0.362166
Q15022	Polycomb protein suz12 [OS=Homo sapiens]	SUZ12	47	24	223	24	1.096	0.824579	1	0.933	0.999044	1	0.807	0.518434	0.886285	0.818	0.687039	1	1.359	0.0941442	1	1.141	0.485452	1	0.115262		0.379212
Q15024	Exosome complex component RRP42 [OS=Homo sapiens]	EXOSC7	50	11	143	11	0.805	0.353006	0.758502	0.777	0.5447	0.99513	0.769	0.135004	0.338655	0.828	0.741929	1	1.047	0.9831	1	0.939	0.999136	1	0.637163		1
Q15029	116 kDa U5 small nuclear ribonucleoprotein component [OS=Homo sapiens]	EFTUD2	75	61	1161	60	0.724	0.0110609	0.0656285	0.652	0.00210671	0.0193813	0.618	0.00055235	0.0062064	0.693	0.0132852	0.139713	1.173	0.453059	1	0.94	0.862682	1	0.703642		1
Q15046	Lysine--tRNA ligase [OS=Homo sapiens]	KARS1	10	5	14	5	0.947	0.99215	1	1.433	0.210047	0.5208	0.683	0.331964	0.653951	0.726	0.999997	1	1.387	0.625225	1	1.973	0.247028	1	0.130562		0.408956
Q15047	Histone-lysine N-methyltransferase SETDB1 [OS=Homo sapiens]	SETDB1	6	4	7	4	4.102	0.567449	1	1.014	0.975818	1	1.501	0.98294	1	0.822	1	1	2.733	0.849566	1	1.234	0.957413	1	0.887858		1
Q15050	Ribosome biogenesis regulatory protein homolog [OS=Homo sapiens]	RRS1	61	27	335	27	1.234	0.813218	1	0.995	0.999065	1	0.793	0.868368	1	0.903	0.946434	1	1.555	0.249794	1	1.102	0.994378	1	0.992388		1
Q15051-1	IQ calmodulin-binding motif-containing protein 1 [OS=Homo sapiens]	IQCB1	9	4	18	4	3.479	0.000456775	0.00635842	3.189	0.0060869	0.0411157	2.746	0.00270879	0.0198614	2.327	0.140828	0.572081	1.267	0.847127	1	1.37	0.452156	1	0.721536		1
Q15056-1	Eukaryotic translation initiation factor 4H [OS=Homo sapiens]	EIF4H	18	3	5	3	0.366	0.707734	1	0.217	0.863952	1	0.01			0.108	0.314224	0.930448	100			2.01	0.815058	1	0.984246		1
Q15058	Kinesin-like protein KIF14 [OS=Homo sapiens]	KIF14	13	16	54	16	0.944	0.999765	1	1.138	0.997583	1	1.146	0.999938	1	1.377	0.576994	1	0.823	0.996438	1	0.827	0.813939	1	0.997632		1
Q15059	bromodomain-containing protein 3 [OS=Homo sapiens]	BRD3	45	29	317	22	0.742	0.273178	0.633435	1.248	0.774767	1	0.786	0.241117	0.51791	1.216	0.843724	1	0.944	0.999999	1	1.027	0.999989	1	0.0491228		0.214248
Q15061	WD repeat-containing protein 43 [OS=Homo sapiens]	WDR43	53	30	373	30	1.287	0.0993849	0.316746	0.864	0.881321	1	1.442	0.0448216	0.150309	0.912	0.994182	1	0.893	0.995981	1	0.947	0.992229	1	0.00466162		0.0461255
Q15070-1	Mitochondrial inner membrane protein OXA1L [OS=Homo sapiens]	OXA1L	6	3	11	3	2.06	0.796887	1	0.891	0.999572	1	4.155	0.0606489	0.184147	0.738	0.999833	1	0.496	0.406947	1	1.208	1	1	0.926406		1
Q15072	Zinc finger protein OZF [OS=Homo sapiens]	ZNF146	24	6	40	6	1.326	0.718055	1	0.699	0.447715	0.868692	1.85	0.0255875	0.100583	0.906	0.996233	1	0.717	0.250514	1	0.771	0.714325	1	0.810656		1
Q15084-1	Protein disulfide-isomerase A6 [OS=Homo sapiens]	PDIA6	30	10	40	10	0.838	0.998889	1	0.833	1	1	0.589	0.486374	0.847725	0.689	0.962015	1	1.421	0.694387	1	1.21	0.948226	1	0.0108961		0.0799163
Q15149-1	plectin [OS=Homo sapiens]	PLEC	68	341	3637	2	0.885	0.686664	1	0.511	0.151853	0.413634	0.438	0.00255145	0.0190467	0.71	0.238542	0.78946	2.022	0.02932	0.777745	0.719	0.999574	1	0.999805		1
Q15149-3	Isoform 3 of Plectin [OS=Homo sapiens]	PLEC	70	341	3624	3	0.983	0.999943	1	0.421	0.0889541	0.278065	0.968	0.999992	1	1.133	0.990528	1	1.015	0.999296	1	0.372	0.220004	1	0.039147		0.184179
Q15149-4	Isoform 4 of Plectin [OS=Homo sapiens]	PLEC	70	342	3650	3	1.856	4.57654e-05	0.00127632	1.242	0.0595459	0.2124	1.996	2.2429e-05	0.000790078	1.426	0.0182501	0.172132	0.93	0.990869	1	0.871	0.978106	1	0.258399		0.653947
Q15154-1	Pericentriolar material 1 protein [OS=Homo sapiens]		42	57	429	56	0.806	0.287881	0.659166	0.661	0.0370995	0.152675	0.799	0.0888104	0.24707	0.916	0.548963	1	1.009	0.967608	1	0.722	0.487056	1	0.99152		1
Q15181	Inorganic pyrophosphatase [OS=Homo sapiens]	PPA1	31	7	45	7	0.461	0.0243203	0.116695	0.909	0.999969	1	0.378	0.00644943	0.0368371	0.482	0.27595	0.870004	1.22	0.963764	1	1.888	0.214361	1	0.000180546		0.005877
Q15185	Prostaglandin E synthase 3 [OS=Homo sapiens]	PTGES3	70	9	73	9	1.506	0.586225	1	2.091	0.101414	0.308799	1.433	0.490997	0.854577	0.987	0.996268	1	1.051	0.999975	1	2.118	0.211767	1	0.0439839		0.199633
Q15233	Non-POU domain-containing octamer-binding protein [OS=Homo sapiens]	NONO	72	42	907	38	0.659	0.0702644	0.255422	0.608	0.0304123	0.131994	0.643	0.0584612	0.181488	0.724	0.240724	0.795036	1.025	0.999997	1	0.841	0.787167	1	0.55185		1
Q15269	Periodic tryptophan protein 2 homolog [OS=Homo sapiens]	PWP2	46	38	455	38	1.059	0.999556	1	0.973	0.999639	1	1.063	0.995907	1	0.89	0.99524	1	0.997	0.999966	1	1.092	0.964016	1	0.0429071		0.196062
Q15286	Ras-related protein Rab-35 [OS=Homo sapiens]	RAB35	40	6	32	4	0.602	0.336353	0.734105	0.526	0.572765	1	0.561	0.0759101	0.218965	0.468	0.191758	0.689595	1.073	0.91543	1	1.124	0.951039	1	0.883824		1
Q15287-1	RNA-binding protein with serine-rich domain 1 [OS=Homo sapiens]	LOC101832437; LOC112828248; LOC114891113; Rnps1; RNPS1	42	10	178	10	1.222	0.936408	1	0.747	0.392843	0.791833	0.708	0.324822	0.644136	0.685	0.304185	0.914271	1.726	0.0816592	1	1.091	0.999948	1	0.997935		1
Q15291-1	Retinoblastoma-binding protein 5 [OS=Homo sapiens]	LOC101350636; RBBP5	43	13	137	13	0.908	0.872147	1	0.804	0.552981	1	0.615	0.00102705	0.00996192	0.735	0.0254074	0.208811	1.476	0.00592778	0.470488	1.093	0.369	1	0.431723		0.913002
Q15293	Reticulocalbin-1 [OS=Homo sapiens]	RCN1	12	4	7	4	0.508	0.695721	1	1.588	0.996588	1	0.483	0.780128	1	0.867	0.953213	1	1.05	1	1	1.831	0.777971	1	0.114662		0.378318
Q15326	Zinc finger MYND domain-containing protein 11 [OS=Homo sapiens]	ZMYND11	9	4	8	4	0.684	0.951283	1	0.824	0.912277	1	0.524	0.128387	0.326419	0.744	0.924348	1	1.306	0.429845	1	1.107	1	1	0.972939		1
Q15361	Transcription termination factor 1 [OS=Homo sapiens]	TTF1	13	7	41	7	1.393	0.988749	1	1.157	0.997576	1	1.422	0.885372	1	1.248	0.999781	1	0.98	0.996635	1	0.927	0.979109	1	0.993354		1
Q15363	Transmembrane emp24 domain-containing protein 2 [OS=Homo sapiens]	TMED2	18	3	13	3	0.727	0.366389	0.778633	1.018	0.962761	1	1.069	0.751266	1	0.75	0.998933	1	0.68	0.977591	1	1.357	0.846797	1	0.00260735		0.0313972
Q15365	Poly(RC)-binding protein 1 [OS=Homo sapiens]	PCBP1	72	18	329	12	0.869	0.442262	0.879485	0.893	0.709691	1	0.812	0.0986678	0.266857	0.785	0.228415	0.764119	1.069	0.895503	1	1.137	0.917773	1	0.387714		0.853359
Q15369-1	elongin-C [OS=Homo sapiens]	eloc; Eloc; ELOC; eloc.L; LOC101358566; LOC101876177; LOC105890220; LOC107159622; LOC107550711; LOC107664095; LOC107751353; LOC108935425; LOC109062479; LOC111156807; LOC113045545; LOC113937395; LOC114788746; LOC115195324; Tceb1; TCEB1	86	6	85	6	0.767	0.884524	1	1.557	0.839428	1	0.615	0.235311	0.508431	0.898	0.999842	1	1.247	0.771975	1	1.733	0.714386	1	0.65208		1
Q15370	Elongin-B [OS=Homo sapiens]	ELOB	91	7	49	7	0.722	0.623669	1	1.617	0.199387	0.501017	0.787	0.742525	1	1.176	0.897881	1	0.918	0.999925	1	1.375	0.691089	1	0.0666209		0.267412
Q15388	Mitochondrial import receptor subunit TOM20 homolog [OS=Homo sapiens]	TOMM20	30	6	131	6	0.813	0.627328	1	0.859	0.883638	1	0.742	0.276245	0.573159	1.011	0.992953	1	1.096	0.978969	1	0.85	0.993878	1	0.996833		1
Q15393-1	Splicing factor 3B subunit 3 [OS=Homo sapiens]	Sf3b3; SF3B3	53	55	958	55	0.943	0.6584	1	0.706	0.112975	0.332141	0.973	0.530559	0.900254	0.795	0.621399	1	0.97	0.9999	1	0.888	0.791629	1	0.551009		1
Q15397	Pumilio homolog 3 [OS=Homo sapiens]	PUM3	52	35	458	34	0.891	0.789455	1	0.941	0.960923	1	0.97	0.865386	1	1.09	0.999996	1	0.918	0.999978	1	0.863	0.932343	1	0.0857035		0.31255
Q15424-1	Scaffold attachment factor B1 [OS=Homo sapiens]	SAFB	51	52	780	35	0.749	0.717537	1	1.128	0.991796	1	0.586	0.202447	0.452252	1.239	0.942368	1	1.278	0.884096	1	0.91	0.999375	1	0.961556		1
Q15427	Splicing factor 3b subunit 4 [OS=Homo sapiens]	SF3B4	21	7	91	7	0.723	0.0257032	0.121329	0.697	0.147448	0.405461	0.677	0.0273663	0.105331	0.78	0.509395	1	1.068	1	1	0.893	0.936165	1	0.956816		1
Q15428	splicing factor 3a subunit 2 [OS=Homo sapiens]	SF3A2	30	12	204	12	0.75	0.243077	0.591199	0.668	0.0755615	0.246327	0.788	0.195664	0.441273	0.804	0.417965	1	0.953	0.999987	1	0.83	0.848916	1	0.759834		1
Q15434	RNA-binding motif, single-stranded-interacting protein 2 [OS=Homo sapiens]	RBMS2	7	2	5	2	0.833	0.997409	1	1.18	0.873153	1	0.666	0.611186	0.989148	1.227	0.75321	1	1.252	0.844481	1	0.962	0.999816	1	0.29068		0.708398
Q15459	splicing factor 3A subunit 1 [OS=Homo sapiens]	SF3A1	50	47	772	47	0.659	0.00681558	0.0452712	0.641	0.00538647	0.0376106	0.697	0.00803533	0.0432044	0.772	0.037247	0.265147	0.946	0.999998	1	0.83	0.850048	1	0.438823		0.924408
Q15475	Homeobox protein SIX1 [OS=Homo sapiens]	SIX1	21	4	26	4	1.262	1	1	0.899	0.99526	1	0.656	0.0790823	0.225756	0.89	0.92121	1	1.923	0.0730981	0.995975	1.011	0.996615	1	0.984225		1
Q15532	Protein SSXT [OS=Homo sapiens]	SS18	9	4	20	4	0.91	0.877163	1	0.866	0.937791	1	0.973	0.999899	1	0.952	0.999047	1	0.935	0.773771	1	0.909	0.992576	1	0.74405		1
Q15542	Transcription initiation factor TFIID subunit 5 [OS=Homo sapiens]	TAF5	18	8	45	8	0.881	0.262929	0.620784	0.715	0.251895	0.592355	0.877	0.334796	0.65878	0.682	0.241161	0.795109	1.004	0.999969	1	1.048	1	1	0.793278		1
Q15545	Transcription initiation factor TFIID subunit 7 [OS=Homo sapiens]	TAF7	12	2	11	2	0.723	0.987615	1	0.637	0.996491	1	0.317	0.656476	1	0.464	0.794211	1	2.285	0.936901	1	1.374	0.96129	1	0.981337		1
Q15554-3	Telomeric repeat-binding factor 2 [OS=Homo sapiens]	TERF2	33	10	77	10	0.727	0.271189	0.632598	0.725	0.495627	0.932456	0.433	0.00349552	0.0240216	0.703	0.196779	0.699002	1.678	0.153801	1	1.031	0.978708	1	0.761819		1
Q15572-1	TATA box-binding protein-associated factor RNA polymerase I subunit C [OS=Homo sapiens]	TAF1C	4	2	4	2	1.189	0.960638	1	1.472			0.838	0.999145	1	1.325	0.974528	1	1.42	0.996678	1	1.111
Q15633	RISC-loading complex subunit TARBP2 [OS=Homo sapiens]	TARBP2	8	2	4	2	1.273	0.996068	1	2.303	0.485024	0.916307	1.042	0.984579	1	1.313	0.999682	1	1.222	0.999995	1	1.753	0.639335	1	0.0461828		0.205128
Q15637-2	Isoform 2 of Splicing factor 1 [OS=Homo sapiens]	SF1	37	19	215	3	0.53	0.00316786	0.0255067	0.395	0.000584589	0.00806728	0.448	0.000792594	0.00824136	0.441	0.00295372	0.0563089	1.181	0.942679	1	0.895	0.892983	1	0.923535		1
Q15645	Pachytene checkpoint protein 2 homolog [OS=Homo sapiens]	TRIP13	18	5	14	5	3.254	0.151205	0.426129	7.039	0.00431029	0.0323986	0.731	0.938493	1	3.698	0.0925728	0.448556	4.451	0.0184979	0.645739	1.903	0.430164	1	0.0108461		0.0799163
Q15648	Mediator of RNA polymerase II transcription subunit 1 [OS=Homo sapiens]	MED1	4	3	16	3	0.826	0.995124	1	1.349	0.946921	1	0.896	0.996648	1	1.128	0.999898	1	0.922	1	1	1.197	0.874606	1	0.640152		1
Q15651-1	High mobility group nucleosome-binding domain-containing protein 3 [OS=Homo sapiens]	HMGN3	48	6	52	6	2.531	0.03655	0.15738	2.689	0.0825262	0.262186	1.088	0.996282	1	1.958	0.363068	1	2.326	0.0805125	1	1.374	0.912879	1	0.000460316		0.0100247
Q15654-1	thyroid receptor-interacting protein 6 [OS=Homo sapiens]	TRIP6	22	5	12	5	1.962	0.995431	1	1.868	0.469696	0.895155	2.253	0.855435	1	1.016	0.999837	1	0.871	0.984801	1	1.839	0.608278	1	0.0158225		0.103412
Q15691	Microtubule-associated protein RP/EB family member 1 [OS=Homo sapiens]	MAPRE1	47	7	46	7	0.765	0.645472	1	1.122	0.995224	1	0.428	0.0410857	0.140392	0.787	0.848449	1	1.787	0.429873	1	1.426	0.58112	1	0.00149304		0.0217281
Q15696	U2 small nuclear ribonucleoprotein auxiliary factor 35 kDa subunit-related protein 2 [OS=Homo sapiens]	ZRSR2	13	4	8	4	2.046	0.887826	1	0.6	0.97337	1	1.043	0.999819	1	0.345	0.520186	1	1.962	0.960584	1	1.739	0.899367	1	0.60145		1
Q15717	ELAV-like protein 1 [OS=Homo sapiens]	ELAVL1	65	22	389	20	0.848	0.164391	0.451054	0.827	0.055217	0.201443	0.77	0.0309668	0.114645	0.853	0.39431	1	1.102	0.902684	1	0.97	0.781358	1	0.998036		1
Q15723-3	Isoform 3 of ETS-related transcription factor Elf-2 [OS=Homo sapiens]	ELF2	12	4	9	3	0.594	0.206863	0.525313	0.627	0.330042	0.707041	0.519	0.0184151	0.0790316	0.759	0.651457	1	1.146	0.682724	1	0.826	0.988433	1	0.687667		1
Q15738	sterol-4-alpha-carboxylate 3-dehydrogenase, decarboxylating [OS=Homo sapiens]	NSDHL	8	2	2	2	100			100						100			100			2.192	0.0452582	1
Q15758-1	Neutral amino acid transporter B(0) [OS=Homo sapiens]	SLC1A5	18	5	39	5	0.679	0.604662	1	0.482	0.54256	0.993303	0.847	0.509323	0.878987	0.425	0.287935	0.890547	0.802	0.999976	1	1.133	0.994381	1	0.0286356		0.15248
Q15773	Myeloid leukemia factor 2 [OS=Homo sapiens]	MLF2	11	2	6	2	0.484	0.00732446	0.0479939	0.856	0.994956	1	0.498	0.00736159	0.0405168	0.688	0.475267	1	0.972	1	1	1.245	0.759105	1	0.037215		0.180565
Q15776	Zinc finger protein with KRAB and SCAN domains 8 [OS=Homo sapiens]	ZKSCAN8	17	7	15	5	1.594	0.349476	0.754406	1.066	0.996613	1	2.284	0.270482	0.563906	1.277	0.980385	1	0.698	0.999956	1	0.834	0.999907	1	0.998982		1
Q15785	Mitochondrial import receptor subunit TOM34 [OS=Homo sapiens]	TOMM34	30	6	21	6	0.656	0.501307	0.961724	6.852	0.0194708	0.0956085	0.398	0.382582	0.719743	3.777	0.454825	1	1.649	0.997767	1	1.814	0.349386	1	0.00123198		0.018862
Q15836	Vesicle-associated membrane protein 3 [OS=Homo sapiens]	VAMP3	40	3	9	3	2.416	0.949377	1	0.556	0.998844	1	1.125	0.9977	1	0.345	0.838861	1	2.146	0.786705	1	1.609	0.960477	1	0.981052		1
Q15843	NEDD8 OS=Homo sapiens GN=NEDD8 PE=1 SV=1	NEDD8	28	2	22	2	1.259	0.749504	1	0.615	0.806323	1	1.329	0.929382	1	0.735	0.988128	1	0.947	0.997825	1	0.837	0.985694	1	0.272636		0.679524
Q15853	Upstream stimulatory factor 2 [OS=Homo sapiens]	USF2	21	8	45	6	0.892	0.132912	0.388888	0.584	5.28541e-05	0.00179912	0.635	0.000175721	0.00275424	0.697	0.00254689	0.0521948	1.404	0.0125286	0.613504	0.837	0.147753	1	0.00011336		0.00487894
Q15904	V-type proton ATPase subunit S1 [OS=Homo sapiens]	ATP6AP1	6	2	6	2	0.629	0.333296	0.729082	1.647	0.228477	0.552974	0.773	0.824003	1	0.985	0.963355	1	0.814	0.932967	1	1.672	0.607066	1	0.000910069		0.015458
Q15906	vacuolar protein sorting-associated protein 72 homolog [OS=Homo sapiens]	VPS72	44	10	37	10	0.573	0.000992691	0.0113258	0.588	0.00116003	0.0126647	0.509	0.000237261	0.00346754	0.804	0.172226	0.646181	1.125	0.917708	1	0.732	0.0826252	1	0.0123931		0.0873694
Q15907	Ras-related protein Rab-11B [OS=Homo sapiens]	RAB11B	42	8	51	8	0.939	0.999981	1	1.612	0.0529697	0.195377	1.077	0.999822	1	1.089	0.802283	1	0.872	0.999999	1	1.48	0.362504	1	0.000263072		0.00728767
Q15910	Histone-lysine N-methyltransferase EZH2 [OS=Homo sapiens]	EZH2	44	21	203	17	1.429	0.223734	0.555547	0.975	0.999958	1	1.168	0.974494	1	0.893	0.986436	1	1.224	0.561126	1	1.091	0.958719	1	0.601128		1
Q16186	Proteasomal ubiquitin receptor ADRM1 [OS=Homo sapiens]	ADRM1	13	3	19	3	2.05	0.918198	1	5.42	0.00179846	0.0176168	1.015	0.99994	1	2.569	0.219974	0.746696	2.021	0.840505	1	2.11	0.100164	1	0.000117962		0.00488638
Q16352	alpha-internexin [OS=Homo sapiens]	INA	60	37	540	29	1.263	0.777904	1	1.102	0.999986	1	1.2	0.756419	1	1.158	0.990552	1	1.052	1	1	0.952	0.997628	1	0.540919		1
Q16513	Serine/threonine-protein kinase N2 [OS=Homo sapiens]	PKN2	14	10	28	10	1.259	0.997364	1	0.723	0.998403	1	1.1	0.999994	1	0.799	0.989634	1	1.144	0.991637	1	0.905	0.999947	1	0.00788849		0.0638005
Q16514	Transcription initiation factor TFIID subunit 12 [OS=Homo sapiens]	TAF12	29	2	13	2	0.653	0.982316	1	2.673	0.170207	0.447691	0.897	0.741895	1	2.802	0.149561	0.589576	0.728	0.977262	1	0.954	0.999998	1	0.998257		1
Q16531	DNA damage-binding protein 1 [OS=Homo sapiens]	DDB1	57	57	653	57	1.25	0.976769	1	1.03	0.99911	1	1.165	0.999776	1	1.103	0.979533	1	1.073	0.997119	1	0.934	0.999218	1	0.306698		0.732545
Q16537	Serine/threonine-protein phosphatase 2A 56 kDa regulatory subunit epsilon isoform [OS=Homo sapiens]	PPP2R5E	14	4	17	4	0.163	0.000638832	0.0081996	0.547	0.366755	0.761058	0.367	0.0241385	0.0963758	0.527	0.0670576	0.365293	0.444	0.283688	1	1.038	0.862876	1	0.0284244		0.151707
Q16540	39S ribosomal protein L23, mitochondrial [OS=Homo sapiens]	MRPL23	20	3	16	3	2.193	0.0291201	0.132513	1.48	0.552636	1	1.696	0.0331152	0.120182	1.015	0.997755	1	1.293	1	1	1.458	0.789592	1	0.778124		1
Q16543	Hsp90 co-chaperone Cdc37 [OS=Homo sapiens]	CDC37	20	5	27	5	0.476	0.161136	0.446566	2.034	0.0732637	0.240868	0.317	0.0400484	0.138213	1.42	0.581392	1	1.502	0.950655	1	1.432	0.68582	1	0.000654947		0.0125174
Q16576-1	Histone-binding protein RBBP7 [OS=Homo sapiens]	Rbbp7; RBBP7	59	22	362	2	0.638	0.101371	0.322318	0.655	0.0705599	0.234381	0.57	0.0145996	0.0663771	0.751	0.184892	0.673141	1.12	0.847698	1	0.872	0.988615	1	0.918427		1
Q16611	bcl-2 homologous antagonist/killer [OS=Homo sapiens]	BAK1	38	4	16	4	0.936	0.999752	1	0.414	0.925914	1	0.508	0.516936	0.884968	0.323	0.411745	1	1.844	0.670474	1	1.281	0.90246	1	0.994052		1
Q16629	serine/arginine-rich splicing factor 7 [OS=Homo sapiens]	SRSF7	47	15	237	14	0.765	0.590481	1	0.786	0.636558	1	0.424	0.0376019	0.132195	0.758	0.543303	1	1.805	0.452315	1	1.038	0.999979	1	0.126007		0.39999
Q16630	Cleavage and polyadenylation specificity factor subunit 6 [OS=Homo sapiens]	CPSF6	29	15	201	15	0.944	0.999416	1	0.849	0.0962332	0.297598	0.932	0.990877	1	0.976	0.909916	1	1.012	0.999811	1	0.87	0.413136	1	1.54516e-06		0.00061887
Q16637	Survival motor neuron protein [OS=Homo sapiens]	SMN1; SMN2	37	9	83	9	1.224	0.385753	0.802779	1.966	0.000776838	0.0099175	0.975	0.999997	1	1.125	0.538457	1	1.255	0.335769	1	1.748	0.0124859	1	0.00290263		0.0334238
Q16643	drebrin [OS=Homo sapiens]	DBN1	49	23	225	23	0.441	0.00223624	0.020528	0.48	0.0287433	0.12683	0.487	0.0101067	0.0513166	0.492	0.0415911	0.285745	0.904	0.933021	1	0.976	0.99991	1	0.955697		1
Q16649	Nuclear factor interleukin-3-regulated protein [OS=Homo sapiens]	NFIL3	6	2	2	2	2.14	0.77584	1	0.55			0.798	0.896854	1	1.132			2.682	0.360794	1	0.486
Q16656-1	Nuclear respiratory factor 1 [OS=Homo sapiens]	NRF1	15	5	41	5	1.058	0.998397	1	0.794	0.987741	1	0.596	0.302625	0.611735	0.583	0.594657	1	1.773	0.17027	1	1.361	0.903213	1	0.994397		1
Q16658	Fascin [OS=Homo sapiens]	FSCN1	40	14	83	14	0.536	0.195758	0.513216	1.471	0.604681	1	0.345	0.00952776	0.0493463	0.71	0.880675	1	1.554	0.481587	1	2.071	0.147563	1	0.000145958		0.00529355
Q16718	NADH dehydrogenase [ubiquinone] 1 alpha subcomplex subunit 5 [OS=Homo sapiens]	NDUFA5	66	7	84	7	0.484	0.0800236	0.278598	0.51	0.518936	0.96276	0.305	0.0129312	0.0602155	0.51	0.469045	1	1.59	0.878162	1	1	0.999999	1	0.144509		0.438621
Q16740	ATP-dependent Clp protease proteolytic subunit, mitochondrial [OS=Homo sapiens]	CLPP	22	3	7	3	1.908	0.969792	1	2.199	0.311305	0.683058	0.01			0.647	0.999998	1	100			3.398	0.290228	1	0.0202501		0.119669
Q16763	ubiquitin-conjugating enzyme E2 S [OS=Homo sapiens]	UBE2S	17	3	4	3	0.194	0.139897	0.403777	2.356	0.264824	0.6136	0.326	0.172744	0.409441	0.652	0.999287	1	0.595	0.99999	1	3.615	0.234089	1	0.0739307		0.289739
Q16778	Histone H2B type 2-E [OS=Homo sapiens]	H2BC21	79	17	2709	2	1.21	0.344503	0.747752	1.429	0.0386392	0.156378	1.197	0.556813	0.930987	1.416	0.0514163	0.320888	1.011	0.998124	1	1.009	0.999974	1	0.088539		0.320858
Q16795	NADH dehydrogenase [ubiquinone] 1 alpha subcomplex subunit 9, mitochondrial [OS=Homo sapiens]	NDUFA9	39	13	124	13	0.367	0.0198394	0.0999758	0.598	0.497617	0.934296	0.353	0.0188262	0.0802384	0.712	0.59027	1	1.038	1	1	0.84	0.999978	1	0.063501		0.257255
Q16864-1	V-type proton ATPase subunit F [OS=Homo sapiens]	ATP6V1F	18	2	2	2	1.612			100			2.898			100			0.556	0.751647	1	1.377	0.433847	1	0.805668		1
Q16891-2	Isoform 2 of MICOS complex subunit MIC60 [OS=Homo sapiens]	IMMT	69	61	780	3	1.018	0.956509	1	0.932	0.966355	1	1.111	0.944651	1	0.851	0.686196	1	0.916	1	1	1.095	0.978982	1	0.999469		1
Q16891-4	Isoform 4 of MICOS complex subunit MIC60 [OS=Homo sapiens]	IMMT	69	61	740	3	0.196	0.214407	0.539603	0.86	0.997276	1	0.536	0.86111	1	0.566	0.873072	1	0.366	0.769136	1	1.518	0.983798	1	0.339468		0.784709
Q1ED39	Lysine-rich nucleolar protein 1 [OS=Homo sapiens]	KNOP1	50	22	139	22	0.959	0.94942	1	0.622	0.00168389	0.016823	0.892	0.635712	1	0.638	0.00588543	0.087037	1.075	0.978099	1	0.976	0.966399	1	0.802818		1
Q1KMD3	heterogeneous nuclear ribonucleoprotein U-like protein 2 [OS=Homo sapiens]	HNRNPUL2	61	48	811	48	0.983	0.863523	1	0.755	0.0825925	0.262309	0.934	0.481018	0.841363	0.896	0.847039	1	1.052	0.976539	1	0.843	0.448121	1	0.999969		1
Q29RF7-1	Sister chromatid cohesion protein PDS5 homolog A [OS=Homo sapiens]	PDS5A	38	47	393	40	0.655	0.0458083	0.184672	0.753	0.301691	0.668858	0.648	0.0220818	0.0895162	0.93	0.439227	1	1.011	0.997568	1	0.81	0.999619	1	0.642054		1
Q2KHM9-1	Protein moonraker [OS=Homo sapiens]	KIAA0753	5	2	8	2	0.403	0.60945	1	0.626	0.351161	0.737179	0.399	0.441104	0.794925	0.521	0.928795	1	1.01	0.999981	1	1.202	0.835297	1	0.9994		1
Q2NL82	Pre-rRNA-processing protein TSR1 homolog [OS=Homo sapiens]	TSR1	17	10	39	10	1.569	0.0959373	0.311279	5.578	3.48919e-07	0.000113133	1.862	0.00891671	0.046756	3.823	1.35009e-05	0.00353815	0.843	0.716641	1	1.459	0.0337913	1	0.00171686		0.0234642
Q2TAK8-1	PWWP domain-containing protein MUM1 [OS=Homo sapiens]	PWWP3A	8	3	10	3	0.592			0.269	0.212684	0.525016	0.54	0.61848	0.995964	0.438	0.295918	0.899002	1.096			0.613	0.995206	1
Q2TAY7	WD40 repeat-containing protein SMU1 [OS=Homo sapiens]	SMU1	55	26	442	26	0.837	0.452959	0.894653	0.649	0.0512705	0.191181	0.763	0.0979864	0.265264	0.753	0.453429	1	1.097	0.886351	1	0.863	0.694801	1	0.68146		1
Q2TB10	zinc finger protein 800 [OS=Homo sapiens]	ZNF800	21	9	48	9	2.172	0.00217092	0.0200082	0.734	0.232318	0.559601	1.916	0.00756954	0.0413719	0.79	0.587053	1	1.133	0.967982	1	0.929	0.971478	1	0.000431105		0.00966262
Q2TBE0	CWF19-like protein 2 [OS=Homo sapiens]	CWF19L2	4	3	5	3	2.933	0.289953	0.662489	4.094	0.612779	1	2.042	0.50673	0.876143	2.838	0.46206	1	1.437	0.996785	1	1.443	0.999534	1	0.380184		0.846569
Q32P28-1	Prolyl 3-hydroxylase 1 [OS=Homo sapiens]	P3H1	42	23	189	23	1.271	0.966656	1	0.737	0.869074	1	1.274	0.956908	1	0.773	0.952839	1	0.998	1	1	0.953	0.999776	1	0.999999		1
Q3B726	DNA-directed RNA polymerase I subunit RPA43 [OS=Homo sapiens]	POLR1F	36	8	38	8	0.66	0.000451107	0.00629962	1.224	0.488485	0.92193	0.531	1.52307e-05	0.000601715	0.976	1	1	1.242	0.176731	1	1.254	0.500695	1	1		1
Q3KNV8-1	Polycomb group RING finger protein 3 [OS=Homo sapiens]	PCGF3	10	2	17	2	1.103	1	1	0.601	0.805367	1	0.984	0.999996	1	1.092	0.985801	1	1.121	0.999989	1	0.55	0.98044	1	0.685199		1
Q3L8U1-1	Chromodomain-helicase-DNA-binding protein 9 [OS=Homo sapiens]	CHD9	5	12	62	3	0.558	0.631505	1	1.456	0.903961	1	0.842	0.996317	1	0.817	0.999999	1	0.662	0.850907	1	1.782	0.928675	1	0.548421		1
Q3MHD2	Protein LSM12 homolog [OS=Homo sapiens]	LSM12	16	2	22	2	4.505	0.00544432	0.0390196	3.002	0.00953966	0.0574006	3.027	0.108962	0.288741	1.394	0.312089	0.927274	1.489	0.502894	1	2.154	0.321795	1	0.951641		1
Q3YBR2	Transforming growth factor beta regulator 1 [OS=Homo sapiens]	TBRG1	16	4	6	4	4.566	0.692272	1	0.344	0.427127	0.841279	0.972	0.804357	1	0.615	0.980451	1	4.698	0.143211	1	0.559	0.803487	1	0.0503902		0.218509
Q3YEC7-1	Rab-like protein 6 [OS=Homo sapiens]	RABL6	14	6	11	6	0.996	0.973151	1	2.702	0.305886	0.674861	1.669	0.46896	0.826026	1.386	0.912088	1	0.596	0.863792	1	1.95	0.826104	1	0.674989		1
Q3ZCQ8	Mitochondrial import inner membrane translocase subunit TIM50 [OS=Homo sapiens]	TIMM50	21	5	29	5	0.803	0.99971	1	0.772	0.954115	1	0.566	0.085138	0.23885	0.605	0.174737	0.65109	1.418	0.133121	1	1.277	0.530182	1	0.0205862		0.119951
Q49A26-1	Putative oxidoreductase GLYR1 [OS=Homo sapiens]		52	26	316	26	1.415	0.052524	0.204109	1.071	0.999208	1	1.081	0.983871	1	0.918	0.926527	1	1.309	0.151979	1	1.166	0.78642	1	0.018029		0.111584
Q4G0J3	La-related protein 7 [OS=Homo sapiens]	LARP7	41	19	134	19	0.592	0.0769997	0.271427	1.025	0.999957	1	0.506	0.0669576	0.198668	0.969	0.982413	1	1.17	0.999999	1	1.058	0.996061	1	0.322598		0.757333
Q4KMP7	TBC1 domain family member 10B [OS=Homo sapiens]	TBC1D10B	8	3	10	3	0.992	0.999435	1	3.364	0.0190734	0.0940447	0.997	0.925164	1	1.746	0.338831	0.980901	0.996	0.795768	1	1.927	0.49493	1	0.252309		0.645452
Q4LE39-1	AT-rich interactive domain-containing protein 4B [OS=Homo sapiens]	ARID4B	16	15	95	15	0.641	0.00400629	0.0308078	0.596	0.00547362	0.0379688	0.529	0.000548908	0.00618379	0.692	0.0688882	0.370144	1.211	0.791462	1	0.861	0.664598	1	1		1
Q4V328	GRIP1-associated protein 1 [OS=Homo sapiens]		19	9	18	9	4.705	0.00108153	0.0121332	2.287	0.176437	0.459583	2.522	0.0171102	0.0743158	1.403	0.864065	1	1.866	0.489786	1	1.63	0.582394	1	0.0246424		0.136258
Q4VC05	B-cell CLL/lymphoma 7 protein family member A [OS=Homo sapiens]	BCL7A	72	10	58	2	0.646	0.169134	0.461024	0.882	0.698134	1	0.814	0.242059	0.519548	0.969	0.999523	1	0.794	0.999855	1	0.911	0.854057	1	0.66693		1
Q4W5G0	Tigger transposable element-derived protein 2 [OS=Homo sapiens]	TIGD2	18	6	25	6	0.848	0.72485	1	0.624	0.230019	0.555296	0.818	0.434541	0.787127	0.677	0.36986	1	1.037	0.994303	1	0.922	0.999153	1	0.998437		1
Q52LJ0-2	Isoform 2 of Protein FAM98B [OS=Homo sapiens]	FAM98B	35	10	79	8	0.425	0.0105861	0.0637649	1.067	0.985445	1	0.239	0.000845757	0.00861895	0.846	0.724315	1	1.78	0.626875	1	1.26	0.374398	1	0.000790446		0.01403
Q52LR7	enhancer of polycomb homolog 2 [OS=Homo sapiens]	EPC2	5	3	6	3	0.288	0.000552768	0.00743774	0.222	5.90963e-05	0.00195502	0.341	0.00042605	0.00516272	0.474	0.0228607	0.195243	0.845	0.999968	1	0.468	0.0190086	1	0.109914		0.368996
Q53EL6-1	Programmed cell death protein 4 [OS=Homo sapiens]	PDCD4	23	6	28	6	0.844	0.871695	1	1.401	0.965964	1	1.287	0.999998	1	1.271	0.987335	1	0.656	0.909171	1	1.102	0.999981	1	0.0168488		0.106788
Q53F19	Nuclear cap-binding protein subunit 3 [OS=Homo sapiens]	NCBP3	44	24	164	24	0.676	0.00173086	0.0168041	0.399	2.96399e-07	0.000105165	0.651	0.00247931	0.0185884	0.678	0.0010726	0.0305261	1.039	0.999893	1	0.589	0.000154808	0.0571006	0.000117546		0.00488638
Q53GQ0	Very-long-chain 3-oxoacyl-CoA reductase [OS=Homo sapiens]	HSD17B12	16	4	19	4	5.867	0.0311392	0.139591	4.509	0.114333	0.334573	2.666	0.255962	0.542524	2.108	0.598588	1	2.201	0.772334	1	2.139	0.814795	1	0.1363		0.418951
Q53GS7-1	Nucleoporin GLE1 [OS=Homo sapiens]	GLE1	44	21	134	21	0.812	0.772571	1	0.726	0.598897	1	0.901	0.817469	1	0.824	0.849766	1	0.901	0.999999	1	0.882	0.996346	1	0.980257		1
Q53GS9	U4/U6.U5 tri-snRNP-associated protein 2 [OS=Homo sapiens]	USP39	44	27	239	26	0.587	0.000208019	0.00372047	0.708	0.0158049	0.0824503	0.583	0.000207914	0.00312304	0.724	0.0101442	0.116798	1.007	1	1	0.978	0.999775	1	0.999662		1
Q53H12	Acylglycerol kinase, mitochondrial [OS=Homo sapiens]	AGK	33	12	60	12	0.761	0.914524	1	0.346	0.20677	0.51455	1.718	1	1	0.426	0.391923	1	0.443	0.896016	1	0.812	0.996575	1	0.0631604		0.256427
Q53HL2	Borealin [OS=Homo sapiens]	CDCA8	65	18	148	18	0.774	0.443215	0.88098	1.033	0.999964	1	0.807	0.320027	0.637109	1.208	0.999413	1	0.959	0.999798	1	0.855	0.995046	1	0.767129		1
Q562R1	Beta-actin-like protein 2 [OS=Homo sapiens]	ACTBL2	26	11	371	2				100			100			100			0.01			1.467
Q56NI9	N-acetyltransferase ESCO2 [OS=Homo sapiens]	ESCO2	10	4	14	4	0.998	0.999998	1	1.513	0.770346	1	2.246	0.858852	1	1.665	0.996414	1	0.444	0.898781	1	0.909	0.506561	1	0.466511		0.95897
Q5BJF6	Outer dense fiber protein 2 [OS=Homo sapiens]	ODF2	3	2	7	2	0.364	0.0990698	0.316746	0.954	1	1	0.39	0.03682	0.130186	0.923	0.999844	1	0.934	0.989312	1	1.033	0.99996	1	0.842932		1
Q5BKY9-1	Protein FAM133B [OS=Homo sapiens]	FAM133B	13	2	14	2	5.282	0.000233699	0.00406319	0.418	0.169009	0.445349	4.526	0.000692104	0.00735637	0.609	0.511642	1	1.167	0.957723	1	0.687	0.896755	1	0.00212366		0.0268876
Q5BKZ1	DBIRD complex subunit ZNF326 [OS=Homo sapiens]	ZNF326	55	28	454	28	0.879	0.575781	1	0.477	2.92896e-06	0.000306769	0.638	0.000624556	0.00684008	0.582	7.75697e-05	0.00658381	1.378	0.00876883	0.508363	0.82	0.125466	1	1.46211e-05		0.00152929
Q5C9Z4	nucleolar MIF4G domain-containing protein 1 [OS=Homo sapiens]	NOM1	26	17	138	17	1.182	0.34451	0.747752	1.093	0.99947	1	1.068	0.896984	1	1.005	0.989914	1	1.107	0.883	1	1.087	0.93834	1	0.260783		0.658354
Q5F1R6	DnaJ homolog subfamily C member 21 [OS=Homo sapiens]	DNAJC21	9	3	17	3	0.541	0.0266945	0.12375	1.587	0.451491	0.871846	0.61	0.283546	0.583689	1.576	0.207594	0.719826	0.887	0.682825	1	1.007	0.990588	1	0.0161867		0.104092
Q5H9R7-1	Serine/threonine-protein phosphatase 6 regulatory subunit 3 [OS=Homo sapiens]	PPP6R3	10	7	16	7	0.401	0.456363	0.898318	3.539	0.179118	0.464032	0.572	0.468248	0.825276	1.964	0.973607	1	0.7	1	1	1.802	0.481212	1	0.0104641		0.0781796
Q5HYI7	Metaxin-3 [OS=Homo sapiens]	MTX3	16	4	23	4	0.793	0.246614	0.597426	0.55	0.222334	0.542237	0.753	0.415846	0.765184	0.615	0.403502	1	1.052	0.998464	1	0.893	0.997378	1	0.999888		1
Q5HYI8	Rab-like protein 3 [OS=Homo sapiens]	RABL3	14	2	14	2	0.913	0.999822	1	1.589	0.251775	0.592355	1.295	0.898261	1	1.105	0.901119	1	0.705	0.788361	1	1.437	0.77296	1	0.000509416		0.0107198
Q5HYJ3-1	Protein FAM76B [OS=Homo sapiens]	FAM76B	10	3	10	3	0.61	0.200183	0.513579	0.487	0.00678271	0.0448172	0.727	0.51698	0.884968	0.787	0.293703	0.897104	0.839	0.931069	1	0.619	0.227378	1	0.193228		0.531984
Q5JPE7	NODAL modulator 2 [OS=Homo sapiens]	NOMO2	11	9	37	9	5.869	0.000706946	0.0087585	1.738	0.325025	0.702223	5.084	0.000868157	0.00875442	1.625	0.369701	1	1.154	0.999991	1	1.07	0.999998	1	0.93355		1
Q5JPI3-2	Isoform 2 of Uncharacterized protein C3orf38 [OS=Homo sapiens]	C3orf38	18	4	7	4	1.35	1	1	0.445	0.15994	0.429042	0.284	0.0327816	0.119321	0.251	0.0080087	0.100539	4.748	0.030511	0.793645	1.772	0.497283	1	0.0111486		0.0810943
Q5JRA6-1	Transport and Golgi organization protein 1 homolog [OS=Homo sapiens]	MIA3	3	3	7	3	2.729			10.573	0.165742	0.439169	1.62			1.362	0.997855	1	1.685			7.766	0.256558	1
Q5JSZ5-1	Protein PRRC2B [OS=Homo sapiens]	PRRC2B	2	2	2	2	3.49			100			3.472			100			1.005	0.999421	1	1	1	1	0.592926		1
Q5JTH9-1	RRP12-like protein [OS=Homo sapiens]	RRP12	49	54	702	53	1.08	0.999999	1	1.026	0.999496	1	1.255	0.955327	1	1.041	0.955472	1	0.861	0.934028	1	0.986	0.994215	1	0.388181		0.853359
Q5JTV8-3	Isoform 3 of Torsin-1A-interacting protein 1 [OS=Homo sapiens]	TOR1AIP1	31	11	105	11	0.523	0.00758266	0.0493891	0.514	0.00723842	0.0468678	0.505	0.00376212	0.0254495	0.594	0.0399718	0.279628	1.037	0.99772	1	0.865	0.90384	1	0.893417		1
Q5JTZ9	alanine--tRNA ligase, mitochondrial [OS=Homo sapiens]	AARS2	2	2	2	2	0.598	0.75892	1	2.197	0.250694	0.590669	0.59	0.420866	0.770806	1.296	0.720058	1	1.014	0.988262	1	1.696	0.931532	1	0.12439		0.39554
Q5JVF3	PCI domain-containing protein 2 [OS=Homo sapiens]	PCID2	39	13	73	13	0.872	0.665018	1	0.949	0.810326	1	0.766	0.386018	0.722281	0.854	0.193938	0.692863	1.139	0.994782	1	1.111	0.791886	1	0.989505		1
Q5JWF2-1	Guanine nucleotide-binding protein G(S) subunit alpha isoforms XLas [OS=Homo sapiens]	GNAS	18	14	129	13	0.349	1.48272e-05	0.000616447	0.331	2.09499e-05	0.000926602	0.369	1.31964e-05	0.000562441	0.456	0.000235546	0.0109136	0.946	0.999998	1	0.725	0.46924	1	0.995064		1
Q5M775-1	Cytospin-B [OS=Homo sapiens]	SPECC1	8	4	9	4	0.633	0.376031	0.792587	0.626	0.967407	1	0.213	0.0114046	0.0554652	0.425	0.379748	1	2.97	0.306692	1	1.473	0.79953	1	0.934489		1
Q5PSV4	Breast cancer metastasis-suppressor 1-like protein [OS=Homo sapiens]	BRMS1L	33	8	57	8	0.521	0.0879514	0.295448	0.475	0.0999649	0.307047	0.421	0.0181918	0.078384	0.596	0.285552	0.885747	1.236	0.927967	1	0.797	0.979498	1	0.87823		1
Q5QJE6	Deoxynucleotidyltransferase terminal-interacting protein 2 [OS=Homo sapiens]	DNTTIP2	53	31	507	31	1.164	0.232664	0.573479	0.82	0.8633	1	0.828	0.923498	1	0.828	0.934172	1	1.406	0.0509657	0.866027	0.991	0.999938	1	4.12294e-06		0.00103046
Q5RKV6	Exosome complex component MTR3 [OS=Homo sapiens]	EXOSC6	42	12	116	12	0.821	0.319322	0.705593	0.929	0.75904	1	0.947	0.900845	1	1.088	0.935649	1	0.867	0.855203	1	0.854	0.283292	1	0.13935		0.425769
Q5SNT2-1	Transmembrane protein 201 [OS=Homo sapiens]	TMEM201	14	8	71	8	1.094	0.990696	1	0.561	0.260432	0.607044	0.991	1	1	0.851	0.883119	1	1.104	0.987714	1	0.659	0.809457	1	0.568388		1
Q5SRD1	Putative mitochondrial import inner membrane translocase subunit Tim23B [OS=Homo sapiens]		18	3	18	3	0.375	0.508153	0.971185	0.546	0.835225	1	0.283	0.17	0.404854	0.458	0.391838	1	1.324	0.958697	1	1.193	0.957799	1	0.306166		0.731623
Q5SRE5	Nucleoporin NUP188 homolog [OS=Homo sapiens]	NUP188	26	34	258	34	1.398	0.0403315	0.167148	0.982	0.999998	1	1.05	0.814333	1	0.724	0.187784	0.680076	1.331	0.282186	1	1.357	0.160837	1	0.894277		1
Q5SSJ5-1	Heterochromatin protein 1-binding protein 3 [OS=Homo sapiens]	HP1BP3	51	25	290	25	0.932	0.788502	1	1.125	0.922822	1	1.102	0.959512	1	1.333	0.208594	0.721988	0.845	0.349981	1	0.844	0.665682	1	0.572315		1
Q5SW79-1	Centrosomal protein of 170 kDa [OS=Homo sapiens]	CEP170	18	17	69	17	1.284	0.0948541	0.308833	1.175	0.645067	1	1.58	0.0285995	0.108385	1.307	0.480803	1	0.813	0.975741	1	0.899	0.999641	1	0.868954		1
Q5SY16	Polynucleotide 5'-hydroxyl-kinase NOL9 [OS=Homo sapiens]	NOL9	32	15	140	15	0.851	0.829574	1	0.648	0.0286006	0.126317	0.628	0.139091	0.34561	0.624	0.0617007	0.346876	1.355	0.651648	1	1.038	0.996827	1	0.979383		1
Q5T0B9	Zinc finger protein 362 [OS=Homo sapiens]	ZNF362	22	7	71	3	0.36	0.119132	0.358053	0.233	0.0654406	0.226558	0.214	0.0043517	0.0283164	0.407	0.276633	0.870467	1.683	0.401683	1	0.573	0.931821	1	0.997024		1
Q5T200-1	Zinc finger CCCH domain-containing protein 13 [OS=Homo sapiens]	ZC3H13	17	23	132	3	0.499	0.0384413	0.162399	0.412	0.0179721	0.0907446	0.408	0.0136006	0.0626583	0.567	0.169469	0.639159	1.221	0.987695	1	0.726	0.747855	1	0.437888		0.923908
Q5T280	putative methyltransferase C9orf114 [OS=Homo sapiens]	SPOUT1	32	8	49	8	0.705	0.2292	0.567668	0.754	0.0595959	0.212498	0.762	0.380985	0.717207	0.732	0.0544253	0.327978	0.925	0.998804	1	1.031	1	1	0.00597947		0.053161
Q5T2D3	OTU domain-containing protein 3 [OS=Homo sapiens]	OTUD3	19	4	13	4	0.481	0.285093	0.65516	0.606	0.832677	1	0.392	0.147555	0.362582	0.885	0.749823	1	1.226	0.997208	1	0.684	0.999977	1	0.64764		1
Q5T3I0	G patch domain-containing protein 4 [OS=Homo sapiens]	GPATCH4	44	16	78	16	1.101	0.687874	1	1.216	0.795326	1	0.952	0.866017	1	1.067	0.99477	1	1.157	0.999058	1	1.14	0.969376	1	0.974713		1
Q5T4S7-1	e3 ubiquitin-protein ligase UBR4 [OS=Homo sapiens]	UBR4	2	7	9	7	1.536	0.354064	0.759571	6.128	6.50975e-05	0.0020276	0.814	0.715279	1	3.593	0.00597739	0.0870446	1.887	0.0389254	0.818172	1.706	0.082516	1	0.00562983		0.0508451
Q5T5U3	rho GTPase-activating protein 21 [OS=Homo sapiens]		2	3	3	3	0.281	0.496987	0.955652	0.22	0.752076	1	0.138	0.15256	0.372446	0.305	0.939336	1	2.042	0.947162	1	0.72	0.999397	1	0.986826		1
Q5T5X7	BEN domain-containing protein 3 [OS=Homo sapiens]	BEND3	37	22	130	22	0.977	0.895061	1	0.982	0.977071	1	0.692	0.0239384	0.0960643	0.86	0.684173	1	1.412	0.134089	1	1.142	0.968235	1	0.382426		0.848824
Q5T653	39S ribosomal protein L2, mitochondrial [OS=Homo sapiens]	MRPL2	12	3	14	3	4.749	9.17787e-05	0.00205396	1.28	0.626633	1	5.901	3.32772e-05	0.000979302	1.548	0.604607	1	0.805	0.964083	1	0.827	1	1	0.622445		1
Q5T8D3-3	Isoform 3 of Acyl-CoA-binding domain-containing protein 5 [OS=Homo sapiens]	ACBD5	10	4	15	4	2.151	0.697593	1	1.112	0.975245	1	2.345	0.733888	1	1.257	0.948611	1	0.917	1	1	0.885	0.99999	1	0.983724		1
Q5T8P6-2	Isoform 2 of RNA-binding protein 26 [OS=Homo sapiens]	RBM26	17	13	78	12	1.025	0.996748	1	1.028	0.963024	1	0.969	0.990664	1	1.026	0.958978	1	1.058	0.999996	1	1.002	1	1	0.953494		1
Q5T9A4	ATPase family AAA domain-containing protein 3B [OS=Homo sapiens]	ATAD3B	47	31	357	6	1.249	0.993353	1	0.928	0.990324	1	0.645	0.616577	0.994708	0.582	0.569967	1	1.937	0.334131	1	1.595	0.875299	1	1		1
Q5TA45-1	Integrator complex subunit 11 [OS=Homo sapiens]	INTS11	15	5	25	5	0.777	0.49509	0.953265	0.664	0.165083	0.43816	0.729	0.256189	0.542606	0.636	0.295467	0.899002	1.066	0.994468	1	1.044	0.998345	1	0.979455		1
Q5TBB1	ribonuclease h2 subunit b [OS=Homo sapiens]	RNASEH2B	14	3	13	3	17.895	1.73307e-05	0.000702326	10.437	4.42058e-05	0.00159614	17.179	2.52081e-05	0.000855296	6.971	0.000172114	0.00951555	1.042	0.998425	1	1.497	0.8535	1	0.976669		1
Q5TGY3	AT-hook DNA-binding motif-containing protein 1 [OS=Homo sapiens]	AHDC1	2	2	2	2	0.486	0.993147	1	0.189			0.283			0.147			1.721			1.289
Q5TGZ0	MICOS complex subunit Mic10 [OS=Homo sapiens]	MICOS10	21	2	12	2	0.812	0.628218	1	0.543	0.334457	0.714252	1.412	0.997786	1	0.701	0.589073	1	0.575	0.39634	1	0.774	0.995706	1	0.0223167		0.127152
Q5TKA1-1	Protein lin-9 homolog [OS=Homo sapiens]	LIN9	14	4	7	4	0.779	1	1	1.877	0.406997	0.811916	0.496	0.324682	0.644136	1.206	0.86707	1	1.571	0.317225	1	1.556	0.948269	1	0.138961		0.424999
Q5TZA2	Rootletin [OS=Homo sapiens]		13	19	72	18	0.323	1.52236e-06	0.00021431	0.325	1.09715e-05	0.000645487	0.431	0.000117723	0.00213357	0.475	0.000672201	0.0224556	0.748	0.0257247	0.733691	0.684	0.0733611	1	0.000137386		0.00522974
Q5U5X0	Complex III assembly factor LYRM7 [OS=Homo sapiens]	LYRM7	25	2	4	2	1.128	0.999909	1	1.599	0.119119	0.346453	0.684	0.853494	1	0.905	0.881221	1	1.65	0.808814	1	1.767	0.511087	1	0.0198589		0.119179
Q5UIP0	Telomere-associated protein RIF1 [OS=Homo sapiens]	RIF1	47	85	620	85	0.576	0.00362223	0.0283541	0.795	0.1858	0.477192	0.522	0.00250184	0.0187087	0.823	0.528361	1	1.104	0.999885	1	0.965	0.963113	1	0.0126168		0.0881748
Q5VT52	Regulation of nuclear pre-mRNA domain-containing protein 2 [OS=Homo sapiens]	RPRD2	46	44	362	44	0.482	0.00343547	0.0272094	0.501	0.00153099	0.015775	0.566	0.0128943	0.0601732	0.62	0.059346	0.340831	0.852	0.962053	1	0.808	0.298729	1	0.975528		1
Q5VTL8	Pre-mRNA-splicing factor 38B [OS=Homo sapiens]	PRPF38B	35	17	152	17	0.649	0.538739	1	0.655	0.249551	0.589461	0.522	0.403344	0.748012	0.719	0.47554	1	1.245	0.999816	1	0.911	0.995283	1	0.00571524		0.0514651
Q5VTU8	ATP synthase subunit epsilon-like protein, mitochondrial [OS=Homo sapiens]	ATP5F1EP2	29	2	5	2	0.376	0.164826	0.451513	1.927	0.257082	0.601389	0.358	0.119505	0.309847	1.151	0.867705	1	1.049	0.999999	1	1.674	0.814991	1	0.00264419		0.031593
Q5VUA4	Zinc finger protein 318 [OS=Homo sapiens]	ZNF318	3	5	5	5	1.601	0.659512	1	0.989	0.98178	1	1.748	0.138146	0.343558	1.058	0.99706	1	0.915	0.821106	1	0.934	0.86276	1	0.99985		1
Q5VV52-1	Zinc finger protein 691 [OS=Homo sapiens]		29	7	21	6	0.257	0.00230854	0.0207548	0.471	0.100808	0.307938	0.561	0.121982	0.314759	0.456	0.156229	0.605657	0.459	0.231483	1	1.034	0.999717	1	0.71927		1
Q5VVJ2	Histone H2A deubiquitinase MYSM1 [OS=Homo sapiens]	MYSM1	12	7	18	7	0.06			0.259	0.0136759	0.0734336	0.047	4.16891e-06	0.000368083	0.426	0.0792712	0.406138	1.287			0.609	0.844234	1
Q5VWN6-1	Protein FAM208B [OS=Homo sapiens]	TASOR2	8	14	43	14	0.523	0.0312077	0.139614	0.667	0.613036	1	0.548	0.0570357	0.178342	0.702	0.5729	1	0.954	0.999	1	0.95	1	1	0.924076		1
Q5VWQ0	Round spermatid basic protein 1 [OS=Homo sapiens]	RSBN1	9	3	14	2	100			4.434	0.0252869	0.11616	100			1.366	0.44282	1	2.826	0.0791618	1	3.246	0.19871	1	0.15396		0.45443
Q5VYK3	Proteasome-associated protein ECM29 homolog [OS=Homo sapiens]	ECPAS	5	6	16	6	0.212	0.414169	0.83755	4.699	0.269072	0.617511	0.28	0.513374	0.881117	2.085	0.97623	1	0.757	0.998699	1	2.254	0.619569	1	0.00361127		0.0386826
Q5VZL5	Zinc finger MYM-type protein 4 [OS=Homo sapiens]	ZMYM4	42	47	346	46	0.868	0.814292	1	0.492	0.000737944	0.00960974	0.955	0.951572	1	0.607	0.00436704	0.0714748	0.91	0.998667	1	0.811	0.859097	1	0.63965		1
Q5XKP0	MICOS complex subunit MIC13 [OS=Homo sapiens]	MICOS13	25	2	11	2	0.794	0.697799	1	0.606	0.606465	1	0.97	0.993134	1	0.699	0.977393	1	0.819	0.936166	1	0.867	0.93796	1	0.133254		0.414567
Q66GS9-1	centrosomal protein of 135 kDa [OS=Homo sapiens]	CEP135	4	3	13	3	0.836	0.995315	1	0.555	0.559699	1	1.085	1	1	0.842	0.811495	1	0.77	0.996914	1	0.66	0.996844	1	0.991478		1
Q66PJ3-1	ADP-ribosylation factor-like protein 6-interacting protein 4 [OS=Homo sapiens]	ARL6IP4	10	3	25	3	19.435	7.11386e-05	0.00166015	1.135	0.916923	1	17.502	0.000136839	0.00232144	1.202	0.940032	1	1.11	0.98804	1	0.944	0.999999	1	0.723706		1
Q68CP9-1	AT-rich interactive domain-containing protein 2 [OS=Homo sapiens]	ARID2	31	38	282	38	0.991	0.99996	1	0.743	0.0374672	0.153993	1.04	0.999849	1	0.804	0.244341	0.803135	0.953	1	1	0.925	0.841392	1	0.240686		0.624091
Q68CQ4	Digestive organ expansion factor homolog [OS=Homo sapiens]	UTP25	40	26	173	26	0.879	0.797563	1	0.547	0.000322115	0.00567482	0.7	0.0353539	0.125981	0.621	0.000914029	0.0273952	1.255	0.265396	1	0.882	0.9777	1	0.0050479		0.0482082
Q68D10-1	Protein SPT2 homolog [OS=Homo sapiens]	SPTY2D1	6	2	3	2	2.39	0.485801	0.939941	1.447	0.926149	1	0.987	0.99992	1	1.545	0.323066	0.949595	2.421	0.606307	1	0.937	0.82408	1	0.35902		0.814402
Q68D85	Natural cytotoxicity triggering receptor 3 ligand 1 [OS=Homo sapiens]	NCR3LG1	9	3	18	3	0.64	0.0800064	0.278598	0.428	0.000842795	0.0104729	0.582	0.0311343	0.115068	0.703	0.325865	0.955188	1.1	0.991642	1	0.609	0.0277382	1	0.557714		1
Q68DK7	male-specific lethal 1 homolog [OS=Homo sapiens]	MSL1	11	3	17	3	0.368	0.0112806	0.06657	0.538	0.305632	0.674612	0.156	3.05395e-05	0.000917456	0.476	0.0764544	0.39615	2.361	0.0159547	0.631725	1.128	0.9378	1	0.999913		1
Q68E01	Integrator complex subunit 3 [OS=Homo sapiens]	INTS3	31	19	143	19	0.734	0.205171	0.522384	0.656	0.142706	0.395043	0.803	0.562539	0.937927	0.914	0.528471	1	0.914	0.964212	1	0.717	0.920085	1	0.990848		1
Q69YH5-1	cell division cycle-associated protein 2 [OS=Homo sapiens]	CDCA2	34	21	116	21	1.062	0.999207	1	0.528	0.00680808	0.0448657	0.842	0.776817	1	0.928	0.795798	1	1.262	0.585886	1	0.569	0.0573802	1	1.03836e-05		0.00140667
Q69YN4	protein virilizer homolog [OS=Homo sapiens]	VIRMA	26	36	238	36	0.518	0.00784834	0.0507786	0.437	0.000324169	0.00568997	0.501	0.00491302	0.0305589	0.507	0.00372338	0.0648501	1.034	0.99968	1	0.86	0.617334	1	0.879699		1
Q69YQ0-1	Cytospin-A [OS=Homo sapiens]		22	17	90	17	0.644	0.239099	0.584415	0.782	0.256193	0.599797	0.77	0.433166	0.786026	0.891	0.739797	1	0.836	0.997131	1	0.878	0.925447	1	0.42733		0.908899
Q6DD87	Zinc finger protein 787 [OS=Homo sapiens]		20	4	19	4	1.193	0.999944	1	0.565	0.775208	1	0.296	0.0527705	0.168352	0.52	0.940197	1	4.036	0.0377781	0.813255	1.086	0.998048	1	1		1
Q6DKI1	60S ribosomal protein L7-like 1 [OS=Homo sapiens]		49	14	108	14	0.999	0.999992	1	0.853	0.995177	1	0.982	0.981675	1	0.809	0.98378	1	1.017	0.960604	1	1.055	0.999984	1	0.0685638		0.273146
Q6FI13	Histone H2A type 2-A [OS=Homo sapiens]	H2AC18; H2AC19	68	11	1782	3	1.53	0.0934664	0.307871	1.465	0.143117	0.395617	1.831	0.0096753	0.0497047	1.531	0.0615186	0.346271	0.835	0.751972	1	0.957	0.994209	1	0.347078		0.796363
Q6I9Y2	THO complex subunit 7 homolog [OS=Homo sapiens]	THOC7	56	12	86	12	0.332	8.97288e-05	0.00202365	0.475	0.00834284	0.0522442	0.379	0.000148606	0.0024537	0.473	0.00449095	0.0727175	0.875	0.998778	1	1.006	0.99876	1	0.418967		0.897134
Q6IAA8	ragulator complex protein LAMTOR1 [OS=Homo sapiens]	LAMTOR1	66	6	23	6	0.807	0.521691	0.99237	0.857	0.907257	1	0.963	0.851771	1	0.676	0.503828	1	0.838	0.987989	1	1.267	0.96452	1	0.99965		1
Q6IAN0	Dehydrogenase/reductase SDR family member 7B [OS=Homo sapiens]	DHRS7B	14	4	15	4	3.684	0.497833	0.956225	1.074	1	1	1.719	0.977445	1	1.093	0.999882	1	2.143	0.873454	1	0.982	0.999956	1	0.999967		1
Q6IE81-1	Protein Jade-1 [OS=Homo sapiens]	JADE1	9	5	16	5	0.892	0.876538	1	0.785	0.601781	1	0.873	0.86833	1	0.841	0.22869	0.764504	1.022	1	1	0.933	0.965195	1	0.0135606		0.0926705
Q6IEG0-1	U11/U12 small nuclear ribonucleoprotein 48 kDa protein [OS=Homo sapiens]	SNRNP48	7	2	2	2	0.983	0.999825	1	0.698	0.498396	0.935082	0.788	0.97023	1	0.673	0.50151	1	1.247	0.907412	1	1.037	1	1	0.999984		1
Q6IPU0	Centromere protein P [OS=Homo sapiens]	CENPP	10	3	12	3	1.021	1	1	0.94	0.999633	1	1.306	0.637854	1	1.358	0.815076	1	0.782	0.637798	1	0.692	0.658825	1	1		1
Q6IQ21	Zinc finger protein 770 [OS=Homo sapiens]	ZNF770	4	2	2	2				0.77			100			0.725			0.01			1.063	0.999719	1
Q6IQ32	activity-dependent neuroprotector homeobox protein 2 [OS=Homo sapiens]	ADNP2	10	7	42	7	1.434	0.575183	1	0.602	0.405644	0.810293	1.372	0.782699	1	0.757	0.637018	1	1.045	0.99881	1	0.796	0.997871	1	0.239258		0.621032
Q6IQ49-1	Protein SDE2 homolog [OS=Homo sapiens]	SDE2	23	6	37	6	0.872	0.894303	1	0.931	0.769855	1	1.144	0.996692	1	1.036	0.99658	1	0.762	0.668202	1	0.898	0.950515	1	0.999977		1
Q6KC79	Nipped-B-like protein [OS=Homo sapiens]	NIPBL	30	65	380	65	2.679	0.00146827	0.0148667	1.346	0.605477	1	1.982	0.0270099	0.104512	0.993	0.999886	1	1.352	0.514805	1	1.355	0.735322	1	0.31569		0.746059
Q6L8Q7-1	2',5'-phosphodiesterase 12 [OS=Homo sapiens]	PDE12	7	2	3	2				4.03						1.229						3.278	0.177108	1
Q6N043	Zinc finger protein 280D [OS=Homo sapiens]	ZNF280D	8	6	31	3	0.786	1	1	0.73	0.935282	1	0.51	0.2338	0.50571	0.697	0.369963	1	1.542	0.226844	1	1.047	0.929707	1	0.986758		1
Q6NSI4-1	Uncharacterized protein CXorf57 [OS=Homo sapiens]	RADX	22	12	58	12	0.592	0.0864718	0.292076	0.442	0.00566436	0.0389517	0.386	0.00362483	0.0246557	0.297	0.00115144	0.0319176	1.534	0.445565	1	1.487	0.909828	1	0.001154		0.0181102
Q6NSZ9	zinc finger and SCAN domain-containing protein 25 [OS=Homo sapiens]	ZSCAN25	10	4	4	3	2.586	0.910521	1	0.657	0.876667	1	0.492	0.820706	1	1.418	0.999989	1	5.255	0.313112	1	0.463	0.862877	1	0.756564		1
Q6NT76-1	Homeobox-containing protein 1 [OS=Homo sapiens]	HMBOX1; LOC111153639	11	3	16	3	0.778	0.523723	0.99306	0.976	0.993903	1	0.771	0.360893	0.689205	0.924	0.999344	1	1.009	0.999468	1	1.056	0.999945	1	0.455465		0.94435
Q6NUK1	Calcium-binding mitochondrial carrier protein SCaMC-1 [OS=Homo sapiens]	SLC25A24	28	11	26	11	4.889	0.42848	0.858928	0.192	0.19773	0.498299	5.107	0.598201	0.97488	0.343	0.574159	1	0.957	0.999523	1	0.56	0.955075	1	0.312072		0.741776
Q6NUQ4	Transmembrane protein 214 [OS=Homo sapiens]	TMEM214	22	13	84	13	0.999	0.999895	1	1.043	0.929484	1	1.377	0.482919	0.843326	0.987	0.999995	1	0.725	0.367921	1	1.057	0.888129	1	0.78343		1
Q6NW34	Nucleolus and neural progenitor protein [OS=Homo sapiens]	NEPRO	23	10	18	10	1.03	0.939074	1	0.903	1	1	1.005	0.922538	1	1.125	0.999304	1	1.025	1	1	0.802	0.999773	1	0.274445		0.681635
Q6NYC1	Bifunctional arginine demethylase and lysyl-hydroxylase JMJD6 [OS=Homo sapiens]	JMJD6	28	8	45	8	8.348	2.07321e-05	0.000783333	6.621	0.000119696	0.0028736	5.549	0.000128092	0.00222204	4.627	0.000975099	0.0284336	1.504	0.712881	1	1.431	0.694548	1	0.0871967		0.316741
Q6NZI2-1	caveolae-associated protein 1 [OS=Homo sapiens]	CAVIN1	9	2	5	2	0.939	0.990723	1	2.38	0.629376	1	0.691	0.955548	1	0.703	0.991574	1	1.36	0.999449	1	3.387	0.245767	1	0.453787		0.943616
Q6NZY4	Zinc finger CCHC domain-containing protein 8 [OS=Homo sapiens]	ZCCHC8	44	18	110	18	0.438	0.114777	0.350269	0.575	0.308796	0.679393	0.361	0.0153725	0.068629	0.751	0.724892	1	1.214	0.82655	1	0.767	0.964562	1	0.932663		1
Q6P087	Mitochondrial mRNA pseudouridine synthase RPUSD3 [OS=Homo sapiens]	RPUSD3	17	5	26	5	1.063	0.999374	1	0.969	0.999444	1	1.534	0.46972	0.826861	1.105	0.820901	1	0.693	0.653522	1	0.877	0.650947	1	0.556651		1
Q6P0N0	Mis18-binding protein 1 [OS=Homo sapiens]	MIS18BP1	18	14	49	14	0.86	0.138953	0.401875	0.557	0.000397886	0.00630991	0.832	0.0993761	0.268269	0.609	0.00456083	0.0733942	1.034	0.999926	1	0.915	0.627226	1	0.000281771		0.0075897
Q6P158-1	putative ATP-dependent RNA helicase DHX57 [OS=Homo sapiens]	DHX57	6	5	16	5	1.779	0.957992	1	7.859	0.00567346	0.0389861	1.685	0.985933	1	4.254	0.169864	0.640394	1.056	0.999959	1	1.847	0.232554	1	0.856093		1
Q6P161	39S ribosomal protein L54, mitochondrial [OS=Homo sapiens]	MRPL54	41	2	11	2	4.843	0.193449	0.511024	1.498	0.998578	1	0.535	0.999185	1	0.986	0.98895	1	9.054	0.0677635	0.955583	1.52	0.999918	1	0.499742		1
Q6P1J9	Parafibromin [OS=Homo sapiens]	CDC73	60	33	220	33	1.163	0.896982	1	0.713	0.209406	0.520158	1.441	0.0498599	0.161811	0.982	0.994024	1	0.807	0.25609	1	0.726	0.425914	1	0.178725		0.50519
Q6P1K2	polyamine-modulated factor 1 [OS=Homo sapiens]	PMF1	41	6	23	6	0.538	0.0943618	0.308833	0.308	0.00123171	0.0132949	0.388	0.00971692	0.0498345	0.418	0.0248337	0.206216	1.387	0.750209	1	0.737	0.479903	1	0.90555		1
Q6P1M0	Long-chain fatty acid transport protein 4 [OS=Homo sapiens]	SLC27A4	6	2	3	2	1.261			2.487	0.516626	0.960454	1.311	0.996759	1	0.842	0.999547	1	0.962			2.955	0.369443	1
Q6P1N0	Coiled-coil and C2 domain-containing protein 1A [OS=Homo sapiens]	CC2D1A	2	2	7	2	0.991	0.949081	1	1.454	0.834889	1	1.405	0.999905	1	1.01	0.998975	1	0.706	0.888888	1	1.439	0.95623	1	0.0443459		0.200646
Q6P1X5	Transcription initiation factor TFIID subunit 2 [OS=Homo sapiens]	TAF2	8	6	22	6	1.04	0.790398	1	1.198	1	1	0.552	0.893844	1	0.946	1	1	1.884	0.256779	1	1.267	1	1	0.99977		1
Q6P2C8-1	Mediator of RNA polymerase II transcription subunit 27 [OS=Homo sapiens]	CRSP8; MED27	10	2	6	2	0.735	0.588161	1	1.347	0.992879	1	1.045	0.997652	1	0.506	0.584341	1	0.704	0.821969	1	2.661	0.87004	1	0.966834		1
Q6P2E9-1	Enhancer of mRNA-decapping protein 4 [OS=Homo sapiens]	EDC4	37	31	205	31	0.489	1	1	2.995	0.283552	0.639502	0.554	0.998889	1	1.51	0.967016	1	0.882	0.998742	1	1.983	0.68261	1	0.996562		1
Q6P2Q9	Pre-mRNA-processing-splicing factor 8 [OS=Homo sapiens]	PRPF8	56	126	1615	126	0.571	1.02162e-05	0.000495945	0.722	0.00346855	0.0278273	0.612	7.68563e-05	0.00160618	0.771	0.00617021	0.0877637	0.934	0.586882	1	0.936	0.999085	1	0.000212712		0.00632097
Q6P4A7-1	Sideroflexin-4 [OS=Homo sapiens]	SFXN4	9	2	2	2	100			0.903	0.951151	1				0.701	0.492799	1	100			1.288	0.766717	1
Q6P4F7	rho GTPase-activating protein 11A [OS=Homo sapiens]	ARHGAP11A	9	5	18	5	0.575	0.501805	0.962153	0.303	0.0180816	0.0907446	0.575	0.253793	0.538983	0.379	0.122642	0.528337	1	0.99348	1	0.8	0.851196	1	0.0389115		0.184179
Q6P4R8-1	nuclear factor related to kappa-B-binding protein [OS=Homo sapiens]	NFRKB	19	15	56	15	0.476	0.0152536	0.0824865	0.614	0.111908	0.32991	0.363	0.000800837	0.00824862	0.642	0.0415424	0.285615	1.311	0.483648	1	0.955	0.988988	1	0.999961		1
Q6P5R6	60S ribosomal protein L22-like 1 [OS=Homo sapiens]	RPL22L1	35	3	15	3	3.59	0.0601188	0.227742	1.489	0.456252	0.876721	2.524	0.114723	0.299152	1.783	0.291738	0.8954	1.422	0.998416	1	0.835	0.999102	1	0.335274		0.77758
Q6P5Z2	Serine/threonine-protein kinase N3 [OS=Homo sapiens]	PKN3	4	2	5	2				1.388	0.996105	1	100			1.1	0.999722	1	0.01			1.262	0.998874	1
Q6P6C2-2	RNA demethylase ALKBH5 [OS=Homo sapiens]	ALKBH5	46	13	65	13	0.581	0.0152639	0.082491	0.549	0.00107748	0.0123282	0.522	0.00312335	0.021988	0.764	0.0897689	0.438155	1.112	0.922268	1	0.718	0.147891	1	0.160783		0.468648
Q6P9B6	TLD domain-containing protein 1 [OS=Homo sapiens]	MEAK7	6	2	4	2	3.289	0.245971	0.59651	0.688	0.51544	0.959878	0.623	0.596014	0.972132	0.631	0.34457	0.988859	5.284	0.0368326	0.810449	1.091	0.999086	1	0.0841096		0.309803
Q6P9B9	Integrator complex subunit 5 [OS=Homo sapiens]	INTS5	16	12	86	12	0.78	0.118421	0.357393	0.654	0.0280464	0.12462	0.687	0.0407379	0.139815	0.74	0.194833	0.694663	1.137	0.984619	1	0.883	0.83355	1	0.916422		1
Q6PCB5-1	Round spermatid basic protein 1-like protein [OS=Homo sapiens]	RSBN1L	9	4	23	3	1.942	0.388841	0.807386	1.016	0.982953	1	1.099	0.999983	1	0.704	0.992257	1	1.766	0.317169	1	1.443	0.82045	1	0.999997		1
Q6PCT2-1	F-box/LRR-repeat protein 19 [OS=Homo sapiens]	FBXL19	5	2	2	2	100			2.215			100			1.3			2.352	0.360631	1	1.704	0.514066	1	0.991864		1
Q6PD62	RNA polymerase-associated protein CTR9 homolog [OS=Homo sapiens]	CTR9	47	43	357	43	1.337	0.675698	1	0.847	0.735602	1	1.356	0.505659	0.874818	0.954	0.947854	1	0.986	0.999589	1	0.888	0.994358	1	0.0810996		0.309463
Q6PI48	Aspartate--tRNA ligase, mitochondrial [OS=Homo sapiens]	DARS2	9	4	17	4	0.737	0.919971	1	0.958	1	1	0.875	0.760045	1	0.696	0.995638	1	0.842	0.998823	1	1.375	0.997147	1	0.13783		0.422797
Q6PI98-1	INO80 complex subunit C [OS=Homo sapiens]	INO80C	15	2	12	2	0.84	0.582537	1	0.838	0.693243	1	0.385	0.000302316	0.00401787	0.787	0.281713	0.879242	2.184	0.00379592	0.35166	1.066	0.962661	1	0.992958		1
Q6PIJ6-1	F-box only protein 38 [OS=Homo sapiens]	FBXO38	4	3	5	3	0.161			0.651	0.99852	1	0.174	0.523099	0.89152	0.503	0.987333	1	0.925			1.293	0.999877	1
Q6PJG2	ELM2 and SANT domain-containing protein 1 [OS=Homo sapiens]	MIDEAS	7	4	18	4	1.478	0.294115	0.670069	2.607	0.00504149	0.0357784	0.629	0.630835	1	2.086	0.0644424	0.358048	2.349	0.0239371	0.711153	1.25	0.659001	1	1		1
Q6PJT7-1	Zinc finger CCCH domain-containing protein 14 [OS=Homo sapiens]	ZC3H14	63	36	448	5	0.78	0.103492	0.326919	0.567	0.000112655	0.00279614	0.769	0.00926997	0.0482284	0.672	0.00194698	0.045237	1.014	0.703537	1	0.843	0.42147	1	0.259595		0.655715
Q6PK04	Coiled-coil domain-containing protein 137 [OS=Homo sapiens]	CCDC137	38	10	51	10	0.785	0.282998	0.652024	0.628	0.0181801	0.0911014	0.741	0.223829	0.488663	0.907	0.991434	1	1.059	0.999978	1	0.693	0.0473845	1	0.00635987		0.0554277
Q6PKG0-1	La-related protein 1 [OS=Homo sapiens]	LARP1	31	23	174	23	0.699	0.542883	1	0.925	0.999995	1	0.54	0.350092	0.675956	1.052	0.893691	1	1.294	0.998805	1	0.879	0.93263	1	0.999598		1
Q6PL18-1	ATPase family AAA domain-containing protein 2 [OS=Homo sapiens]	ATAD2	40	47	367	41	1.23	0.251173	0.606019	1.076	0.958512	1	1.044	0.948504	1	0.803	0.814382	1	1.178	0.684416	1	1.341	0.372086	1	0.158846		0.464684
Q6Q0C0-1	E3 ubiquitin-protein ligase TRAF7 [OS=Homo sapiens]	TRAF7	7	3	7	3	0.433	0.400036	0.821726	1.328	0.948657	1	0.39	0.27582	0.572413	0.99	0.999999	1	1.11	1	1	1.342	0.967202	1	0.900684		1
Q6RFH5-1	WD repeat-containing protein 74 [OS=Homo sapiens]	WDR74	46	12	120	12	1.312	0.985518	1	0.983	0.999951	1	0.825	0.815523	1	0.825	0.964359	1	1.591	0.463868	1	1.191	0.915369	1	0.552693		1
Q6RI45	Bromodomain and WD repeat-containing protein 3 [OS=Homo sapiens]	BRWD3	3	4	21	2	3.408	0.635486	1	2.08	0.951726	1	4.477	0.303104	0.611735	1.447	0.996104	1	0.761	0.993178	1	1.437	0.997902	1	0.999686		1
Q6SPF0	Atherin [OS=Homo sapiens]	SAMD1	50	17	149	17	0.692	0.109989	0.339458	0.681	0.0668579	0.228182	0.421	0.000222743	0.00329432	0.723	0.0229524	0.195677	1.643	0.020393	0.667723	0.941	0.98575	1	0.999994		1
Q6UB35-1	Monofunctional C1-tetrahydrofolate synthase, mitochondrial [OS=Homo sapiens]	MTHFD1L	9	7	31	7	0.688	0.431154	0.863694	0.714	0.971509	1	0.93	0.979003	1	0.957	1	1	0.74	0.812859	1	0.746	0.979295	1	0.14061		0.429193
Q6UB99	ankyrin repeat domain-containing protein 11 [OS=Homo sapiens]	ANKRD11	1	2	3	2	2.3	0.197254	0.513216	0.566	0.999999	1	0.847	0.991575	1	0.733	0.998799	1	2.716	0.0807927	1	0.773	0.999695	1	0.919788		1
Q6UN15-1	Pre-mRNA 3'-end-processing factor FIP1 [OS=Homo sapiens]	FIP1L1	53	21	180	21	0.623	0.00583641	0.0412511	0.509	0.00194796	0.0184553	0.469	0.000162963	0.00266029	0.625	0.0132316	0.139684	1.329	0.244832	1	0.814	0.842283	1	0.928668		1
Q6UW68	Transmembrane protein 205 [OS=Homo sapiens]	TMEM205	16	2	12	2	0.973	0.998263	1	1.469	0.908416	1	1.282	0.999991	1	1.136	0.999979	1	0.759	0.99308	1	1.293	0.953881	1	0.00270488		0.0320686
Q6UX04	Peptidyl-prolyl cis-trans isomerase CWC27 homolog [OS=Homo sapiens]	CWC27	36	9	101	9	1.713	0.15686	0.437264	0.7	0.991121	1	0.923	1	1	0.717	0.999994	1	1.855	0.170635	1	0.976	0.997203	1	0.0630232		0.255983
Q6UXN9	WD repeat-containing protein 82 [OS=Homo sapiens]	WDR82	56	14	99	14	0.513	0.000565546	0.00752452	0.805	0.303059	0.671422	0.563	0.014912	0.0675491	0.818	0.268354	0.855362	0.91	0.371874	1	0.983	0.999999	1	0.00375067		0.039334
Q6UXV4	MICOS complex subunit MIC27 [OS=Homo sapiens]	APOOL	35	6	32	6	0.396	0.286934	0.657657	0.778	0.868156	1	0.568	0.574752	0.950086	0.757	0.958497	1	0.698	0.990804	1	1.028	0.99963	1	0.0509692		0.219495
Q6W2J9-1	BCL-6 corepressor [OS=Homo sapiens]	BCOR	41	47	217	47	0.44	0.000335657	0.00513967	0.47	0.000362504	0.0059983	0.4	0.000121046	0.00214843	0.566	0.0060816	0.0876409	1.1	0.974041	1	0.83	0.491632	1	0.664897		1
Q6WCQ1	Myosin phosphatase Rho-interacting protein [OS=Homo sapiens]	MPRIP	33	25	101	25	1.412	0.0943624	0.308833	1.211	0.376845	0.769011	1.266	0.552267	0.924577	1.125	0.93724	1	1.115	0.796177	1	1.076	0.859442	1	0.014517		0.0971882
Q6WKZ4-4	Rab11 family-interacting protein 1 [OS=Homo sapiens]	RAB11FIP1	2	2	6	2	0.365	0.0138214	0.0769835	1.944	0.608017	1	1.129	0.990907	1	1.938	0.642043	1	0.323	0.0365077	0.809077	1.003	1	1	0.00503987		0.0482082
Q6Y7W6-1	GRB10-interacting GYF protein 2 [OS=Homo sapiens]	GIGYF2	17	15	73	15	3.37	0.000163775	0.00312102	2	0.0383475	0.15566	3.559	0.000283116	0.00380361	1.532	0.668779	1	0.947	0.998502	1	1.306	0.388953	1	0.882787		1
Q6YHK3-1	CD109 antigen [OS=Homo sapiens]	CD109	3	3	3	3	0.2	0.0372906	0.159545	0.943	0.995634	1	0.527	0.562734	0.937927	1.155	0.889956	1	0.379	0.361885	1	0.816	0.99151	1	0.348365		0.797499
Q6ZMZ3	Nesprin-3 [OS=Homo sapiens]	SYNE3	10	8	23	8	0.928	0.987976	1	0.974	0.998346	1	0.933	0.986927	1	0.692	0.0960052	0.460393	0.995	1	1	1.407	0.17988	1	0.0432061		0.197037
Q6ZN17-1	Protein lin-28 homolog B [OS=Homo sapiens]	LIN28B	48	9	95	9	1.405	0.862236	1	1.084	0.968153	1	1.286	0.920871	1	1.181	0.901029	1	1.092	0.999981	1	0.918	0.999803	1	0.0763007		0.296831
Q6ZNB6-1	nf-x1-type zinc finger protein nfxl1 [OS=Homo sapiens]	NFXL1	12	7	14	7	3.419	0.198095	0.513216	1.93	0.29715	0.660942	2.878	0.115768	0.30124	1.487	0.863373	1	1.188	0.999155	1	1.298	0.873532	1	0.147996		0.444228
Q6ZRQ5	Protein MMS22-like [OS=Homo sapiens]	MMS22L	2	2	4	2	0.863	0.904011	1	1.023	0.999999	1	0.875	0.915744	1	0.775	0.59204	1	0.987	1	1	1.319	0.64418	1	0.998861		1
Q6ZRS2	Helicase SRCAP [OS=Homo sapiens]	SRCAP	22	49	228	49	0.496	0.000167547	0.00316525	1.049	0.997269	1	0.503	0.000360873	0.00456049	1.184	1	1	0.986	0.993001	1	0.886	0.995262	1	0.999865		1
Q6ZTW0-1	Tubulin polyglutamylase complex subunit 1 [OS=Homo sapiens]	TPGS1	17	3	14	3	1.25	0.999924	1	4.286	0.412573	0.819557	1.164	0.993644	1	4.88	0.0740577	0.386026	1.074	0.999425	1	0.878	0.848249	1	0.736432		1
Q6ZU65-1	Ubinuclein-2 [OS=Homo sapiens]	UBN2	2	2	12	2	0.82	0.999545	1	0.064	0.0592495	0.212348	0.568	0.971769	1	0.098	0.0864202	0.426702	1.445	0.997349	1	0.655	0.999889	1	0.9981		1
Q6ZU80-1	Isoform 1 of Centrosomal protein of 128 kDa [OS=Homo sapiens]	CEP128	4	3	3	3	0.478	0.650214	1	0.596	0.419777	0.829201	0.548	0.847143	1	0.758	0.424217	1	0.872	0.998743	1	0.786	1	1	0.998175		1
Q6ZUT1-1	Uncharacterized protein C11orf57 [OS=Homo sapiens]	NKAPD1	9	2	10	2	1.431	0.751993	1	0.288	0.0212715	0.102238	0.748	0.999954	1	0.36	0.0700013	0.373675	1.914	0.645471	1	0.8	0.977181	1	0.663679		1
Q6ZW49	PAX-interacting protein 1 [OS=Homo sapiens]	PAXIP1	4	2	7	2	0.9			1.183	0.216632	0.532237	0.417			0.802	0.327463	0.958993	2.159			1.475	0.0112439	1	0.981443		1
Q709F0-1	acyl-CoA dehydrogenase family member 11 [OS=Homo sapiens]		12	6	23	6	0.5	0.00767788	0.0499348	1.126	0.995835	1	0.465	0.00288475	0.02077	0.933	0.999973	1	1.076	0.989132	1	1.207	0.983683	1	0.000425207		0.00957704
Q71F23	Centromere protein U [OS=Homo sapiens]	CENPU	32	9	45	9	0.901	0.354356	0.75972	1.049	0.998645	1	0.868	0.860239	1	0.96	0.999996	1	1.038	0.922915	1	1.092	0.995307	1	0.593814		1
Q71RC2	La-related protein 4 [OS=Homo sapiens]	LARP4	20	11	75	10	1.689	0.320468	0.70668	1.486	0.209983	0.5208	1.407	0.308801	0.619463	1.186	0.690657	1	1.2	1	1	1.253	0.910193	1	0.562924		1
Q71U36	tubulin alpha-1A chain [OS=Homo sapiens]	TUBA1A	69	25	590	2	4.495	0.0341001	0.15001	2.345	0.065176	0.225949	1.411	0.99996	1	1.116	0.82355	1	3.185	0.0466002	0.854889	2.101	0.40112	1	0.400066		0.87208
Q71UI9-1	Histone H2A.V [OS=Homo sapiens]	h2afv; H2afv; H2AFV; H2AFVA; H2AV; h2az2; H2az2; H2AZ2; h2az2a; LOC100512448; LOC100562775; LOC100706645; LOC100766018; LOC100933193; LOC101080230; LOC101118100; LOC101170644; LOC101332802; LOC101348798; LOC101364558; LOC101572634; LOC101605680; LOC101837114; LOC102831016; LOC102905332; LOC102980685; LOC103037668; LOC103079983; LOC103114743; LOC103211909; LOC103269282; LOC103734994; LOC104960617;…	54	7	1790	5	0.942	0.974275	1	1.225	0.779261	1	0.821	0.998046	1	1.451	0.245411	0.805523	1.147	0.999457	1	0.844	0.890212	1	0.993622		1
Q71UM5	40S ribosomal protein S27-like [OS=Homo sapiens]	RPS27L	40	5	54	2	1.148	0.983777	1	0.924	0.999903	1	1.918	0.0454377	0.151437	1.822	0.256702	0.828965	0.599	0.132926	1	0.507	0.185264	1	0.998272		1
Q75N03	E3 ubiquitin-protein ligase Hakai [OS=Homo sapiens]	CBLL1	24	8	59	8	0.571	0.0517137	0.201679	0.382	0.00072755	0.00952511	0.652	0.214741	0.473033	0.589	0.033441	0.246338	0.877	0.941334	1	0.649	0.24423	1	0.467699		0.960046
Q75QN2	Integrator complex subunit 8 [OS=Homo sapiens]	INTS8	11	9	46	9	0.525	0.295905	0.672218	0.5	0.347769	0.733594	0.85	0.890748	1	0.656	0.348809	0.993003	0.618	0.842808	1	0.762	1	1	0.50295		1
Q76FK4	nucleolar protein 8 [OS=Homo sapiens]	NOL8	42	36	203	36	0.959	0.999989	1	0.593	0.0717585	0.237311	0.796	0.98441	1	0.744	0.467363	1	1.205	0.963434	1	0.797	0.789296	1	0.00112246		0.0177342
Q76N32	Centrosomal protein of 68 kDa [OS=Homo sapiens]	CEP68	16	5	9	5	3.169			0.123	0.0420935	0.166779	0.531	0.932219	1	0.281	0.108338	0.494559	5.964			0.439	0.98634	1
Q7KZ85	transcription elongation factor spt6 [OS=Homo sapiens]	SUPT6H	54	73	759	73	0.794	0.514896	0.98251	0.592	0.0221251	0.105512	0.86	0.636943	1	0.85	0.722545	1	0.924	0.999919	1	0.696	0.218582	1	0.133762		0.41465
Q7KZF4	staphylococcal nuclease domain-containing protein 1 [OS=Homo sapiens]	SND1	46	36	337	36	1.257	0.269248	0.630337	1.907	0.000116584	0.0028649	1.266	0.0988202	0.267185	1.974	0.000192161	0.00972606	0.993	0.983647	1	0.966	0.998921	1	0.00273208		0.032308
Q7KZI7-1	Serine/threonine-protein kinase MARK2 [OS=Homo sapiens]	MARK2	15	8	40	7	2.436	0.00032809	0.00506827	1.963	0.00923406	0.0562363	2.94	9.85811e-05	0.00189897	1.693	0.0153827	0.151251	0.828	0.947382	1	1.16	0.999551	1	0.995563		1
Q7L014	probable ATP-dependent RNA helicase DDX46 [OS=Homo sapiens]	DDX46	50	53	491	53	1.373	0.0249335	0.118983	0.667	0.0106362	0.0613269	1.149	0.116548	0.303087	0.739	0.0688183	0.370144	1.195	0.931502	1	0.902	0.868149	1	0.999916		1
Q7L0Y3	Mitochondrial ribonuclease P protein 1 [OS=Homo sapiens]	TRMT10C	37	14	67	14	8.366	1.98414e-07	8.4612e-05	4.259	1.63362e-05	0.000790357	8.543	2.50323e-07	0.000127352	3.289	0.00018957	0.00972606	0.979	0.999761	1	1.295	0.44093	1	0.861339		1
Q7L2H7	Eukaryotic translation initiation factor 3 subunit M [OS=Homo sapiens]	EIF3M	36	11	79	11	1.849	0.101422	0.322364	2.416	0.000382801	0.00619435	1.303	0.591689	0.967364	1.521	0.0439023	0.295604	1.419	0.783843	1	1.589	0.0974612	1	0.00531509		0.0493466
Q7L2J0-1	7SK snRNA methylphosphate capping enzyme [OS=Homo sapiens]	MEPCE	22	7	14	7	1.163	0.97919	1	0.62	0.0869676	0.27365	0.832	0.993764	1	0.75	0.74471	1	1.398	0.84484	1	0.827	0.560578	1	0.9943		1
Q7L2Z9	Centromere protein Q [OS=Homo sapiens]	CENPQ	33	6	36	6	0.604	0.152356	0.427853	1.126	0.913308	1	0.559	0.336513	0.660956	1.258	0.897919	1	1.081	0.992738	1	0.895	1	1	0.642976		1
Q7L4I2-1	Arginine/serine-rich coiled-coil protein 2 [OS=Homo sapiens]	RSRC2	20	7	54	7	1.399	0.09118	0.302593	0.461	0.00194492	0.0184553	1.257	0.474152	0.832967	0.584	0.0578948	0.336731	1.113	0.852134	1	0.788	0.372556	1	0.191201		0.528457
Q7L576-1	cytoplasmic FMR1-interacting protein 1 [OS=Homo sapiens]	CYFIP1	2	3	5	3	4.969	0.0130692	0.0740222	1.389	0.928726	1	4.761	0.0480822	0.157698	0.812	0.998529	1	1.044	0.967243	1	1.709	0.765993	1	0.0417965		0.192156
Q7L590-1	Protein MCM10 homolog [OS=Homo sapiens]	MCM10	18	10	35	10	0.394	0.0367871	0.158244	0.411	0.0224823	0.106635	0.555	0.0602811	0.183516	0.614	0.73226	1	0.71	0.999615	1	0.669	0.215944	1	0.953984		1
Q7L5D6	Golgi to ER traffic protein 4 homolog [OS=Homo sapiens]	GET4	8	2	6	2	2.42			3.536	0.0724224	0.238514	2.296			2.277	0.645446	1	1.054	1	1	1.553	0.539687	1	0.456057		0.945151
Q7L5N1	COP9 signalosome complex subunit 6 [OS=Homo sapiens]	COPS6	20	5	15	5	0.302	0.0284652	0.129872	1.025	0.999386	1	0.266	0.0203516	0.0838887	0.644	0.712673	1	1.136	0.999945	1	1.592	0.871809	1	0.00365887		0.038811
Q7LBC6-1	Lysine-specific demethylase 3B [OS=Homo sapiens]	KDM3B	2	2	10	2	7.802			3.818	0.0562887	0.204688	1.481			3.609	0.0628626	0.35217	5.267	0.0175339	0.631725	1.058	0.999999	1	0.985249		1
Q7LGA3-1	Heparan sulfate 2-O-sulfotransferase 1 [OS=Homo sapiens]	HS2ST1	18	4	26	4	0.846	0.999962	1	2.009	0.228108	0.552517	0.76	0.802548	1	1.369	0.886378	1	1.112	0.705229	1	1.467	0.758194	1	0.999237		1
Q7RTP6	[F-actin]-monooxygenase MICAL3 [OS=Homo sapiens]	MICAL3	2	3	4	3	1.293	0.999923	1	1.168	1	1	0.671	0.615123	0.993289	0.299	0.427636	1	1.925	0.495056	1	3.908	0.413585	1	0.913374		1
Q7RTV0	PHD finger-like domain-containing protein 5A [OS=Homo sapiens]	PHF5A	79	12	124	12	0.826	0.696665	1	0.733	0.183541	0.472665	1.078	0.937458	1	0.897	0.86329	1	0.766	0.243415	1	0.816	0.710109	1	0.999387		1
Q7Z2T5-1	TRMT1-like protein [OS=Homo sapiens]	TRMT1L	31	13	81	13	1.037	0.739645	1	1.475	0.291469	0.65257	1.42	0.11431	0.298884	1.405	0.410829	1	0.73	0.682416	1	1.05	0.999776	1	0.00642582		0.0559496
Q7Z2W4	zinc finger CCCH-type antiviral protein 1 [OS=Homo sapiens]	ZC3HAV1	44	26	244	26	1.584	0.0146261	0.0803883	1.158	0.847512	1	1.434	0.0606586	0.184147	1.211	0.397422	1	1.105	0.952771	1	0.956	0.954361	1	0.907521		1
Q7Z2W9	39S ribosomal protein L21, mitochondrial [OS=Homo sapiens]	MRPL21	25	3	29	3	6.855	0.0478655	0.19155	1.847	0.391968	0.790489	6.338	0.077458	0.222647	1.345	0.795155	1	1.082	0.999646	1	1.373	0.973032	1	0.87407		1
Q7Z3B3	KAT8 regulatory NSL complex subunit 1 [OS=Homo sapiens]	KANSL1	6	3	7	3	0.241	0.266932	0.627803	0.27	0.144713	0.399321	0.136	0.0216344	0.0882514	0.133	0.0344173	0.25256	1.767	0.636546	1	2.035	0.945741	1	1		1
Q7Z3B4	Nucleoporin p54 [OS=Homo sapiens]	NUP54	51	23	280	23	0.882	0.725295	1	0.738	0.548981	1	0.859	0.331783	0.653893	0.751	0.670643	1	1.027	0.973513	1	0.983	0.999922	1	0.998268		1
Q7Z3K3-1	Pogo transposable element with ZNF domain [OS=Homo sapiens]	POGZ	54	54	767	54	0.789	0.071434	0.257635	0.566	1.0182e-05	0.00060507	0.645	0.000317438	0.00418027	0.639	0.000119976	0.00809452	1.223	0.0485549	0.854889	0.886	0.403708	1	0.0414402		0.1917
Q7Z417	Nuclear fragile X mental retardation-interacting protein 2 [OS=Homo sapiens]	NUFIP2	15	6	23	6	3.392	0.0402195	0.16692	1.344	0.862077	1	2.175	0.12558	0.322314	0.975	0.955851	1	1.56	0.979453	1	1.379	0.999617	1	0.402639		0.876084
[truncated: 1,263 more rows]
